# Supplementary material for: Fine-tuning and structured prompting strategies for question answering over full-text biomedical research articles
Source: PLoS One. 2026 Jun 24;21(6):e0351631. doi: 10.1371/journal.pone.0351631 (PMC13293408; doi:10.1371/journal.pone.0351631)
Supplement: S5 File — (XLSX) [file pone.0351631.s005.xlsx]

## Sheet: All
PMID	QID	Question	Type	Human Answer	GPT-4o base Answer	GPT-4o base Correct	GPT-4o FT Answer	GPT-4o FT Correct	GPT-4o FT+QSP Answer	GPT-4o FT+QSP Correct	GPT-4o QSP Answer	GPT-4o QSP Correct	Llama3.1-70B base Answer	Llama3.1-70B base Correct	Llama3.1-70B FT Answer	Llama3.1-70B FT Correct	Llama3.1-70B FT+QSP Answer	Llama3.1-70B FT+QSP Correct	Llama3.1-70B QSP Answer	Llama3.1-70B QSP Correct	Llama3.1-8B base Answer	Llama3.1-8B base Correct	Llama3.1-8B FT Answer	Llama3.1-8B FT Correct	Llama3.1-8B FT+QSP Answer	Llama3.1-8B FT+QSP Correct	Llama3.1-8B QSP Answer	Llama3.1-8B QSP Correct
18715920	1	Does the paper report HIV sequences from patient samples?	Boolean	No	No	1	No	1	No	1	Yes	0	No	1	No	1	No	1	Yes	0	No	1	No	1	Yes	0	Yes	0
18715920	10	What method was used for sequencing?	List	Sanger sequencing	Sanger sequencing	1	Sanger sequencing	1	Sanger sequencing.	1	Sanger sequencing	1	No	0	No	0	Not reported	0	Sanger sequencing	1	Sanger sequencing	1	No	0	Not reported	0	Sanger sequencing	1
18715920	11	What type of samples were sequenced?	List	Not applicable	No	1	No	1	Not applicable	1	None	1	No	1	Virus stock	1	Not applicable	1	Not applicable	1	No	1	No	1	Not reported	1	Cell culture	1
18715920	12	Were any sequences obtained from individuals with virological failure on a treatment regimen?	Boolean	No	No	1	No	1	Not applicable	1	No	1	No	1	No	1	Not applicable	1	Yes	0	No	1	No	1	Not reported	1	Not applicable	1
18715920	13	Were the patients in the study in a clinical trial?	Boolean	No	No	1	No	1	Not applicable	1	No	1	No	1	No	1	Not applicable	1	No	1	No	1	No	1	Not reported	1	No	1
18715920	14	Does the paper report HIV sequences from individuals who had previously received ARV drugs?	Boolean	No	No	1	No	1	Not applicable	1	No	1	No	1	No	1	No	1	Yes	0	No	1	No	1	Not reported	1	No	1
18715920	15	Which drug classes were received by individuals in the study before sample sequencing?	List	Not applicable	No	1	No	1	Not applicable	1	None	1	INSTI	0	No	1	Not reported	1	INSTIs	0	No	1	No	1	Not reported	1		1
18715920	16	Which drugs were received by individuals in the study before sample sequencing?	List	Not applicable	No	1	No	1	Not applicable	1	None	1	RAL, EVG, DTG, BIC, CAB, LEN	0	No	1	Not reported	1	EVG	0	No	1	No	1	Not reported	1		1
18715920	2	Does the paper report in vitro drug susceptibility data?	Boolean	Yes	Yes	1	Yes	1	Yes	1	Yes	1	Yes	1	Yes	1	Yes	1	Yes	1	Yes	1	Yes	1	No	0	Yes	1
18715920	3	Were sequences from the paper made publicly available?	Boolean	No	No	1	No	1	No	1	No	1	No	1	No	1	No	1	No	1	No	1	No	1	No	1	No	1
18715920	4	What were the GenBank accession numbers for sequenced HIV isolates?	List	Not reported	No	1	No	1	Not reported	1	Not reported	1	No	1	No	1	Not reported	1	Not reported	1	No	1	No	1	Not reported	1	Not reported	1
18715920	5	How many individuals had samples obtained for HIV sequencing?	Number	0	0	1	0	1	0	1	0	1	0	1	0	1	0	1	Not reported	1	0	1	0	1	Not reported	1	Not reported	1
18715920	6	From which countries were the sequenced samples obtained?	List	Not applicable	No	1	No	1	Not applicable	1	Not applicable	1	No	1	No	1	Not applicable	1	Not reported	1	No	1	No	1	Not reported	1	Not reported	1
18715920	7	From what years were the sequenced samples obtained?	List	Not applicable	No	1	No	1	Not reported	1	Not reported	1	No	1	No	1	Not applicable	1	Not reported	1	No	1	No	1	Not reported	1	Not reported	1
18715920	8	Were samples cloned prior to sequencing?	Boolean	No	Yes	0	No	1	Not reported	1	No	1	No	1	No	1	Not applicable	1	Yes	0	Yes	0	No	1	Not reported	1	No	1
18715920	9	Which HIV genes were reported to have been sequenced?	List	IN	Integrase, IN	1	RT, IN	1	Pol, IN	1	IN	1	No	0	IN	1	IN	1	IN	1	Integrase (IN)	1	No	0	Not reported	0	Pol, IN	1
19104010	1	Does the paper report HIV sequences from patient samples?	Boolean	No	No	1	No	1	No	1	No	1	No	1	No	1	No	1	No	1	No	1	No	1	No	1	Yes	0
19104010	10	What method was used for sequencing?	List	Sanger	No	0	No	0	Sanger sequencing	1	Sanger sequencing	1	No	0	No	0	Not reported	0	Sanger sequencing	1	No	0	No	0	Not reported	0	Sanger sequencing	1
19104010	11	What type of samples were sequenced?	List	Not reported	No	1	No	1	Not applicable	1	PBMC	0	No	1	No	1	Not reported	1	Not applicable	1	Viral DNA	0	No	1	Not reported	1	Not reported	1
19104010	12	Were any sequences obtained from individuals with virological failure on a treatment regimen?	Boolean	No	No	1	No	1	Not applicable	1	No	1	No	1	No	1	Not reported	1	Not applicable	1	No	1	No	1	No	1	No	1
19104010	13	Were the patients in the study in a clinical trial?	Boolean	No	No	1	No	1	Not applicable	1	No	1	No	1	No	1	Not reported	1	No	1	No	1	No	1	No	1	No	1
19104010	14	Does the paper report HIV sequences from individuals who had previously received ARV drugs?	Boolean	No	No	1	No	1	Not applicable	1	No	1	Yes	0	No	1	Not reported	1	No	1	No	1	No	1	No	1	Yes	0
19104010	15	Which drug classes were received by individuals in the study before sample sequencing?	List	Not applicable	No	1	No	1	Not applicable	1	None	1	INSTI	0	No	1	Not reported	1		1	NRTI, NNRTI, PI	0	No	1	None	1	NRTIs, NNRTIs, PIs	0
19104010	16	Which drugs were received by individuals in the study before sample sequencing?	List	Not applicable	No	1	No	1	Not applicable	1	None	1	GS-9160, L-870,810, GS-9137, MK-0518	0	No	1	Not reported	1		1	NRTI (Nucleoside Reverse Transcriptase Inhibitor), including Abacavir (ABC), Zidovudine'(AZT), Zalcitabine (DDC), Didanosine (DDI), Lamivudine (3TC), Stavudine (D4T), Emtricitabine(FTC), Tenofovir (TFV); NNRTI (Non-Nucleosid Reverse Transcriptase Inhibitor), including Nevirapine (NVP), Delavirdine (DLV), Efavirenz (EFV), Etravirine (ETR), Rilpivirine (RPV), Doravirine (DOR); PI (Protease Inhibito…	0	No	1	None	1	AZT, FTC, LPV	0
19104010	2	Does the paper report in vitro drug susceptibility data?	Boolean	Yes	Yes	1	Yes	1	Yes	1	Yes	1	Yes	1	Yes	1	Not reported	0	Yes	1	Yes	1	Yes	1	No	0	Yes	1
19104010	3	Were sequences from the paper made publicly available?	Boolean	No	No	1	No	1	No	1	No	1	No	1	No	1	Not reported	1	No	1	No	1	No	1	No	1	No	1
19104010	4	What were the GenBank accession numbers for sequenced HIV isolates?	List	Not reported	No	1	No	1	Not reported	1	Not reported	1	No	1	No	1	Not reported	1	Not reported	1	No	1	No	1	Not reported	1	Not reported	1
19104010	5	How many individuals had samples obtained for HIV sequencing?	Number	0	0	1	0	1	0	1	0	1	0	1	0	1	Not reported	1	0	1	0	1	0	1	0	1	24	0
19104010	6	From which countries were the sequenced samples obtained?	List	Not applicable	No	1	No	1	Not applicable	1	Not reported	1	No	1	No	1	Not reported	1	Not applicable	1	No	1	No	1	Not reported	1	Not reported	1
19104010	7	From what years were the sequenced samples obtained?	List	Not applicable	No	1	No	1	Not reported	1	Not reported	1	No	1	No	1	Not reported	1	Not applicable	1	No	1	No	1	Not reported	1	Not reported	1
19104010	8	Were samples cloned prior to sequencing?	Boolean	No	No	1	No	1	Not applicable	1	Yes	0	No	1	No	1	Not reported	1	Yes	0	Yes	0	No	1	Not reported	1	Yes	0
19104010	9	Which HIV genes were reported to have been sequenced?	List	IN	No	0	No	0	IN	1	IN	1	Integrase, IN	1	No	0	Not reported	0	IN	1	Integrase (IN)	1	No	0	Not reported	0	IN	1
21115794	1	Does the paper report HIV sequences from patient samples?	Boolean	No	No	1	No	1	No	1	No	1	No	1	No	1	No	1	No	1	No	1	No	1	No	1	Yes	0
21115794	10	What method was used for sequencing?	List	Not reported	No	1	No	1	Not reported	1	Not applicable	1	No	1	No	1	Not reported	1	Not reported	1	No	1	No	1	Not applicable	1	Not reported	1
21115794	11	What type of samples were sequenced?	List	Not reported	No	1	No	1	Not applicable	1	Not applicable	1	No	1	No	1	Not reported	1	Not applicable	1	No	1	No	1	Not applicable	1	Not reported	1
21115794	12	Were any sequences obtained from individuals with virological failure on a treatment regimen?	Boolean	No	No	1	No	1	Not reported	1	Not applicable	1	No	1	No	1	Not applicable	1	Not applicable	1	No	1	No	1	Not applicable	1	Yes	0
21115794	13	Were the patients in the study in a clinical trial?	Boolean	No	No	1	No	1	Not applicable	1	No	1	No	1	No	1	Not applicable	1	No	1	No	1	No	1	Not applicable	1	No	1
21115794	14	Does the paper report HIV sequences from individuals who had previously received ARV drugs?	Boolean	No	No	1	No	1	Not reported	1	No	1	No	1	No	1	No	1	No	1	No	1	No	1	Not applicable	1	Yes	0
21115794	15	Which drug classes were received by individuals in the study before sample sequencing?	List	Not applicable	No	1	No	1	Not reported	1	None	1	INSTI	0	No	1	None	1		1	No	1	No	1	None	1	NRTIs, NNRTIs, PIs	0
21115794	16	Which drugs were received by individuals in the study before sample sequencing?	List	Not applicable	No	1	No	1	Not reported	1	None	1	Raltegravir (RAL), Elvitegravir(EVG)	0	No	1	None	1	Not reported	1	No	1	No	1	None	1	3TC, EFV, LPV/r	0
21115794	2	Does the paper report in vitro drug susceptibility data?	Boolean	Yes	Yes	1	Yes	1	Yes	1	Yes	1	Yes	1	Yes	1	Yes	1	Yes	1	Yes	1	Yes	1	Yes	1	Yes	1
21115794	3	Were sequences from the paper made publicly available?	Boolean	No	No	1	No	1	No	1	No	1	No	1	No	1	No	1	No	1	No	1	No	1	No	1	No	1
21115794	4	What were the GenBank accession numbers for sequenced HIV isolates?	List	Not reported	No	1	No	1	Not reported	1	Not reported	1	No	1	No	1	Not reported	1	Not reported	1	No	1	No	1	Not reported	1	Not reported	1
21115794	5	How many individuals had samples obtained for HIV sequencing?	Number	0	0	1	0	1	0	1	0	1	0	1	0	1	0	1	0	1	0	1	0	1	0	1	Not reported	1
21115794	6	From which countries were the sequenced samples obtained?	List	Not applicable	No	1	No	1	Not applicable	1	Not applicable	1	No	1	No	1	Not applicable	1	Not applicable	1	No	1	No	1	Not applicable	1	Not reported	1
21115794	7	From what years were the sequenced samples obtained?	List	Not applicable	No	1	No	1	Not reported	1	Not applicable	1	No	1	No	1	Not applicable	1	Not applicable	1	No	1	No	1	Not applicable	1	Not reported	1
21115794	8	Were samples cloned prior to sequencing?	Boolean	No	No	1	No	1	No	1	Not applicable	1	No	1	No	1	Not applicable	1	Not applicable	1	No	1	No	1	Not applicable	1	Yes	0
21115794	9	Which HIV genes were reported to have been sequenced?	List	IN	No	0	No	0	Not reported	0	Not reported	0	No	0	No	0	Not reported	0	Not reported	0	No	0	No	0	Not applicable	0	IN	1
23749954	1	Does the paper report HIV sequences from patient samples?	Boolean	No	No	1	No	1	No	1	No	1	No	1	No	1	No	1	No	1	No	1	No	1	Yes	0	Yes	0
23749954	10	What method was used for sequencing?	List	Not reported	No	1	No	1	Not reported	1	Not reported	1	No	1	No	1	Not reported	1	Not reported	1	No	1	No	1	Not reported	1	Not reported	1
23749954	11	What type of samples were sequenced?	List	Not reported	No	1	No	1	Not applicable	1	Not applicable	1	No	1	No	1	Not applicable	1	Cell line	0	No	1	No	1	Not reported	1	Cell culture	1
23749954	12	Were any sequences obtained from individuals with virological failure on a treatment regimen?	Boolean	No	No	1	No	1	Not applicable	1	No	1	No	1	No	1	Not applicable	1	Not applicable	1	No	1	No	1	No	1	No	1
23749954	13	Were the patients in the study in a clinical trial?	Boolean	No	No	1	No	1	No	1	No	1	No	1	No	1	Not reported	1	No	1	No	1	No	1	No	1	No	1
23749954	14	Does the paper report HIV sequences from individuals who had previously received ARV drugs?	Boolean	No	No	1	No	1	Not applicable	1	No	1	No	1	No	1	No	1	Yes	0	Yes	0	No	1	No	1	Yes	0
23749954	15	Which drug classes were received by individuals in the study before sample sequencing?	List	Not applicable	No	1	No	1	Not applicable	1	None	1	NRTI	0	No	1	None	1	N(t)RTIs	0	NRTI	0	No	1	None	1	N(t)RTIs	0
23749954	16	Which drugs were received by individuals in the study before sample sequencing?	List	Not applicable	No	1	No	1	Not applicable	1	None	1	Tenofovir, didanosine, stavudine, apricitabine, and abacavir	0	No	1	None	1	Tenofovir, didanosine, stavudine, apricitabine, abacavir	0	Tenofovir, Didanosine, Stavudine, Apricitabine, Abacavir	0	No	1	None	1	Tenofovir, didanosine, stavudine, apricitabine, and abacavir.	0
23749954	2	Does the paper report in vitro drug susceptibility data?	Boolean	No	Yes	0	Yes	0	No	1	Yes	0	Yes	0	We recently reported the preferential selection of the K65R resistance	1	Yes	0	Yes	0	Yes	0	Yes	0	Yes	0	Yes	0
23749954	3	Were sequences from the paper made publicly available?	Boolean	No	No	1	No	1	No	1	No	1	No	1	No	1	No	1	No	1	No	1	No	1	No	1	No	1
23749954	4	What were the GenBank accession numbers for sequenced HIV isolates?	List	Not applicable	No	1	No	1	Not reported	1	Not reported	1	No	1	No	1	Not reported	1	Not reported	1	No	1	No	1	Not reported	1	Not reported	1
23749954	5	How many individuals had samples obtained for HIV sequencing?	Number	0	0	1	0	1	0	1	0	1	Not specified	1	0	1	0	1	Not reported	1	0	1	0	1	Not reported	1	Not reported	1
23749954	6	From which countries were the sequenced samples obtained?	List	Not applicable	No	1	No	1	Not applicable	1	Not applicable	1	No	1	No	1	Not applicable	1	Not reported	1	No	1	No	1	Not reported	1	Not reported	1
23749954	7	From what years were the sequenced samples obtained?	List	Not applicable	No	1	No	1	Not applicable	1	Not reported	1	No	1	No	1	Not applicable	1	Not reported	1	No	1	No	1	Not reported	1	Not reported	1
23749954	8	Were samples cloned prior to sequencing?	Boolean	No	No	1	No	1	Not reported	1	Not applicable	1	No	1	No	1	Not applicable	1	Yes	0	Yes	0	No	1	Not reported	1	Yes	0
23749954	9	Which HIV genes were reported to have been sequenced?	List	RT	No	0	No	0	Not reported	0	Not reported	0	Not specified	0	No	0	Not reported	0	RT, PR	1	No	0	No	0	Not reported	0	Pol	1
24227862	1	Does the paper report HIV sequences from patient samples?	Boolean	No	No	1	No	1	No	1	No	1	No	1	No	1	No	1	No	1	No	1	No	1	Yes	0	Yes	0
24227862	10	What method was used for sequencing?	List	Not reported	No	1	No	1	Not reported	1	Not reported	1	No	1	No	1	Not applicable	1	Not reported	1	No	1	No	1	Not reported	1	Not reported	1
24227862	11	What type of samples were sequenced?	List	Not reported	No	1	No	1	Not reported	1	Not applicable	1	PBMC	0	No	1	Not applicable	1	Not applicable	1	No	1	No	1	Viral RNA	0	Not reported	1
24227862	12	Were any sequences obtained from individuals with virological failure on a treatment regimen?	Boolean	No	No	1	No	1	No	1	No	1	No	1	No	1	Not applicable	1	Not applicable	1	No	1	No	1	No	1	No	1
24227862	13	Were the patients in the study in a clinical trial?	Boolean	No	No	1	No	1	Not reported	1	No	1	No	1	No	1	Not applicable	1	No	1	No	1	No	1	No	1	No	1
24227862	14	Does the paper report HIV sequences from individuals who had previously received ARV drugs?	Boolean	No	No	1	No	1	Yes	0	No	1	Yes	0	No	1	No	1	No	1	No	1	No	1	Yes	0	Yes	0
24227862	15	Which drug classes were received by individuals in the study before sample sequencing?	List	Not applicable	No	1	No	1	NRTI	0	None	1	NNRTI	0	No	1	None	1		1	NNRTI	0	No	1	NRTIs, NNRTIs	0	NRTIs, NNRTIs, PIs	0
24227862	16	Which drugs were received by individuals in the study before sample sequencing?	List	Not applicable	No	1	No	1	TDF, zidovudine, lamivudine, efavirenz, dolutegravir	0	None	1	Nevirapine (NVP), Etravirine (ETR), Rilpivirine (RPV)	0	No	1	None	1		1	Etravirine (ETR), Rilpivirine (RPV)	0	No	1	ETR, RPV, NVP, EFV	0	Not reported	1
24227862	2	Does the paper report in vitro drug susceptibility data?	Boolean	Yes	Yes	1	Yes	1	Yes	1	Yes	1	Yes	1	Yes	1	Yes	1	Yes	1	Yes	1	Yes	1	Yes	1	Yes	1
24227862	3	Were sequences from the paper made publicly available?	Boolean	No	No	1	No	1	No	1	No	1	No	1	No	1	No	1	No	1	No	1	No	1	No	1	No	1
24227862	4	What were the GenBank accession numbers for sequenced HIV isolates?	List	Not applicable	No	1	No	1	Not reported	1	Not reported	1	No	1	No	1	Not reported	1	Not reported	1	No	1	No	1	Not reported	1	Not reported	1
24227862	5	How many individuals had samples obtained for HIV sequencing?	Number	0	0	1	0	1	Not reported	1	0	1	0	1	0	1	0	1	0	1	0	1	0	1	Not reported	1	Not reported	1
24227862	6	From which countries were the sequenced samples obtained?	List	Not applicable	No	1	No	1	Not reported	1	Not reported	1	No	1	No	1	Not applicable	1	Not applicable	1	No	1	No	1	Not reported	1	Not reported	1
24227862	7	From what years were the sequenced samples obtained?	List	Not applicable	No	1	No	1	Not reported	1	Not reported	1	No	1	No	1	Not applicable	1	Not applicable	1	No	1	No	1	Not reported	1	Not reported	1
24227862	8	Were samples cloned prior to sequencing?	Boolean	No	No	1	No	1	Not reported	1	Not applicable	1	No	1	No	1	Not applicable	1	Not applicable	1	No	1	No	1	Not reported	1	Yes	0
24227862	9	Which HIV genes were reported to have been sequenced?	List	RT	No	0	No	0	Env, Pol	1	Not reported	0	Reverse transcriptase, RT	1	RT	1	Not applicable	0	RT	1	No	0	No	0	RT	1	RT	1
25637519	1	Does the paper report HIV sequences from patient samples?	Boolean	No	No	1	No	1	No	1	No	1	No	1	Yes	0	No"""	1	Yes	0	No	1	Yes	0	Yes	0	Yes	0
25637519	10	What method was used for sequencing?	List	Not reported	No	1	No	1	Not reported	1	Not reported	1	No	1	No	1	Not reported"""	1	Not reported	1	No	1	Sanger sequencing	0	Not applicable	1	Not reported	1
25637519	11	What type of samples were sequenced?	List	Not reported	No	1	No	1	Not reported	1	Not applicable	1	Other	0	No	1	Not applicable"""	1	Not reported	1	No	1	Plasma	0	Not applicable	1	Clinical isolate	0
25637519	12	Were any sequences obtained from individuals with virological failure on a treatment regimen?	Boolean	No	No	1	No	1	No	1	Not applicable	1	Yes	0	No	1	Not applicable"""	1	Not reported	1	No	1	No	1	Not applicable	1	Yes	0
25637519	13	Were the patients in the study in a clinical trial?	Boolean	No	No	1	No	1	No	1	No	1	No	1	No	1	Not reported"""	1	Not reported	1	No	1	No	1	Not applicable	1	Not reported	1
25637519	14	Does the paper report HIV sequences from individuals who had previously received ARV drugs?	Boolean	No	No	1	No	1	No	1	No	1	Yes	0	No	1	No"""	1	Not reported	1	No	1	No	1	Not applicable	1	Yes	0
25637519	15	Which drug classes were received by individuals in the study before sample sequencing?	List	Not applicable	No	1	No	1	None	1	None	1	NRTI, NNRTI	0	No	1	Not reported	1	Not reported	1	NRTI, NNRTI, PI, INSTI	0	No	1	None	1	NNRTIs	0
25637519	16	Which drugs were received by individuals in the study before sample sequencing?	List	Not applicable	No	1	No	1	Not reported	1	None	1	Abacavir (ABC), Zidovudine'(AZT), Zalcitabine (DDC), Didanosine (DDI), Lamivudine (3TC), Stavudine (D4T), Emtricitabine(FTC), Tenofovir (TFV), Nevirapine (NVP), Delavirdine (DLV), Efavirenz (EFV), Etravirine (ETR), Rilpivirine (RPV), Doravirine (DOR)	0	No	1	None	1	Not reported	1	NRTI (Abacavir, Zidovudine, Zalcitabine, Didanosine, Lamivudine, Stavudine, Emtricitabine, Tenofovir); NNRTI (Nevirapine, Delavirdine, Efavirenz, Etravirine, Rilpivirine, Doravirine); PI (Amprenavir, Lopinavir, Atazanavir, Derunavir); INSTI (Raltegravir, Elvitegravir, Dolutegravir, Bictegravir, cabotegravir, Lenacapavir)	0	No	1	None	1	Nevirapine, efavirenz, etravirine, rilpivirine, zidovudine, abacavir sulphate, lamivudine, emtricitabine, and tenofovir disoproxil fumarate.	0
25637519	2	Does the paper report in vitro drug susceptibility data?	Boolean	Yes	Yes	1	Yes	1	Yes	1	Yes	1	Yes	1	Yes	1	Yes"""	1	Yes	1	Yes	1	Yes	1	Yes	1	Yes	1
25637519	3	Were sequences from the paper made publicly available?	Boolean	No	No	1	No	1	No	1	No	1	No	1	No	1	No"""	1	No	1	No	1	No	1	Yes	0	Not reported	1
25637519	4	What were the GenBank accession numbers for sequenced HIV isolates?	List	Not applicable	No	1	No	1	Not reported	1	Not reported	1	No	1	No	1	Not reported"""	1	Not reported	1	No	1	No	1	FJ800379ÐFJ800386; GQ477441ÐGQ477451; KP170487	0	Not reported	1
25637519	5	How many individuals had samples obtained for HIV sequencing?	Number	0	0	1	0	1	Not reported	1	0	1	0	1	0	1	0"""	1	Not reported	1	0	1	0	1	0	1	1	0
25637519	6	From which countries were the sequenced samples obtained?	List	Not applicable	No	1	No	1	Not reported	1	Not reported	1	China	0	No	1	Not reported"""	1	Not reported	1	No	1	No	1	Not applicable	1	Not reported	1
25637519	7	From what years were the sequenced samples obtained?	List	Not applicable	No	1	No	1	Not reported	1	Not reported	1	No	1	No	1	Not reported"""	1	Not reported	1	No	1	No	1	Not applicable	1	Not reported	1
25637519	8	Were samples cloned prior to sequencing?	Boolean	No	No	1	No	1	No	1	Yes	0	Yes	0	No	1	Not applicable"""	1	Not reported	1	No	1	Yes	0	Not applicable	1	Yes	0
25637519	9	Which HIV genes were reported to have been sequenced?	List	RT	No	0	No	0	RT	1	RT	1	Reverse transcriptase, RT	1	RT	1	Not reported"""	0	RT	1	Pol gene	1	Full genome	0	Not applicable	0	RT	1
26246578	1	Does the paper report HIV sequences from patient samples?	Boolean	No	No	1	No	1	No	1	No	1	No	1	No	1	No	1	No	1	No	1	No	1	Yes	0	Yes	0
26246578	10	What method was used for sequencing?	List	Not reported	No	1	No	1	Not reported	1	Not reported	1	No	1	No	1	Not reported	1	Not reported	1	No	1	No	1	Not applicable	1	Not reported	1
26246578	11	What type of samples were sequenced?	List	Not reported	No	1	No	1	Not applicable	1	Not applicable	1	No	1	No	1	Not reported	1	Not applicable	1	No	1	No	1	Not applicable	1	Plasma, serum, PBMCs, proviral DNA, or dried blood spots	0
26246578	12	Were any sequences obtained from individuals with virological failure on a treatment regimen?	Boolean	No	No	1	No	1	Not applicable	1	Not applicable	1	No	1	No	1	Not reported	1	Not applicable	1	No	1	No	1	Not applicable	1	Not applicable	1
26246578	13	Were the patients in the study in a clinical trial?	Boolean	No	No	1	No	1	No	1	No	1	No	1	No	1	Not reported	1	Not applicable	1	No	1	No	1	Not applicable	1	Not applicable	1
26246578	14	Does the paper report HIV sequences from individuals who had previously received ARV drugs?	Boolean	No	No	1	No	1	Yes	0	No	1	No	1	No	1	Not reported	1	No	1	No	1	No	1	Not applicable	1	Yes	0
26246578	15	Which drug classes were received by individuals in the study before sample sequencing?	List	Not applicable	No	1	No	1	Not reported	1	None	1	INSTI	0	No	1	Not reported	1		1	No	1	No	1	None	1	INSTIs	0
26246578	16	Which drugs were received by individuals in the study before sample sequencing?	List	Not applicable	No	1	No	1	Not reported	1	None	1	RAL, EVG, DTG	0	No	1	Not reported	1		1	No	1	No	1	None	1	DTG, RAL, and EVG	0
26246578	2	Does the paper report in vitro drug susceptibility data?	Boolean	Yes	Yes	1	Yes	1	Yes	1	Yes	1	Yes	1	Yes	1	Not reported	0	Yes	1	Yes	1	Yes	1	Yes	1	Yes	1
26246578	3	Were sequences from the paper made publicly available?	Boolean	No	No	1	No	1	No	1	No	1	No	1	No	1	Not reported	1	No	1	No	1	No	1	Yes	0	No	1
26246578	4	What were the GenBank accession numbers for sequenced HIV isolates?	List	Not applicable	No	1	No	1	Not reported	1	Not reported	1	No	1	No	1	Not reported	1	Not reported	1	No	1	No	1	FJ800379ÐFJ800386; GQ477441ÐGQ477451; KP170487	0	Not reported	1
26246578	5	How many individuals had samples obtained for HIV sequencing?	Number	0	0	1	0	1	0	1	0	1	0	1	0	1	Not reported	1	Not applicable	1	0	1	0	1	0	1	Not reported	1
26246578	6	From which countries were the sequenced samples obtained?	List	Not applicable	No	1	No	1	Not applicable	1	Not reported	1	No	1	No	1	Not reported	1	Not applicable	1	No	1	No	1	Not applicable	1	Not reported	1
26246578	7	From what years were the sequenced samples obtained?	List	Not applicable	No	1	No	1	Not applicable	1	Not reported	1	No	1	No	1	Not reported	1	Not applicable	1	No	1	No	1	Not applicable	1	Not reported	1
26246578	8	Were samples cloned prior to sequencing?	Boolean	No	No	1	No	1	Not applicable	1	Not applicable	1	No	1	No	1	Not reported	1	Not applicable	1	No	1	No	1	Not applicable	1	Yes	0
26246578	9	Which HIV genes were reported to have been sequenced?	List	IN	No	0	No	0	IN	1	Not reported	0	No	0	No	0	Not reported	0	IN	1	Integrase (IN)	1	No	0	Not applicable	0	Pol	1
26311878	1	Does the paper report HIV sequences from patient samples?	Boolean	No	No	1	No	1	No	1	No	1	No	1	No	1	No	1	Yes	0	No	1	No	1	Yes	0	Yes	0
26311878	10	What method was used for sequencing?	List	Not reported	No	1	No	1	Not reported	1	Not reported	1	No	1	No	1	Not reported	1	Sanger sequencing	0	No	1	No	1	Not reported	1	Not reported	1
26311878	11	What type of samples were sequenced?	List	Not reported	No	1	No	1	Not reported	1	Not applicable	1	Other	0	No	1	Not reported	1	Not reported	1	No	1	No	1	Not reported	1	PBMC	0
26311878	12	Were any sequences obtained from individuals with virological failure on a treatment regimen?	Boolean	Not reported	No	1	No	1	Not reported	1	No	1	No	1	No	1	Not applicable	1	Not applicable	1	No	1	No	1	Not reported	1	No	1
26311878	13	Were the patients in the study in a clinical trial?	Boolean	No	No	1	No	1	No	1	No	1	No	1	No	1	Not reported	1	No	1	No	1	No	1	Not reported	1	No	1
26311878	14	Does the paper report HIV sequences from individuals who had previously received ARV drugs?	Boolean	No	No	1	No	1	Not reported	1	No	1	No	1	No	1	No	1	Yes	0	No	1	No	1	Not reported	1	No	1
26311878	15	Which drug classes were received by individuals in the study before sample sequencing?	List	Not applicable	No	1	No	1	Not reported	1	Not reported	1	INSTI	0	No	1	None	1	INSTIs	0	No	1	No	1	Not reported	1		1
26311878	16	Which drugs were received by individuals in the study before sample sequencing?	List	Not applicable	No	1	No	1	Not reported	1	Not reported	1	RAL, EVG, DTG	0	No	1	None	1	DTG, RAL, EVG	0	No	1	No	1	Not reported	1		1
26311878	2	Does the paper report in vitro drug susceptibility data?	Boolean	Yes	Yes	1	Yes	1	Yes	1	Yes	1	Yes	1	Yes	1	Yes	1	Yes	1	Yes	1	Yes	1	Yes	1	Yes	1
26311878	3	Were sequences from the paper made publicly available?	Boolean	No	No	1	No	1	No	1	No	1	No	1	No	1	No	1	No	1	No	1	No	1	Yes	0	No	1
26311878	4	What were the GenBank accession numbers for sequenced HIV isolates?	List	Not applicable	No	1	No	1	Not reported	1	Not reported	1	No	1	No	1	Not reported	1	Not reported	1	No	1	No	1	Not reported	1	Not reported	1
26311878	5	How many individuals had samples obtained for HIV sequencing?	Number	0	0	1	0	1	0	1	0	1	0	1	0	1	0	1	Not reported	1	0	1	0	1	Not reported	1	Not reported	1
26311878	6	From which countries were the sequenced samples obtained?	List	Not applicable	No	1	No	1	Not applicable	1	Not reported	1	No	1	No	1	Not applicable	1	Not reported	1	No	1	No	1	Not reported	1	Not reported	1
26311878	7	From what years were the sequenced samples obtained?	List	Not applicable	No	1	No	1	Not reported	1	Not reported	1	No	1	No	1	Not applicable	1	Not reported	1	No	1	No	1	Not reported	1	Not reported	1
26311878	8	Were samples cloned prior to sequencing?	Boolean	No	No	1	No	1	Not reported	1	No	1	No	1	No	1	Not applicable	1	Not applicable	1	No	1	No	1	Not reported	1	Yes	0
26311878	9	Which HIV genes were reported to have been sequenced?	List	Not reported	No	1	No	1	IN	0	Not reported	1	Integrase	0	No	1	Not reported	1	IN	0	No	1	No	1	Not reported	1	IN	0
26559830	1	Does the paper report HIV sequences from patient samples?	Boolean	No	No	1	No	1	No	1	No	1	No	1	No	1	No	1	No	1	No	1	No	1	Not reported	1	Yes	0
26559830	10	What method was used for sequencing?	List	Not reported	No	1	No	1	Not reported	1	Not reported	1	No	1	No	1	Not reported	1	Not reported	1	No	1	No	1	Not reported	1	Not reported	1
26559830	11	What type of samples were sequenced?	List	Not reported	No	1	No	1	Not reported	1	Not applicable	1	No	1	No	1	Not reported	1	Not applicable	1	Molecular clones	1	Molecular clones	1	Not reported	1	Not reported	1
26559830	12	Were any sequences obtained from individuals with virological failure on a treatment regimen?	Boolean	No	No	1	No	1	Not reported	1	Not applicable	1	No	1	No	1	Not applicable	1	Not applicable	1	No	1	No	1	Not reported	1	Not reported	1
26559830	13	Were the patients in the study in a clinical trial?	Boolean	No	No	1	No	1	No	1	No	1	No	1	No	1	No	1	No	1	No	1	No	1	Not reported	1	Not reported	1
26559830	14	Does the paper report HIV sequences from individuals who had previously received ARV drugs?	Boolean	No	No	1	No	1	Not reported	1	No	1	No	1	No	1	No	1	No	1	No	1	No	1	Not reported	1	Not reported	1
26559830	15	Which drug classes were received by individuals in the study before sample sequencing?	List	Not applicable	No	1	No	1	Not reported	1	None	1	PI	0	No	1	None	1		1	PI	0	No	1	Not reported	1		1
26559830	16	Which drugs were received by individuals in the study before sample sequencing?	List	Not applicable	No	1	No	1	Not reported	1	None	1	Amprenavir (APV), Lopinavir (LPV), Atazanavir (ATV), Darunavir (DRV), Nelfinavir (NFV)	0	No	1	None	1		1	PI	0	No	1	Not reported	1		1
26559830	2	Does the paper report in vitro drug susceptibility data?	Boolean	Yes	Yes	1	Yes	1	Yes	1	Yes	1	Yes	1	Yes	1	Yes	1	Yes	1	Yes	1	Yes	1	Not reported	0	Yes	1
26559830	3	Were sequences from the paper made publicly available?	Boolean	No	No	1	No	1	No	1	No	1	No	1	No	1	No	1	No	1	No	1	No	1	Not reported	1	Not reported	1
26559830	4	What were the GenBank accession numbers for sequenced HIV isolates?	List	Not applicable	No	1	No	1	Not reported	1	Not reported	1	No	1	No	1	Not reported	1	Not reported	1	No	1	No	1	Not reported	1	Not reported	1
26559830	5	How many individuals had samples obtained for HIV sequencing?	Number	0	0	1	0	1	0	1	0	1	0	1	0	1	0	1	0	1	0	1	0	1		1	Not reported	1
26559830	6	From which countries were the sequenced samples obtained?	List	Not applicable	No	1	No	1	Not applicable	1	Not reported	1	No	1	No	1	Not applicable	1	Not applicable	1	No	1	No	1	Not reported	1	Not reported	1
26559830	7	From what years were the sequenced samples obtained?	List	Not applicable	No	1	No	1	Not applicable	1	Not reported	1	No	1	No	1	Not applicable	1	Not applicable	1	No	1	No	1	Not reported	1	Not reported	1
26559830	8	Were samples cloned prior to sequencing?	Boolean	No	No	1	No	1	Yes	0	Yes	0	Yes	0	No	1	Not applicable	1	Not reported	1	Yes	0	Yes	0	Not reported	1	Yes	0
26559830	9	Which HIV genes were reported to have been sequenced?	List	PR	No	0	No	0	PR	1	PR	1	Protease	1	Protease	1	Not reported	0	PR	1	Protease	1	Protease	1	Not reported	0	PR	1
27009474	1	Does the paper report HIV sequences from patient samples?	Boolean	Yes	Yes	1	Yes	1	Yes	1	Yes	1	Yes	1	Yes	1	Yes	1	Yes	1	Yes	1	Yes	1	Yes	1	Yes	1
27009474	10	What method was used for sequencing?	List	Not reported	No	1	No	1	Not reported	1	Not reported	1	No	1	No	1	Not reported	1	Not reported	1	No	1	Sanger sequencing	0	Not reported	1	Not reported	1
27009474	11	What type of samples were sequenced?	List	Plasma	No	0	Plasma	1	Plasma	1	Plasma	1	Plasma	1	Plasma	1	Plasma	1	Plasma	1	Plasma	1	Plasma	1	Not reported	0	Plasma	1
27009474	12	Were any sequences obtained from individuals with virological failure on a treatment regimen?	Boolean	No	No	1	No	1	Not reported	1	No	1	No	1	No	1	No	1	No	1	No	1	Yes	0	Not applicable	1	Yes	0
27009474	13	Were the patients in the study in a clinical trial?	Boolean	No	No	1	No	1	No	1	No	1	No	1	No	1	Not reported	1	No	1	No	1	No	1	Not applicable	1	No	1
27009474	14	Does the paper report HIV sequences from individuals who had previously received ARV drugs?	Boolean	Yes	Yes	1	Yes	1	Yes	1	Yes	1	Yes	1	Yes	1	Yes	1	Yes	1	Yes	1	No	0	Not applicable	0	Yes	1
27009474	15	Which drug classes were received by individuals in the study before sample sequencing?	List	NRTI, INSTI	NRTI, INSTI	1	NRTI, INSTI	1	NRTI, INSTI	1	NRTI, INSTI	1	INSTI, NRTI	1	NRTI, INSTI	1	NRTI, NNRTI, INSTI	1	INSTIs, NRTIs, NNRTIs	1	INSTI	0	No	0	Not reported	0	INSTIs	0
27009474	16	Which drugs were received by individuals in the study before sample sequencing?	List	Tenofovir, Emtricitabine, Elvitegravir	Tenofovir, Emtricitabine, Elvitegravir, Cobicistat	1	Tenofovir (TFV), Emtricitabine (FTC), Elvitegravir (EVG), Cobicistat	1	Tenofovir, Emtricitabine, Elvitegravir, Cobicistat	1	Tenofovir, Emtricitabine, Elvitegravir, Cobicistat	1	Tenofovir, Emtricitabine, Elvitegravir, Cobicistat	1	Tenofovir (TFV), Emtricitabine (FTC), Elvitegravir (EVG)	1	Tenofovir, emtricitabine, elvitegravir, cobicistat	1	Tenofovir, emtricitabine, elvitegravir, cobicistat	1	Raltegravir (RAL), Elvitegravir(EVG), Dolutagravir (DTG), Bictegravir (BIC), cabotagravir (CAB), Lenacapavir (LEN)	0	No	0	Not reported	0	Tenofovir, Emtricitabine, Elvitegravir, Cobicistat	1
27009474	2	Does the paper report in vitro drug susceptibility data?	Boolean	Yes	Yes	1	Yes	1	Yes	1	Yes	1	Yes	1	Yes	1	Yes	1	Yes	1	Yes	1	Yes	1	Yes	1	Yes	1
27009474	3	Were sequences from the paper made publicly available?	Boolean	Yes	Yes	1	Yes	1	Yes	1	Yes	1	Yes	1	Yes	1	Yes	1	Yes	1	Yes	1	Yes	1	Yes	1	Yes	1
27009474	4	What were the GenBank accession numbers for sequenced HIV isolates?	List	KU761565	KU761565	1	KU761565	1	KU761565	1	KU761565	1	KU761565	1	KU761565	1	Not reported	0	KU761565	1	KU761565	1	KU761565	1	KU761565	1	KU761565	1
27009474	5	How many individuals had samples obtained for HIV sequencing?	Number	1	1	1	1	1	1	1	1	1	1	1	1	1	1	1	1	1	0	0	1	1	1	1	1	1
27009474	6	From which countries were the sequenced samples obtained?	List	Not reported	No	1	United States	0	Not reported	1	Not reported	1	No	1	USA	0	Not reported	1	Not reported	1	No	1	United States	0	Not reported	1	Not reported	1
27009474	7	From what years were the sequenced samples obtained?	List	2014	No	0	2014	1	2014-2015	1	2014	1	2014	1	2014	1	2014	1	2014	1	2014	1	2014	1	Not reported	0	2014	1
27009474	8	Were samples cloned prior to sequencing?	Boolean	Yes	No	0	No	0	No	0	Yes	1	Yes	1	Yes	1	Yes	1	Yes	1	No	0	Yes	1	Not reported	0	Yes	1
27009474	9	Which HIV genes were reported to have been sequenced?	List	IN	Integrase, IN	1	IN	1	IN	1	IN	1	Integrase, IN	1	PR, RT, IN	1	IN	1	IN	1	No	0	Pol	1	Not reported	0	IN	1
27124362	1	Does the paper report HIV sequences from patient samples?	Boolean	No	No	1	No	1	No	1	Yes	0	No	1	No	1	No"""	1	No	1	No	1	No	1	Yes	0	Yes	0
27124362	10	What method was used for sequencing?	List	Not reported	No	1	No	1	Not applicable	1	Not reported	1	No	1	No	1	Not applicable"""	1	Not reported	1	No	1	No	1	Not reported	1	Not reported	1
27124362	11	What type of samples were sequenced?	List	Not reported	No	1	No	1	Not applicable	1	Not reported	1	No	1	No	1	Not applicable"""	1	Not applicable	1	No	1	No	1	Not reported	1	Not reported	1
27124362	12	Were any sequences obtained from individuals with virological failure on a treatment regimen?	Boolean	No	No	1	No	1	Not applicable	1	No	1	No	1	No	1	Not applicable"""	1	Not applicable	1	No	1	No	1	No	1	Yes	0
27124362	13	Were the patients in the study in a clinical trial?	Boolean	No	No	1	No	1	Not applicable	1	No	1	No	1	No	1	Not applicable"""	1	No	1	No	1	No	1	No	1	Yes	0
27124362	14	Does the paper report HIV sequences from individuals who had previously received ARV drugs?	Boolean	No	No	1	No	1	Not applicable	1	No	1	No	1	No	1	No"""	1	No	1	No	1	No	1	No	1	Yes	0
27124362	15	Which drug classes were received by individuals in the study before sample sequencing?	List	Not applicable	No	1	No	1	Not applicable	1	None	1	NNRTI	0	No	1	Not reported	1		1	No	1	No	1	None	1	NNRTIs	0
27124362	16	Which drugs were received by individuals in the study before sample sequencing?	List	Not applicable	No	1	No	1	Not applicable	1	None	1	RPV, DOR	0	No	1	Not reported	1		1	No	1	No	1	None	1	RPV	0
27124362	2	Does the paper report in vitro drug susceptibility data?	Boolean	Yes	Yes	1	Yes	1	Yes	1	Yes	1	Yes	1	Yes	1	Yes"""	1	Yes	1	Yes	1	Yes	1	Yes	1	Yes	1
27124362	3	Were sequences from the paper made publicly available?	Boolean	No	No	1	No	1	No	1	No	1	No	1	No	1	No"""	1	No	1	No	1	No	1	No	1	No	1
27124362	4	What were the GenBank accession numbers for sequenced HIV isolates?	List	Not applicable	No	1	No	1	Not reported	1	Not reported	1	No	1	No	1	Not reported"""	1	Not reported	1	No	1	No	1	Not reported	1	Not reported	1
27124362	5	How many individuals had samples obtained for HIV sequencing?	Number	0	0	1	0	1	0	1	Not reported	1	0	1	0	1	0"""	1	0	1	0	1	0	1	0	1	Not reported	1
27124362	6	From which countries were the sequenced samples obtained?	List	Not applicable	No	1	No	1	Not applicable	1	Not reported	1	No	1	No	1	Not applicable"""	1	Not applicable	1	No	1	No	1	Not reported	1	Not reported	1
27124362	7	From what years were the sequenced samples obtained?	List	Not applicable	No	1	No	1	Not applicable	1	Not reported	1	No	1	No	1	Not applicable"""	1	Not applicable	1	No	1	No	1	Not reported	1	Not reported	1
27124362	8	Were samples cloned prior to sequencing?	Boolean	No	No	1	No	1	Not applicable	1	No	1	No	1	No	1	Not applicable"""	1	Not applicable	1	No	1	No	1	No	1	No	1
27124362	9	Which HIV genes were reported to have been sequenced?	List	Not reported	No	1	No	1	Not applicable	1	RT	0	No	1	No	1	Not applicable"""	1	Not reported	1	No	1	No	1	Not reported	1	RT	0
28559249	1	Does the paper report HIV sequences from patient samples?	Boolean	Yes	No	0	Yes	1	Yes	1	Yes	1	No	0	No	0	No	0	No	0	No	0	No	0	Yes	1	Yes	1
28559249	10	What method was used for sequencing?	List	Not reported	No	1	No	1	Not reported	1	Not reported	1	No	1	No	1	Not reported	1	Not reported	1	No	1	No	1	Not applicable	1	Not reported	1
28559249	11	What type of samples were sequenced?	List	Not reported	No	1	No	1	Not reported	1	Not reported	1	No	1	No	1	Not reported	1	Not applicable	1	No	1	No	1	Not applicable	1	Not reported	1
28559249	12	Were any sequences obtained from individuals with virological failure on a treatment regimen?	Boolean	No	No	1	Yes	0	Not reported	1	No	1	No	1	No	1	Not reported	1	Not applicable	1	No	1	No	1	Not applicable	1	No	1
28559249	13	Were the patients in the study in a clinical trial?	Boolean	No	No	1	No	1	Not reported	1	No	1	No	1	No	1	Not reported	1	No	1	No	1	No	1	Not applicable	1	No	1
28559249	14	Does the paper report HIV sequences from individuals who had previously received ARV drugs?	Boolean	No	No	1	Yes	0	Yes	0	No	1	No	1	No	1	Not reported	1	No	1	No	1	No	1	Not applicable	1	No	1
28559249	15	Which drug classes were received by individuals in the study before sample sequencing?	List	Not reported	NRTI	0	NRTI	0	NRTI, PI	0	None	1	No	1	No	1	Not reported	1		1	No	1	No	1	Not applicable	1		1
28559249	16	Which drugs were received by individuals in the study before sample sequencing?	List	Not reported	No	1	No	1	zidovudine(AZT), lamivudine(3TC), ritonavir(R), lopinavir(L)	0	None	1	No	1	No	1	Not reported	1		1	No	1	No	1	Not applicable	1		1
28559249	2	Does the paper report in vitro drug susceptibility data?	Boolean	Yes	Yes	1	Yes	1	Yes	1	Yes	1	Yes	1	Yes	1	Yes	1	Yes	1	Yes	1	Yes	1	Yes	1	Yes	1
28559249	3	Were sequences from the paper made publicly available?	Boolean	Not reported	No	1	No	1	No	1	No	1	No	1	No	1	No	1	No	1	No	1	No	1	Yes	0	No	1
28559249	4	What were the GenBank accession numbers for sequenced HIV isolates?	List	Not reported	No	1	No	1	Not reported	1	Not reported	1	No	1	No	1	Not reported	1	Not reported	1	No	1	No	1	Not reported	1	Not reported	1
28559249	5	How many individuals had samples obtained for HIV sequencing?	Number	Not Reported	0	1	0	1	Not reported	1	Not reported	1	0	1	0	1	0	1	0	1	0	1	0	1	0	1	Not reported	1
28559249	6	From which countries were the sequenced samples obtained?	List	Not reported	No	1	No	1	Not reported	1	Not reported	1	No	1	No	1	Not reported	1	Not applicable	1	No	1	No	1	Not applicable	1	Senegal	0
28559249	7	From what years were the sequenced samples obtained?	List	Not reported	No	1	No	1	Not reported	1	Not reported	1	No	1	No	1	Not reported	1	Not applicable	1	No	1	No	1	Not applicable	1	Not reported	1
28559249	8	Were samples cloned prior to sequencing?	Boolean	No	No	1	No	1	Not reported	1	Not reported	1	No	1	No	1	Not reported	1	Not applicable	1	No	1	No	1	Not applicable	1	Yes	0
28559249	9	Which HIV genes were reported to have been sequenced?	List	RT	No	0	RT	1	Not reported	0	RT	1	No	0	No	0	Not reported	0	Not reported	0	No	0	No	0	Not applicable	0	Pol	1
29373677	1	Does the paper report HIV sequences from patient samples?	Boolean	Yes	Yes	1	Yes	1	Yes	1	Yes	1	Yes	1	Yes	1	Yes	1	Yes	1	Yes	1	Yes	1	Not reported	0	Yes	1
29373677	10	What method was used for sequencing?	List	Not reported	No	1	No	1	Not reported	1	Not reported	1	No	1	No	1	Not reported	1	Sanger sequencing	0	No	1	No	1	Not reported	1	Not reported	1
29373677	11	What type of samples were sequenced?	List	PBMC, Plasma	PBMC	0	Plasma, PBMC	1	Plasma, PBMC	1	PBMC, Plasma	1	PBMC	0	PBMC	0	PBMC	0	Plasma	0	Plasma	0	PBMC	0	Not reported	0	PBMC	0
29373677	12	Were any sequences obtained from individuals with virological failure on a treatment regimen?	Boolean	Yes	Yes	1	Yes	1	Yes	1	Yes	1	Yes	1	Yes	1	Yes	1	Yes	1	Yes	1	Yes	1	Not reported	0	Yes	1
29373677	13	Were the patients in the study in a clinical trial?	Boolean	No	No	1	No	1	No	1	No	1	No	1	No	1	No	1	No	1	No	1	No	1	Not reported	1	No	1
29373677	14	Does the paper report HIV sequences from individuals who had previously received ARV drugs?	Boolean	Yes	Yes	1	Yes	1	Yes	1	Yes	1	Yes	1	Yes	1	Yes	1	Yes	1	Yes	1	Yes	1	Not reported	0	Yes	1
29373677	15	Which drug classes were received by individuals in the study before sample sequencing?	List	INSTI, NRTI	INSTI, NRTI	1	NRTI, INSTI	1	NRTI, INSTI	1	NRTI, INSTI	1	INSTI	0	INSTI	0	Not reported	0	INSTIs, NRTIs	1	INSTI	0	INSTI	0	Not reported	0	INSTIs	0
29373677	16	Which drugs were received by individuals in the study before sample sequencing?	List	TFV, FTC, RAL, DTG	Raltegravir, Tenofovir, Emtricitabine	1	Raltegravir (RAL), Tenofovir (TFV), Emtricitabine (FTC), Dolutegravir (DTG)	1	Raltegravir, tenofovir, emtricitabine, dolutegravir	1	Raltegravir, Tenofovir, Emtricitabine	1	Dolutegravir (DTG), Raltegravir (RAL)	0	Raltegravir, Dolutegravir	0	Not reported	0	Raltegravir, tenofovir, emtricitabine	1	Raltegravir, Tenofovir/emtricitabine	1	Raltegravir, Dolutegravir	0	Not reported	0	Raltegravir	0
29373677	2	Does the paper report in vitro drug susceptibility data?	Boolean	Yes	Yes	1	Yes	1	No	0	Yes	1	Yes	1	Yes	1	Yes	1	Yes	1	Yes	1	Yes	1	Not reported	0	Yes	1
29373677	3	Were sequences from the paper made publicly available?	Boolean	No	No	1	No	1	No	1	No	1	Yes	0	No	1	No	1	No	1	No	1	No	1	Not reported	1	No	1
29373677	4	What were the GenBank accession numbers for sequenced HIV isolates?	List	Not reported	No	1	No	1	Not reported	1	Not reported	1	No	1	No	1	Not reported	1	Not reported	1	No	1	No	1	Not reported	1	Not reported	1
29373677	5	How many individuals had samples obtained for HIV sequencing?	Number	1	0	0	1	1	1	1	1	1	1	1	1	1	1	1	1	1	1	1	1	1	Not reported	0	1	1
29373677	6	From which countries were the sequenced samples obtained?	List	Not reported	No	1	No	1	Not reported	1	Not reported	1	No	1	No	1	Not reported	1	Not reported	1	No	1	No	1	Not reported	1	Not reported	1
29373677	7	From what years were the sequenced samples obtained?	List	2015	2008-2015	1	No	0	Not reported	0	2008–2015	1	No	0	No	0	2008-2015	1	2008-2014	0	2008-2015	1	2008-2014	0	Not reported	0	2008-2015	1
29373677	8	Were samples cloned prior to sequencing?	Boolean	No	No	1	No	1	Not applicable	1	No	1	No	1	No	1	Not reported	1	Yes	0	No	1	No	1	Not reported	1	No	1
29373677	9	Which HIV genes were reported to have been sequenced?	List	IN	Integrase, IN	1	IN	1	IN	1	IN	1	Integrase, IN	1	IN	1	IN	1	IN	1	Integrase, IN	1	Integrase	1	Not reported	0	IN	1
30053052	1	Does the paper report HIV sequences from patient samples?	Boolean	Yes	Yes	1	Yes	1	Yes	1	Yes	1	Yes	1	Yes	1	Yes	1	Yes	1	Yes	1	Yes	1	Yes	1	Yes	1
30053052	10	What method was used for sequencing?	List	Not reported	No	1	No	1	Not reported	1	Not reported	1	No	1	No	1	Not reported	1	Not reported	1	No	1	No	1	Sanger sequencing	0	Not reported	1
30053052	11	What type of samples were sequenced?	List	Plasma	Plasma	1	Plasma	1	Plasma	1	Plasma	1	Plasma	1	Plasma	1	Plasma	1	Plasma	1	Plasma	1	No	0	Plasma	1	Plasma	1
30053052	12	Were any sequences obtained from individuals with virological failure on a treatment regimen?	Boolean	Yes	Yes	1	Yes	1	Yes	1	Yes	1	Yes	1	Yes	1	Yes	1	Yes	1	Yes	1	No	0	Yes	1	Yes	1
30053052	13	Were the patients in the study in a clinical trial?	Boolean	No	No	1	No	1	No	1	No	1	No	1	No	1	Not reported	1	Not reported	1	No	1	No	1	No	1	Not applicable	1
30053052	14	Does the paper report HIV sequences from individuals who had previously received ARV drugs?	Boolean	Yes	Yes	1	Yes	1	Yes	1	Yes	1	Yes	1	Yes	1	Yes	1	Yes	1	Yes	1	No	0	Yes	1	Yes	1
30053052	15	Which drug classes were received by individuals in the study before sample sequencing?	List	Not reported	NRTI, NNRTI	0	No	1	Not reported	1	NRTI, NNRTI	0	NNRTI, NRTI	0	NRTI, NNRTI	0	NRTIs, NNRTIs	0	NRTIs, NNRTIs	0	NRTI, NNRTI, PI, INSTI	0	No	1	Not reported	1	NRTIs, NNRTIs, PIs	0
30053052	16	Which drugs were received by individuals in the study before sample sequencing?	List	Not reported	No	1	No	1	Not reported	1	Tenofovir, Lamivudine	0	Nevirapine, Efavirenz, Etravirine, Rilpivirine, Tenofovir alafenamide	0	Tenofovir, Lamivudine, Nevirapine, Efavirenz, Etravirine, Rilpivirine	0	Not reported	1	Tenofovir, zidovudine, efavirenz, nevirapine	0	Abacavir (ABC), Zidovudine (AZT), Zalcitabine (DDC), Didanosine (DDI), Lamivudine (3TC), Stavudine (D4T), Emtricitabine (FTC), Tenofovir (TFV), Nevirapine (NVP), Delavirdine (DLV), Efavirenz (EFV), Etravirine (ETR), Rilpivirine (RPV), Doravirine (DOR), Amprenavir (APV), Lopinavir (LPV), Atazanavir (ATV), Derunavir (DRV), Raltegravir (RAL), Elvitegravir (EVG), Dolutegravir (DTG), Bictegravir (BIC)…	0	No	1	Not reported	1	Not reported	1
30053052	2	Does the paper report in vitro drug susceptibility data?	Boolean	Yes	Yes	1	Yes	1	Yes	1	Yes	1	Yes	1	Yes	1	Yes	1	Yes	1	Yes	1	No	0	Yes	1	Yes	1
30053052	3	Were sequences from the paper made publicly available?	Boolean	No	No	1	No	1	No	1	No	1	No	1	No	1	No	1	No	1	No	1	No	1	Yes	0	No	1
30053052	4	What were the GenBank accession numbers for sequenced HIV isolates?	List	Not reported	No	1	No	1	Not reported	1	Not reported	1	No	1	No	1	Not reported	1	Not reported	1	No	1	No	1	Not reported	1	Not reported	1
30053052	5	How many individuals had samples obtained for HIV sequencing?	Number	51	51	1	51	1	24	0	27	0	51	1	51	1	27	0	51	1	51	1	0	0	24	0	42 (therapy-naive) + 9 (treatment-failure) = 51	1
30053052	6	From which countries were the sequenced samples obtained?	List	Sweden	Sweden	1	Sweden	1	Sweden	1	Sweden	1	Sweden	1	Sweden	1	Sweden	1	Sweden	1	Sweden	1	No	0	Sweden	1	Sweden	1
30053052	7	From what years were the sequenced samples obtained?	List	Not reported	No	1	No	1	Not reported	1	Not reported	1	No	1	No	1	Not reported	1	Not reported	1	No	1	No	1	Not reported	1	Not reported	1
30053052	8	Were samples cloned prior to sequencing?	Boolean	No	No	1	No	1	No	1	Yes	0	Yes	0	Yes	0	Yes	0	Yes	0	Yes	0	No	1	Yes	0	Yes	0
30053052	9	Which HIV genes were reported to have been sequenced?	List	RT	Reverse transcriptase, RT	1	Gag, Pol, RT	1	Pol	1	PR, RT	1	Capsid	0	Gag, Pol	1	Gag, Pol	1	gag-pol	0	gag and pol	1	No	0	Pol	1	Pol	1
30803972	1	Does the paper report HIV sequences from patient samples?	Boolean	No	No	1	No	1	No	1	Yes	0	No	1	No	1	No	1	Yes	0	No	1	No	1	Not reported	1	Yes	0
30803972	10	What method was used for sequencing?	List	Not reported	No	1	No	1	Not reported	1	Not reported	1	No	1	No	1	Not reported	1	Not reported	1	No	1	No	1	Not reported	1	Not reported	1
30803972	11	What type of samples were sequenced?	List	Not reported	No	1	No	1	Not applicable	1	Not reported	1	No	1	No	1	Not reported	1	Not reported	1	No	1	No	1	Not reported	1	Not reported	1
30803972	12	Were any sequences obtained from individuals with virological failure on a treatment regimen?	Boolean	No	No	1	No	1	Not applicable	1	No	1	No	1	No	1	Not applicable	1	Not reported	1	No	1	No	1	Not reported	1	No	1
30803972	13	Were the patients in the study in a clinical trial?	Boolean	No	No	1	No	1	No	1	No	1	No	1	No	1	Not reported	1	Not reported	1	No	1	No	1	Not reported	1	No	1
30803972	14	Does the paper report HIV sequences from individuals who had previously received ARV drugs?	Boolean	No	No	1	No	1	Not applicable	1	No	1	No	1	No	1	No	1	Not reported	1	Yes	0	No	1	Not reported	1	No	1
30803972	15	Which drug classes were received by individuals in the study before sample sequencing?	List	Not applicable	No	1	No	1	Not applicable	1	None	1	INSTI	0	No	1	None	1	Not reported	1	No	1	No	1	Not reported	1		1
30803972	16	Which drugs were received by individuals in the study before sample sequencing?	List	Not applicable	No	1	No	1	Not applicable	1	None	1	Bictegravir	0	No	1	None	1	Not reported	1	No	1	No	1	Not reported	1		1
30803972	2	Does the paper report in vitro drug susceptibility data?	Boolean	Yes	Yes	1	Yes	1	Yes	1	Yes	1	Yes	1	Yes	1	Yes	1	Yes	1	Yes	1	No	0	Not reported	0	Yes	1
30803972	3	Were sequences from the paper made publicly available?	Boolean	No	No	1	No	1	No	1	No	1	No	1	No	1	No	1	No	1	No	1	No	1	Not reported	1	No	1
30803972	4	What were the GenBank accession numbers for sequenced HIV isolates?	List	Not applicable	No	1	No	1	Not reported	1	Not reported	1	No	1	No	1	Not reported	1	Not reported	1	No	1	No	1	Not reported	1	Not reported	1
30803972	5	How many individuals had samples obtained for HIV sequencing?	Number	0	0	1	0	1	0	1	Not reported	1	0	1	0	1	0	1	Not reported	1	Yes	0	0	1	Not reported	1	Not reported	1
30803972	6	From which countries were the sequenced samples obtained?	List	Not applicable	No	1	No	1	Not applicable	1	Not reported	1	No	1	No	1	Not applicable	1	Not reported	1	No	1	No	1	Not reported	1	Not reported	1
30803972	7	From what years were the sequenced samples obtained?	List	Not applicable	No	1	No	1	Not reported	1	Not reported	1	No	1	No	1	Not applicable	1	Not reported	1	No	1	No	1	Not reported	1	Not reported	1
30803972	8	Were samples cloned prior to sequencing?	Boolean	No	No	1	No	1	Not applicable	1	No	1	No	1	No	1	Not applicable	1	Not reported	1	No	1	No	1	Not reported	1	Not reported	1
30803972	9	Which HIV genes were reported to have been sequenced?	List	Not reported	No	1	IN	0	Not reported	1	Not reported	1	No	1	No	1	Not reported	1	IN	0	No	1	No	1	Not reported	1	Pol	0
31988104	1	Does the paper report HIV sequences from patient samples?	Boolean	No	No	1	Yes	0	Yes	0	Yes	0	No	1	Yes	0	No"""""	1	No	1	No	1	No	1	Yes	0	Yes	0
31988104	10	What method was used for sequencing?	List	Not reported	No	1	No	1	Not reported	1	Not reported	1	No	1	No	1	Not reported"""""	1	Not reported	1	No	1	No	1	Not reported	1	Not reported	1
31988104	11	What type of samples were sequenced?	List	Not reported	No	1	No	1	Not reported	1	Not reported	1	No	1	No	1	Not reported"""""	1	Not reported	1	No	1	No	1	Not reported	1	Cell culture	1
31988104	12	Were any sequences obtained from individuals with virological failure on a treatment regimen?	Boolean	No	No	1	No	1	Not reported	1	Not reported	1	No	1	No	1	Not applicable"""""	1	Not reported	1	No	1	No	1	Not reported	1	Yes	0
31988104	13	Were the patients in the study in a clinical trial?	Boolean	No	No	1	No	1	Not reported	1	No	1	No	1	No	1	Not applicable"""""	1	Not reported	1	No	1	No	1	Not reported	1	Not reported	1
31988104	14	Does the paper report HIV sequences from individuals who had previously received ARV drugs?	Boolean	14	No	1	Yes	0	Yes	0	Yes	0	No	1	No	1	Not applicable"""""	1	Not reported	1	No	1	No	1	Not reported	1	Yes	0
31988104	15	Which drug classes were received by individuals in the study before sample sequencing?	List	Not reported	No	1	No	1	Not reported	1	Not reported	1	NRTI, NNRTI, PI, INSTI	0	No	1	Not applicable"""""	1	Not reported	1	No	1	No	1	Not reported	1	NRTIs	0
31988104	16	Which drugs were received by individuals in the study before sample sequencing?	List	Not reported	No	1	No	1	Not reported	1	None	1	Abacavir (ABC), Zidovudine (AZT), Zalcitabine (DDC), Didanosine (DDI), Lamivudine (3TC), Stavudine (D4T), Emtricitabine (FTC), Tenofovir (TFV), Nevirapine (NVP), Delavirdine (DLV), Efavirenz (EFV), Etravirine (ETR), Rilpivirine (RPV), Doravirine (DOR), Amprenavir (APV), Lopinavir (LPV), Atazanavir (ATV), Derunavir (DRV), Raltegravir (RAL), Elvitegravir (EVG), Dolutagravir (DTG), Bictegravir (BIC)…	0	No	1	Not applicable"""""	1	Not reported	1	No	1	No	1	Not reported	1	TDF	0
31988104	2	Does the paper report in vitro drug susceptibility data?	Boolean	Yes	Yes	1	Yes	1	Yes	1	Yes	1	Yes	1	Yes	1	Yes"""""	1	Yes	1	Yes	1	Yes	1	Yes	1	Yes	1
31988104	3	Were sequences from the paper made publicly available?	Boolean	No	No	1	No	1	No	1	Yes	0	No	1	No	1	No"""""	1	No	1	No	1	No	1	Yes	0	No	1
31988104	4	What were the GenBank accession numbers for sequenced HIV isolates?	List	Not reported	No	1	No	1	Not reported	1	K03455	0	No	1	No	1	Not reported"""""	1	Not reported	1	No	1	No	1	FJ800379-FJ800386; GQ477441-GQ477451; KP170487	0	Not reported	1
31988104	5	How many individuals had samples obtained for HIV sequencing?	Number	0	0	1	0	1	Not reported	1	Not reported	1	0	1	0	1	0"""""	1	Not reported	1	0	1	0	1	Not reported	1	Not reported	1
31988104	6	From which countries were the sequenced samples obtained?	List	Not reported	No	1	No	1	Not reported	1	Not reported	1	No	1	No	1	Not reported"""""	1	Not reported	1	No	1	No	1	Not reported	1	Not reported	1
31988104	7	From what years were the sequenced samples obtained?	List	Not reported	No	1	No	1	Not reported	1	Not reported	1	No	1	No	1	Not reported"""""	1	Not reported	1	No	1	No	1	Not reported	1	Not reported	1
31988104	8	Were samples cloned prior to sequencing?	Boolean	No	No	1	No	1	Not reported	1	Not reported	1	No	1	No	1	Not applicable"""""	1	Not reported	1	No	1	No	1	Not reported	1	No	1
31988104	9	Which HIV genes were reported to have been sequenced?	List	RT	No	0	RT	1	Pol, RT	1	RT	1	No	0	No	0	Not reported"""""	0	RT	1	No	0	No	0	Not reported	0	RT	1
32601157	1	Does the paper report HIV sequences from patient samples?	Boolean	No	No	1	No	1	Yes	0	No	1	No	1	No	1	No	1	No	1	No	1	No	1	No	1	No	1
32601157	10	What method was used for sequencing?	List	Not reported	No	1	No	1	NGS	0	Not reported	1	No	1	No	1	Not reported	1	Not reported	1	No	1	No	1	Not reported	1	Not reported	1
32601157	11	What type of samples were sequenced?	List	Not reported	No	1	No	1	Not applicable	1	Not applicable	1	No	1	No	1	Not reported	1	Not applicable	1	No	1	No	1	Not reported	1	Not reported	1
32601157	12	Were any sequences obtained from individuals with virological failure on a treatment regimen?	Boolean	No	No	1	No	1	Not applicable	1	Not applicable	1	No	1	No	1	Not reported	1	Not applicable	1	No	1	No	1	Not applicable	1	No	1
32601157	13	Were the patients in the study in a clinical trial?	Boolean	No	No	1	No	1	Not applicable	1	No	1	No	1	No	1	Not reported	1	Not reported	1	No	1	No	1	Not applicable	1	No	1
32601157	14	Does the paper report HIV sequences from individuals who had previously received ARV drugs?	Boolean	No	No	1	No	1	Not applicable	1	No	1	No	1	No	1	Not reported	1	No	1	No	1	No	1	Not applicable	1	No	1
32601157	15	Which drug classes were received by individuals in the study before sample sequencing?	List	Not applicable	No	1	No	1	Not applicable	1	None	1	INSTI	0	No	1	Not reported	1		1	No	1	No	1	Not reported	1		1
32601157	16	Which drugs were received by individuals in the study before sample sequencing?	List	Not applicable	No	1	No	1	Not applicable	1	None	1	Raltegravir (RAL), Elvitegravir(EVG), Dolutagravir (DTG), Bictegravir (BIC), cabotagravir (CAB), Lenacapavir (LEN)	0	No	1	Not reported	1	Not reported	1	No	1	No	1	Not reported	1		1
32601157	2	Does the paper report in vitro drug susceptibility data?	Boolean	Yes	Yes	1	Yes	1	Yes	1	Yes	1	Yes	1	Yes	1	Not reported	0	Yes	1	Yes	1	Yes	1	Yes	1	Yes	1
32601157	3	Were sequences from the paper made publicly available?	Boolean	No	No	1	No	1	No	1	No	1	No	1	No	1	Not reported	1	No	1	No	1	No	1	No	1	No	1
32601157	4	What were the GenBank accession numbers for sequenced HIV isolates?	List	Not applicable	No	1	No	1	Not reported	1	Not reported	1	No	1	No	1	Not reported	1	Not reported	1	No	1	No	1	Not reported	1	Not reported	1
32601157	5	How many individuals had samples obtained for HIV sequencing?	Number	0	0	1	0	1	Not reported	1	0	1	0	1	0	1	Not reported	1	0	1	0	1	0	1	0	1	Not reported	1
32601157	6	From which countries were the sequenced samples obtained?	List	Not applicable	No	1	No	1	Not reported	1	Not reported	1	No	1	No	1	Not reported	1	Not applicable	1	No	1	No	1	Not applicable	1	Not reported	1
32601157	7	From what years were the sequenced samples obtained?	List	Not applicable	No	1	No	1	Not reported	1	Not reported	1	No	1	No	1	Not reported	1	Not applicable	1	No	1	No	1	Not applicable	1	Not reported	1
32601157	8	Were samples cloned prior to sequencing?	Boolean	No	No	1	No	1	Not reported	1	No	1	No	1	No	1	Not reported	1	Not applicable	1	No	1	No	1	Not applicable	1	Yes	0
32601157	9	Which HIV genes were reported to have been sequenced?	List	IN	No	0	No	0	IN	1	Not reported	0	No	0	No	0	Not reported	0	IN	1	No	0	No	0	Not reported	0	IN	1
33855437	1	Does the paper report HIV sequences from patient samples?	Boolean	Yes	Yes	1	Yes	1	Yes	1	Yes	1	Yes	1	Yes	1	**Yes**	1	Yes	1	Yes	1	Yes	1	Yes	1	Yes	1
33855437	10	What method was used for sequencing?	List	Not reported	No	1	No	1	Not reported	1	Not reported	1	No	1	No	1	**Not reported**	1	Not reported	1	No	1	Sanger sequencing	0	Not applicable	1	Not reported	1
33855437	11	What type of samples were sequenced?	List	Not reported	PBMC	0	No	1	Not reported	1	PBMC	0	PBMC	0	No	1	**Not reported**	1	Viral isolates	0	Plasma	0	Cell culture	1	Not applicable	1	Plasma	0
33855437	12	Were any sequences obtained from individuals with virological failure on a treatment regimen?	Boolean	No	No	1	No	1	No	1	No	1	No	1	No	1	**No**	1	No	1	No	1	No	1	Not applicable	1	No	1
33855437	13	Were the patients in the study in a clinical trial?	Boolean	No	No	1	No	1	No	1	No	1	No	1	No	1	**Not reported**	1	Not reported	1	No	1	No	1	Not applicable	1	Yes	0
33855437	14	Does the paper report HIV sequences from individuals who had previously received ARV drugs?	Boolean	No	No	1	No	1	No	1	No	1	No	1	No	1	**No**	1	No	1	No	1	No	1	Not applicable	1	No	1
33855437	15	Which drug classes were received by individuals in the study before sample sequencing?	List	Not reported	No	1	No	1	None	1	None	1	NNRTI	0	No	1	**None**	1		1	No	1	No	1	Not applicable	1		1
33855437	16	Which drugs were received by individuals in the study before sample sequencing?	List	Not reported	No	1	No	1	None	1	None	1	Doravirine, Rilpivirine	0	No	1	**None**	1		1	No	1	No	1	Not applicable	1		1
33855437	2	Does the paper report in vitro drug susceptibility data?	Boolean	Yes	Yes	1	Yes	1	Yes	1	Yes	1	Yes	1	Yes	1	**Yes**	1	Yes	1	Yes	1	Yes	1	Yes	1	Yes	1
33855437	3	Were sequences from the paper made publicly available?	Boolean	Yes	No	0	Yes	1	Yes	1	Yes	1	Yes	1	Yes	1	**Yes**	1	Yes	1	No	0	Yes	1	Yes	1	Yes	1
33855437	4	What were the GenBank accession numbers for sequenced HIV isolates?	List	MW484894, MW484895, MW484893, DQ380549, AF492618, MW48492	MW484894, MW484895, MW484893, DQ380549, AF492618	1	MW484894, MW484895, MW484893, DQ380549, AF492618, MW48492, AF324493	1	MW484894, MW484895, MW484893, DQ380549, AF492618, MW48492, AF324493	1	MW484894, MW484895, MW484893, DQ380549, AF492618	1	MW484894, MW484895, MW484893, DQ380549, AF492618, MW48492, AF324493	1	MW484894, MW484895, MW484893, DQ380549, AF492618, MW48492, AF324493	1	**MW484894, MW484895, MW484893, DQ380549**	1	MW484894, MW484895, MW484893, DQ380549	1	AF492618, MW48492, AF324493	0	MW484894, MW484895, MW484893, DQ380549, MW48492, AF324493	1	MW484894ÐMW484896; MW484898ÐMW484899; MW484901ÐMW484902; MW484904ÐMW484905; MW484907ÐMW484908; MW484910ÐMW484911; MW484913ÐMW484914; MW484916ÐMW484917; MW484919ÐMW484920; MW484922ÐMW484923; MW484925ÐMW484926; MW484928ÐMW484929; MW484931ÐMW484932; MW484934ÐMW484935; MW484937ÐMW484938; MW484940ÐMW484941; MW484943ÐMW484944; MW484946ÐMW484947; MW484949ÐMW484950; MW484952ÐMW484953; MW484955ÐMW484956; …	0	MW484894, MW484895, MW484893, DQ380549, AF492618, MW48492, and AF324493	1
33855437	5	How many individuals had samples obtained for HIV sequencing?	Number	6	6	1	6	1	6	1	6	1	6	1	0	0	**6**	1	6	1	6	1	4	0	Not applicable	0	6	1
33855437	6	From which countries were the sequenced samples obtained?	List	Canada, Ethiopia	Canada, Ethiopia	1	Canada, Ethiopia, United States	1	Canada, Ethiopia	1	Ethiopia	0	Ethiopia	0	Canada, Ethiopia	1	**Ethiopia**	0	Not reported	0	Ethiopia, Israel	0	Canada	0	Not applicable	0	Canada	0
33855437	7	From what years were the sequenced samples obtained?	List	Not reported	No	1	No	1	Not reported	1	Not reported	1	No	1	No	1	**Not reported**	1	Not reported	1	No	1	No	1	Not applicable	1	Not reported	1
33855437	8	Were samples cloned prior to sequencing?	Boolean	No	No	1	No	1	Not reported	1	No	1	No	1	No	1	**Not reported**	1	Not reported	1	No	1	No	1	Not applicable	1	Not reported	1
33855437	9	Which HIV genes were reported to have been sequenced?	List	RT	No	0	RT	1	Not reported	0	PR, RT	1	No	0	RT	1	**Not reported**	0	Not reported	0	Protease, RT, IN	1	RT	1	Not applicable	0	RT	1
34516245	1	Does the paper report HIV sequences from patient samples?	Boolean	No	No	1	No	1	No	1	Yes	0	No	1	No	1	Yes	0	Yes	0	No	1	No	1	Yes	0	Yes	0
34516245	10	What method was used for sequencing?	List	Sanger sequencing	Sanger sequencing	1	Sanger sequencing	1	Not reported	0	Not reported	0	No	0	Sanger sequencing	1	Sanger sequencing	1	Not reported	0	Sanger sequencing	1	No	0	Not reported	0	Sanger sequencing	1
34516245	11	What type of samples were sequenced?	List	Not reported	No	1	No	1	Not applicable	1	Supernatants	0	No	1	No	1	Not reported	1	Plasma, serum, PBMCs, proviral DNA, or dried blood spots	0	Viral RNA from cell culture supernatants	1	No	1	Not reported	1	Plasma	0
34516245	12	Were any sequences obtained from individuals with virological failure on a treatment regimen?	Boolean	No	No	1	No	1	Not applicable	1	No	1	No	1	No	1	Not applicable	1	Yes	0	No	1	No	1	Not reported	1	Not applicable	1
34516245	13	Were the patients in the study in a clinical trial?	Boolean	No	No	1	No	1	Not reported	1	No	1	No	1	No	1	Not applicable	1	Not reported	1	No	1	No	1	Not reported	1	Not applicable	1
34516245	14	Does the paper report HIV sequences from individuals who had previously received ARV drugs?	Boolean	No	No	1	No	1	Yes	0	No	1	No	1	No	1	Not applicable	1	Yes	0	Yes	0	No	1	Not reported	1	Not applicable	1
34516245	15	Which drug classes were received by individuals in the study before sample sequencing?	List	Not reported	No	1	No	1	NRTI	0	None	1	NRTI	0	No	1	Not applicable	1	NRTIs, NNRTIs, PIs, INSTIs	0	NRTI	0	No	1	Not reported	1	Not reported	1
34516245	16	Which drugs were received by individuals in the study before sample sequencing?	List	Not reported	No	1	No	1	TDF, FTC	0	None	1	EFdA	0	No	1	Not applicable	1	EFdA, TDF, FTC, AZT, 3TC	0	EFdA	0	No	1	Not reported	1	Not reported	1
34516245	2	Does the paper report in vitro drug susceptibility data?	Boolean	Yes	Yes	1	Yes	1	Yes	1	Yes	1	Yes	1	Yes	1	Yes	1	Yes	1	Yes	1	Yes	1	Yes	1	Yes	1
34516245	3	Were sequences from the paper made publicly available?	Boolean	Yes	Yes	1	Yes	1	Yes	1	Yes	1	No	0	Yes	1	Yes	1	Yes	1	Yes	1	No	0	No	0	Yes	1
34516245	4	What were the GenBank accession numbers for sequenced HIV isolates?	List	OK263149 to OK263162	OK263149 to OK263162	1	OK263149 to OK263162	1	OK263149 to OK263162	1	OK263149 to OK263162	1	No	0	OK263149 to OK263162	1	OK263149 to OK263162	1	OK263149 to OK263162	1	OK263149 to OK263162	1	No	0	Not reported	0	OK263149 to OK263162	1
34516245	5	How many individuals had samples obtained for HIV sequencing?	Number	0	0	1	0	1	0	1	Not reported	1	0	1	0	1	0	1	Not reported	1	0	1	0	1	Not reported	1	Not reported	1
34516245	6	From which countries were the sequenced samples obtained?	List	Not reported	No	1	No	1	Not reported	1	Not reported	1	No	1	No	1	Not reported	1	Not reported	1	No	1	No	1	Not reported	1	Not reported	1
34516245	7	From what years were the sequenced samples obtained?	List	Not reported	No	1	No	1	Not reported	1	Not reported	1	No	1	No	1	Not reported	1	Not reported	1	No	1	No	1	Not reported	1	Not reported	1
34516245	8	Were samples cloned prior to sequencing?	Boolean	Yes	Yes	1	Yes	1	Yes	1	Not reported	0	No	0	Yes	1	Yes	1	Yes	1	Yes	1	No	0	Not reported	0	Yes	1
34516245	9	Which HIV genes were reported to have been sequenced?	List	RT	Reverse transcriptase, RT	1	RT	1	PR, IN	0	RT	1	Reverse transcriptase, RT	1	RT	1	RT	1	RT	1	Reverse transcriptase (RT)	1	RT	1	Not reported	0	RT	1
35730213	1	Does the paper report HIV sequences from patient samples?	Boolean	No	No	1	No	1	No	1	No	1	No	1	No	1	No	1	No	1	No	1	No	1	Not applicable	1	Yes	0
35730213	10	What method was used for sequencing?	List	Not reported	No	1	No	1	Not applicable	1	Not applicable	1	No	1	No	1	Not reported	1	Not reported	1	No	1	No	1	Not applicable	1	Not reported	1
35730213	11	What type of samples were sequenced?	List	Not reported	No	1	No	1	Not applicable	1	Not applicable	1	No	1	No	1	Not reported	1	Not applicable	1	Yes	0	No	1	Not applicable	1	Not reported	1
35730213	12	Were any sequences obtained from individuals with virological failure on a treatment regimen?	Boolean	No	No	1	No	1	No	1	Not applicable	1	No	1	No	1	Not reported	1	Not applicable	1	No	1	No	1	Not applicable	1	Yes	0
35730213	13	Were the patients in the study in a clinical trial?	Boolean	No	No	1	No	1	No	1	Yes	0	No	1	No	1	Not reported	1	No	1	Yes	0	No	1	Not applicable	1	Yes	0
35730213	14	Does the paper report HIV sequences from individuals who had previously received ARV drugs?	Boolean	No	No	1	No	1	No	1	No	1	No	1	No	1	Not reported	1	No	1	Yes	0	No	1	Not applicable	1	Yes	0
35730213	15	Which drug classes were received by individuals in the study before sample sequencing?	List	NRTI, NNRTI, INSTI	NNRTI, INSTI	1	No	0	Not reported	0	NRTIs, NNRTIs	1	NNRTI, INSTI	1	No	0	Not reported	0	NNRTIs, INSTIs	1	No	0	No	0	Not applicable	0	NRTIs, NNRTIs	1
35730213	16	Which drugs were received by individuals in the study before sample sequencing?	List	EFV, DTG, TDF, 3TC	Efavirenz (EFV), Dolutegravir (DTG)	0	No	0	Not reported	0	Tenofovir disoproxil fumarate (TDF), lamivudine (3TC), efavirenz (EFV)	1	EFV, DTG	0	No	0	Not reported	0	EFV, DTG	0	No	0	No	0	Not applicable	0	EFV	0
35730213	2	Does the paper report in vitro drug susceptibility data?	Boolean	No	No	1	No	1	No	1	No	1	No	1	No	1	Not reported	1	No	1	No	1	No	1	Not applicable	1	No	1
35730213	3	Were sequences from the paper made publicly available?	Boolean	No	No	1	No	1	No	1	No	1	No	1	No	1	Not reported	1	No	1	No	1	No	1	Not applicable	1	No	1
35730213	4	What were the GenBank accession numbers for sequenced HIV isolates?	List	Not reported	No	1	No	1	Not reported	1	Not reported	1	No	1	No	1	Not reported	1	Not reported	1	No	1	No	1	Not applicable	1	Not reported	1
35730213	5	How many individuals had samples obtained for HIV sequencing?	Number	0	0	1	0	1	0	1	0	1	0	1	0	1	Not reported	1	0	1	0	1	0	1	Not applicable	1	Not reported	1
35730213	6	From which countries were the sequenced samples obtained?	List	Not reported	No	1	No	1	Not applicable	1	Lesotho	0	No	1	No	1	Not reported	1	Not applicable	1	No	1	No	1	Not applicable	1	Lesotho	0
35730213	7	From what years were the sequenced samples obtained?	List	Not reported	No	1	No	1	Not reported	1	Not applicable	1	No	1	No	1	Not reported	1	Not applicable	1	No	1	No	1	Not applicable	1	2020	0
35730213	8	Were samples cloned prior to sequencing?	Boolean	No	No	1	No	1	Not applicable	1	Not applicable	1	No	1	No	1	Not reported	1	Not applicable	1	No	1	No	1	Not applicable	1	Not reported	1
35730213	9	Which HIV genes were reported to have been sequenced?	List	Not reported	No	1	No	1	Not reported	1	Not applicable	1	No	1	No	1	Not reported	1	Not reported	1	No	1	No	1	Not applicable	1	Not reported	1
35913500	1	Does the paper report HIV sequences from patient samples?	Boolean	No	No	1	No	1	No	1	No	1	No	1	No	1	No	1	No	1	No	1	No	1	Yes	0	No	1
35913500	10	What method was used for sequencing?	List	Not reported	No	1	No	1	Not applicable	1	Not applicable	1	No	1	No	1	Not reported	1	Not reported	1	No	1	No	1	Not reported	1	Not reported	1
35913500	11	What type of samples were sequenced?	List	Not reported	No	1	No	1	Not applicable	1	Not applicable	1	No	1	No	1	Not applicable	1	Not applicable	1	No	1	No	1	Not reported	1	Not reported	1
35913500	12	Were any sequences obtained from individuals with virological failure on a treatment regimen?	Boolean	Yes	No	0	No	0	No	0	No	0	No	0	No	0	Not applicable	0	Not applicable	0	No	0	No	0	Not reported	0	Yes	1
35913500	13	Were the patients in the study in a clinical trial?	Boolean	No	No	1	No	1	No	1	No	1	No	1	No	1	No	1	No	1	No	1	No	1	Not reported	1	Not reported	1
35913500	14	Does the paper report HIV sequences from individuals who had previously received ARV drugs?	Boolean	Yes	No	0	No	0	Not applicable	0	No	0	No	0	No	0	No	0	No	0	No	0	No	0	Not reported	0	Yes	1
35913500	15	Which drug classes were received by individuals in the study before sample sequencing?	List	Not reported	No	1	No	1	None	1	None	1	INSTI	0	No	1	None	1		1	No	1	No	1	Not reported	1	Antipsychotics, Naltrexone	0
35913500	16	Which drugs were received by individuals in the study before sample sequencing?	List	Not reported	No	1	No	1	None	1	None	1	CAB/RPV-LA	0	No	1	None	1		1	No	1	No	1	Not reported	1	Antipsychotics, Naltrexone	0
35913500	2	Does the paper report in vitro drug susceptibility data?	Boolean	No	No	1	No	1	No	1	No	1	No	1	No	1	No	1	No	1	No	1	No	1	No	1	No	1
35913500	3	Were sequences from the paper made publicly available?	Boolean	No	No	1	No	1	No	1	No	1	No	1	No	1	No	1	No	1	No	1	No	1	Not reported	1	Not reported	1
35913500	4	What were the GenBank accession numbers for sequenced HIV isolates?	List	Not reported	No	1	No	1	Not reported	1	Not reported	1	No	1	No	1	Not reported	1	Not reported	1	No	1	No	1	Not reported	1	Not reported	1
35913500	5	How many individuals had samples obtained for HIV sequencing?	Number	51	0	0	0	0	0	0	0	0	0	0	0	0	0	0	0	0	0	0	0	0	0	0	51	1
35913500	6	From which countries were the sequenced samples obtained?	List	Not Reported	No	1	No	1	Not applicable	1	Not applicable	1	No	1	No	1	Not applicable	1	Not applicable	1	No	1	No	1	Not reported	1	Not reported	1
35913500	7	From what years were the sequenced samples obtained?	List	2021-2022	No	0	No	0	Not applicable	0	Not applicable	0	No	0	No	0	Not applicable	0	Not applicable	0	No	0	No	0	Not reported	0	2021-2022	1
35913500	8	Were samples cloned prior to sequencing?	Boolean	No	No	1	No	1	Not applicable	1	Not applicable	1	No	1	No	1	Not applicable	1	Not applicable	1	No	1	No	1	Not reported	1	Not reported	1
35913500	9	Which HIV genes were reported to have been sequenced?	List	RT, IN	No	0	No	0	Not applicable	0	Not applicable	0	No	0	No	0	Not reported	0	Not reported	0	No	0	No	0	Not reported	0	Not reported	0
35945163	1	Does the paper report HIV sequences from patient samples?	Boolean	Yes	No	0	Yes	1	Yes	1	No	0	No	0	No	0	Yes	1	No	0	No	0	No	0	Not applicable	0	Yes	1
35945163	10	What method was used for sequencing?	List	Not reported	No	1	No	1	Not reported	1	Not applicable	1	No	1	No	1	Not reported	1	Not reported	1	No	1	No	1	Not applicable	1	Not reported	1
35945163	11	What type of samples were sequenced?	List	Plasma	No	0	No	0	Plasma	1	Not applicable	0	No	0	No	0	Not reported	0	Not applicable	0	No	0	No	0	Not applicable	0	Plasma, serum, or other bodily fluids	1
35945163	12	Were any sequences obtained from individuals with virological failure on a treatment regimen?	Boolean	Yes	No	0	Yes	1	Yes	1	No	0	No	0	No	0	Not reported	0	Not applicable	0	No	0	No	0	Not applicable	0	Yes	1
35945163	13	Were the patients in the study in a clinical trial?	Boolean	No	No	1	No	1	No	1	No	1	No	1	No	1	Not reported	1	No	1	No	1	No	1	Not applicable	1	No	1
35945163	14	Does the paper report HIV sequences from individuals who had previously received ARV drugs?	Boolean	Yes	No	0	Yes	1	Yes	1	No	0	No	0	No	0	Not reported	0	No	0	No	0	No	0	Not applicable	0	Yes	1
35945163	15	Which drug classes were received by individuals in the study before sample sequencing?	List	INSTI, NNRTI	NRTI, NNRTI, PI, INSTI	1	NRTI, NNRTI, PI, INSTI	1	INSTI, NNRTI	1	None	0	INSTI, NNRTI	1	No	0	Not reported	0		0	No	0	No	0	Not applicable	0	NRTIs, NNRTIs, and INSTIs	1
35945163	16	Which drugs were received by individuals in the study before sample sequencing?	List	CAB, RPV	cabotegravir, rilpivirine	1	Cabotegravir (CAB), Rilpivirine (RPV), Darunavir (DRV), Tenofovir (TFV), Emtricitabine (FTC)	1	CAB, RPV	1	None	0	Cabotegravir, Rilpivirine	1	No	0	Not reported	0	Not reported	0	No	0	No	0	Not applicable	0	Cabotegravir and rilpivirine	1
35945163	2	Does the paper report in vitro drug susceptibility data?	Boolean	No	No	1	No	1	No	1	No	1	No	1	No	1	Not reported	1	No	1	No	1	No	1	Not applicable	1	No	1
35945163	3	Were sequences from the paper made publicly available?	Boolean	No	No	1	No	1	No	1	No	1	No	1	No	1	Not reported	1	No	1	No	1	No	1	Not applicable	1	No	1
35945163	4	What were the GenBank accession numbers for sequenced HIV isolates?	List	Not reported	No	1	No	1	Not reported	1	Not reported	1	No	1	No	1	Not reported	1	Not reported	1	No	1	No	1	Not applicable	1	Not reported	1
35945163	5	How many individuals had samples obtained for HIV sequencing?	Number	6	0	0	35	0	35	0	0	0	0	0	0	0	Not reported	0	0	0	0	0	0	0	Not applicable	0	35	0
35945163	6	From which countries were the sequenced samples obtained?	List	UK, USA, Belgium, Canada, Netherlands, Switzerland, Portugal, Italy, South Korea, Spain	No	0	No	0	Not reported	0	UK, USA, Belgium, Canada, Netherlands, Switzerland, Portugal, Italy, South Korea, Spain	1	No	0	No	0	Not reported	0	Not applicable	0	No	0	No	0	Not applicable	0	The UK, USA, Belgium, Canada, Netherlands, Switzerland, Portugal, Italy, South Korea, and Spain	1
35945163	7	From what years were the sequenced samples obtained?	List	2016-2020	No	0	2016-2020	1	2016–2020	1	2016–2020	1	No	0	No	0	Not reported	0	Not applicable	0	No	0	No	0	Not applicable	0	2016-2020	1
35945163	8	Were samples cloned prior to sequencing?	Boolean	No	No	1	No	1	No	1	Not applicable	1	No	1	No	1	Not reported	1	Not applicable	1	No	1	No	1	Not applicable	1	Not reported	1
35945163	9	Which HIV genes were reported to have been sequenced?	List	RT, IN	No	0	No	0	RT, IN	1	None	0	No	0	No	0	Not reported	0	Not reported	0	No	0	No	0	Not applicable	0	Not reported	0
36415058	1	Does the paper report HIV sequences from patient samples?	Boolean	No	No	1	No	1	No	1	No	1	No	1	No	1	No	1	No	1	No	1	No	1	No	1	No	1
36415058	10	What method was used for sequencing?	List	Not reported	No	1	No	1	Not applicable	1	Not reported	1	No	1	No	1	Not reported	1	Not reported	1	No	1	No	1	Not reported	1	Not reported	1
36415058	11	What type of samples were sequenced?	List	Not reported	No	1	No	1	Not applicable	1	Not applicable	1	No	1	No	1	Not applicable	1	Not applicable	1	No	1	No	1	Not reported	1	Not applicable	1
36415058	12	Were any sequences obtained from individuals with virological failure on a treatment regimen?	Boolean	No	No	1	No	1	Not applicable	1	No	1	No	1	No	1	Not applicable	1	Not applicable	1	No	1	No	1	No	1	Not applicable	1
36415058	13	Were the patients in the study in a clinical trial?	Boolean	No	No	1	No	1	Yes	0	Yes	0	No	1	No	1	No	1	No	1	No	1	No	1	No	1	No	1
36415058	14	Does the paper report HIV sequences from individuals who had previously received ARV drugs?	Boolean	No	No	1	No	1	Not applicable	1	Yes	0	No	1	No	1	No	1	No	1	No	1	No	1	No	1	No	1
36415058	15	Which drug classes were received by individuals in the study before sample sequencing?	List	Not reported	No	1	No	1	Not reported	1	Not reported	1	INSTI, NNRTI, PI	0	No	1	None	1	Not reported	1	No	1	No	1	None	1		1
36415058	16	Which drugs were received by individuals in the study before sample sequencing?	List	Not reported	No	1	No	1	Not reported	1	Not reported	1	Cabotegravir, Rilpivirine	0	No	1	None	1	Not reported	1	No	1	No	1	None	1		1
36415058	2	Does the paper report in vitro drug susceptibility data?	Boolean	No	No	1	No	1	No	1	No	1	No	1	No	1	No	1	No	1	No	1	No	1	No	1	No	1
36415058	3	Were sequences from the paper made publicly available?	Boolean	No	No	1	No	1	No	1	No	1	No	1	No	1	No	1	No	1	No	1	No	1	No	1	Not applicable	1
36415058	4	What were the GenBank accession numbers for sequenced HIV isolates?	List	Not reported	No	1	No	1	Not reported	1	Not reported	1	No	1	No	1	Not reported	1	Not reported	1	No	1	No	1	Not reported	1	Not reported	1
36415058	5	How many individuals had samples obtained for HIV sequencing?	Number	0	0	1	0	1	0	1	0	1	0	1	0	1	0	1	0	1	0	1	0	1	0	1	0	1
36415058	6	From which countries were the sequenced samples obtained?	List	Not reported	No	1	No	1	Not applicable	1	Not reported	1	No	1	No	1	Not applicable	1	Not applicable	1	No	1	No	1	Not reported	1	Not applicable	1
36415058	7	From what years were the sequenced samples obtained?	List	Not reported	No	1	No	1	Not applicable	1	Not reported	1	No	1	No	1	Not applicable	1	Not applicable	1	No	1	No	1	Not reported	1	Not applicable	1
36415058	8	Were samples cloned prior to sequencing?	Boolean	No	No	1	No	1	Not applicable	1	Not applicable	1	No	1	No	1	Not applicable	1	Not applicable	1	No	1	No	1	Not reported	1	Not applicable	1
36415058	9	Which HIV genes were reported to have been sequenced?	List	Not reported	No	1	No	1	Not applicable	1	Not reported	1	No	1	No	1	Not reported	1	Not reported	1	No	1	No	1	Not reported	1	Not reported	1
36454248	1	Does the paper report HIV sequences from patient samples?	Boolean	Yes	Yes	1	Yes	1	Yes	1	Yes	1	Yes	1	Yes	1	Yes	1	Yes	1	Yes	1	Yes	1	Yes	1	Yes	1
36454248	10	What method was used for sequencing?	List	Not reported	Sanger sequencing	0	Sanger sequencing	0	Sanger sequencing	0	Sanger sequencing	0	No	1	Sanger sequencing	0	Sanger sequencing	0	Sanger sequencing	0	Sanger sequencing	0	Sanger sequencing	0	Sanger sequencing	0	Sanger sequencing	0
36454248	11	What type of samples were sequenced?	List	Plasma	Plasma	1	Plasma	1	Plasma	1	Plasma	1	Plasma	1	Plasma	1	Plasma	1	Plasma	1	Plasma	1	Plasma	1	Plasma	1	Plasma	1
36454248	12	Were any sequences obtained from individuals with virological failure on a treatment regimen?	Boolean	Yes	Yes	1	Yes	1	Yes	1	Yes	1	Yes	1	Yes	1	Yes	1	Yes	1	Yes	1	Yes	1	Yes	1	Yes	1
36454248	13	Were the patients in the study in a clinical trial?	Boolean	No	No	1	No	1	No	1	No	1	No	1	No	1	No	1	No	1	No	1	No	1	No	1	No	1
36454248	14	Does the paper report HIV sequences from individuals who had previously received ARV drugs?	Boolean	Yes	Yes	1	Yes	1	Yes	1	Yes	1	Yes	1	Yes	1	Yes	1	Yes	1	Yes	1	Yes	1	Yes	1	Yes	1
36454248	15	Which drug classes were received by individuals in the study before sample sequencing?	List	NRTI, NNRTI, PI, INSTI	NRTI, NNRTI, PI, INSTI	1	NRTI, NNRTI, PI, INSTI	1	NRTI, NNRTI, PI, INSTI	1	NRTIs, NNRTIs, PIs, INSTIs	1	NRTI, PI, INSTI	1	NRTI, NNRTI, PI, INSTI	1	Not reported	0	NRTIs, NNRTIs, PIs, INSTIs	1	NRTI, NNRTI, and PI	1	No	0	NRTIs, NNRTIs, PIs, INSTIs	1	NRTIs, NNRTIs, PIs, and INSTIs	1
36454248	16	Which drugs were received by individuals in the study before sample sequencing?	List	3TC, TDF, AZT, D4T, ABC, DDI, FTC, EFV, LPV, DRV, NFV, RAL	Lamivudine, Zidovudine, Lopinavir/Ritonavir, Efavirenz	0	Lamivudine (3TC), Zidovudine (AZT), Lopinavir (LPV), Ritonavir (RTV), Efavirenz (EFV), Darunavir (DRV), Raltegravir (RAL), Emtricitabine (FTC), Tenofovir (TFV), Dolutegravir (DTG), Abacavir (ABC), Etravirine (ETR), Rilpivirine (RPV), Nevirapine (NVP), Nelfinavir (NFV), Stavudine (D4T), Didanosine (DDI), Lamivudine (3TC), Zidovudine (ZDV), Doravirine (DOR), Bictegravir (BIC), Cabotegravir (CAB), E…	1	Not reported	0	Lamivudine, zidovudine, lopinavir/r, efavirenz	0	Lamivudine, Zidovudine, Lopinavir, Ritonavir, Raltegravir	0	Lamivudine, Zidovudine, Lopinavir/ritonavir, Efavirenz, Raltegravir	0	Not reported	0	Not reported	0	Lamivudine, Zidovudine, Lopinavir/Ritonavir, and Efavirenz	0	No	0	Zidovudine, Lamivudine, Lopinavir/Ritonavir, Efavirenz, Darunavir, Raltegravir, Tenofovir	0	NRTIs (zidovudine, lamivudine, tenofovir, emtricitabine), NNRTIs (efavirenz, nevirapine), PIs (lopinavir/ritonavir, atazanavir, darunavir), and INSTIs (raltegravir)	0
36454248	2	Does the paper report in vitro drug susceptibility data?	Boolean	No	Yes	0	No	1	No	1	Yes	0	Yes	0	No	1	No	1	Yes	0	Yes	0	No	1	No	1	Yes	0
36454248	3	Were sequences from the paper made publicly available?	Boolean	Yes	Yes	1	Yes	1	Yes	1	Yes	1	Yes	1	Yes	1	Yes	1	Yes	1	Yes	1	Yes	1	Yes	1	Yes	1
36454248	4	What were the GenBank accession numbers for sequenced HIV isolates?	List	OM201778 - OM201846	OM201778 -- OM201846	1	OM201778 -- OM201846	1	OM201778 -- OM201846	1	OM201778 -- OM201846	1	OM201778 -- OM201846	1	OM201778 -- OM201846	1	OM201778 -- OM201846	1	OM201778 -- OM201846	1	OM201778 -- OM201846	1	OM201778 -- OM201846	1	OM201778 -- OM201846	1	OM201778 -- OM201846	1
36454248	5	How many individuals had samples obtained for HIV sequencing?	Number	76	76	1	76	1	76	1	76	1	76	1	67	0	67	0	76	1	76	1	76	1	76	1	76	1
36454248	6	From which countries were the sequenced samples obtained?	List	Panama	Panama	1	Panama	1	Panama	1	Panama	1	Panama	1	Panama	1	Panama	1	Panama	1	Panama	1	Panama	1	Panama	1	Panama	1
36454248	7	From what years were the sequenced samples obtained?	List	2018-2019	2018-19	1	2018--2019	1	2018–2019	1	2018–2019	1	2018-2019	1	2018-2019	1	2018-2019	1	2018--19	1	2018--19	1	2018--19	1	2018-2019	1	2018-2019	1
36454248	8	Were samples cloned prior to sequencing?	Boolean	No	No	1	No	1	No	1	No	1	No	1	No	1	No	1	Not reported	1	No	1	No	1	No	1	No	1
36454248	9	Which HIV genes were reported to have been sequenced?	List	PR, RT, IN	Protease, PR; Reverse transcriptase, RT; Integrase, IN	1	PR, RT, IN	1	PR, RT, IN	1	PR, RT, IN	1	Protease, PR; Reverse transcriptase, RT; Integrase, IN	1	PR, RT, IN	1	PR, RT, IN	1	PR, RT, IN	1	Protease, RT, and IN	1	PR, RT, IN	1	PR, RT, IN	1	PR, RT, and IN	1
36519389	1	Does the paper report HIV sequences from patient samples?	Boolean	No	No	1	No	1	No	1	No	1	No	1	No	1	No	1	No	1	No	1	No	1	No	1	No	1
36519389	10	What method was used for sequencing?	List	Not reported	No	1	No	1	Not reported	1	Not reported	1	No	1	No	1	Not reported	1	Not reported	1	No	1	No	1	Not reported	1	Not reported	1
36519389	11	What type of samples were sequenced?	List	Not reported	No	1	No	1	Not applicable	1	Not applicable	1	No	1	No	1	Not applicable	1	Not applicable	1	No	1	No	1	Not reported	1	Not reported	1
36519389	12	Were any sequences obtained from individuals with virological failure on a treatment regimen?	Boolean	No	No	1	No	1	Not reported	1	No	1	No	1	No	1	Not applicable	1	Not applicable	1	No	1	No	1	No	1	No	1
36519389	13	Were the patients in the study in a clinical trial?	Boolean	Yes	Yes	1	Yes	1	Yes	1	Yes	1	Yes	1	Yes	1	Yes	1	Not reported	0	Yes	1	Yes	1	Yes	1	Yes	1
36519389	14	Does the paper report HIV sequences from individuals who had previously received ARV drugs?	Boolean	No	No	1	No	1	Not reported	1	No	1	Yes	0	No	1	No	1	No	1	No	1	No	1	No	1	Yes	0
36519389	15	Which drug classes were received by individuals in the study before sample sequencing?	List	Not reported	No	1	No	1	Not applicable	1	NRTI, NNRTI	0	INSTI, NRTI, NNRTI	0	No	1	None	1	Not reported	1	No	1	No	1	None	1	NRTIs, NNRTIs, PIs	0
36519389	16	Which drugs were received by individuals in the study before sample sequencing?	List	Not reported	No	1	No	1	Not applicable	1	TAF, TDF, FTC, 3TC, EFV	0	Dolutagravir (DTG), Emtricitabine (FTC), Tenofovir (TFV), Efavirenz (EFV)	0	No	1	None	1	Not reported	1	No	1	No	1	None	1	Tenofovir alafenamide, Emtricitabine, Dolutegravir, Tenofovir disoproxil fumarate, Emtricitabine, Efavirenz	0
36519389	2	Does the paper report in vitro drug susceptibility data?	Boolean	No	No	1	No	1	No	1	No	1	No	1	No	1	No	1	No	1	No	1	No	1	No	1	No	1
36519389	3	Were sequences from the paper made publicly available?	Boolean	No	No	1	No	1	No	1	No	1	No	1	No	1	No	1	No	1	No	1	No	1	No	1	No	1
36519389	4	What were the GenBank accession numbers for sequenced HIV isolates?	List	Not reported	No	1	No	1	Not reported	1	Not reported	1	No	1	No	1	Not reported	1	Not reported	1	No	1	No	1	Not reported	1	Not reported	1
36519389	5	How many individuals had samples obtained for HIV sequencing?	Number	0	0	1	0	1	0	1	0	1	0	1	0	1	0	1	0	1	0	1	0	1	0	1	0	1
36519389	6	From which countries were the sequenced samples obtained?	List	Not reported	No	1	No	1	South Africa, Zimbabwe, Malawi, Mozambique, other regions	0	South Africa, Zimbabwe, Malawi, Mozambique	0	South Africa	0	No	1	Not applicable	1	Not applicable	1	No	1	No	1	Not applicable	1	South Africa, Zimbabwe, Malawi, Mozambique	0
36519389	7	From what years were the sequenced samples obtained?	List	Not reported	No	1	No	1	2022	0	2022	0	2022	0	No	1	Not applicable	1	Not applicable	1	No	1	No	1	Not reported	1	2022	0
36519389	8	Were samples cloned prior to sequencing?	Boolean	No	No	1	No	1	Not applicable	1	Not applicable	1	No	1	No	1	Not applicable	1	Not applicable	1	No	1	No	1	Not reported	1	Not applicable	1
36519389	9	Which HIV genes were reported to have been sequenced?	List	Not reported	No	1	No	1	None	1	None	1	No	1	No	1	Not reported	1	Not reported	1	No	1	No	1	Not reported	1	Not reported	1
36571282	1	Does the paper report HIV sequences from patient samples?	Boolean	Yes	Yes	1	Yes	1	Yes	1	Yes	1	Yes	1	Yes	1	Yes	1	Yes	1	Yes	1	Yes	1	Not reported	0	Yes	1
36571282	10	What method was used for sequencing?	List	Sanger sequencing, NGS	Sanger sequencing; Next-generation sequencing	1	Sanger sequencing; NGS	1	Sanger sequencing, NGS	1	NGS	0	Sanger sequencing, Next-generation sequencing	1	NGS	0	Sanger sequencing, NGS	1	Sanger sequencing, NGS	1	Sanger sequencing, NGS	1	Sanger sequencing, NGS sequencing	1	NGS	0	Sanger sequencing and NGS	1
36571282	11	What type of samples were sequenced?	List	Plasma	No	0	No	0	Not reported	0	Not reported	0	Plasma	1	No	0	Not reported	0	Not reported	0	No	0	Plasma, PBMC	1	Plasma, PBMC, Whole blood	1	Not reported	0
36571282	12	Were any sequences obtained from individuals with virological failure on a treatment regimen?	Boolean	No	No	1	No	1	No	1	No	1	No	1	No	1	No	1	No	1	No	1	No	1	Yes	0	No	1
36571282	13	Were the patients in the study in a clinical trial?	Boolean	No	No	1	No	1	No	1	No	1	No	1	No	1	No	1	No	1	No	1	No	1	No	1	Not applicable	1
36571282	14	Does the paper report HIV sequences from individuals who had previously received ARV drugs?	Boolean	No	No	1	No	1	No	1	No	1	Yes	0	No	1	No	1	No	1	No	1	No	1	Yes	0	No	1
36571282	15	Which drug classes were received by individuals in the study before sample sequencing?	List	Not reported	No	1	No	1	None	1	None	1	NRTI, NNRTI, PI, INSTI	0	No	1	None	1		1	No	1	NRTI, INSTI	0	INSTI, NRTI	0		1
36571282	16	Which drugs were received by individuals in the study before sample sequencing?	List	Not reported	No	1	No	1	None	1	None	1	Abacavir, Zidovudine, Zalcitabine, Didanosine, Lamivudine, Stavudine, Emtricitabine, Tenofovir, Nevirapine, Delavirdine, Efavirenz, Etravirine, Rilpivirine, Doravirine, Amprenavir, Lopinavir, Atazanavir, Derunavir, Raltegravir, Elvitegravir, Dolutagravir, Bictegravir, Cabotegravir, Lenacapavir	0	No	1	None	1		1	No	1	No	1	TDF, TAF, ABC, 3TC, FTC, DTG, BIC, RAL, EVG, DOR, RPV, EFV, ATV, LPV, NFV, SQV, IDV, TPV, FPV, MVC, LEN	0		1
36571282	2	Does the paper report in vitro drug susceptibility data?	Boolean	No	Yes	0	No	1	No	1	No	1	No	1	No	1	No	1	Yes	0	No	1	No	1	Not reported	1	No	1
36571282	3	Were sequences from the paper made publicly available?	Boolean	No	No	1	No	1	No	1	No	1	No	1	No	1	No	1	No	1	No	1	No	1	Not reported	1	Not reported	1
36571282	4	What were the GenBank accession numbers for sequenced HIV isolates?	List	Not reported	No	1	No	1	Not reported	1	Not reported	1	No	1	No	1	Not reported	1	Not reported	1	No	1	No	1	2705	0	Not reported	1
36571282	5	How many individuals had samples obtained for HIV sequencing?	Number	2705	2705	1	2705	1	2705	1	2705	1	2705	1	2705	1	2705	1	2705	1	2705	1	2705	1		0	2705	1
36571282	6	From which countries were the sequenced samples obtained?	List	France, Greece, Italy, Portugal, Spain	France, Greece, Italy, Portugal, Spain	1	France, Greece, Italy, Portugal, Spain	1	France, Greece, Italy, Portugal, Spain	1	France, Greece, Italy, Portugal, Spain	1	France, Greece, Italy, Portugal, Spain	1	France, Greece, Italy, Portugal, Spain	1	France, Greece, Italy, Portugal, Spain	1	France, Greece, Italy, Portugal, Spain	1	France, Greece, Italy, Portugal, and Spain	1	France, Greece, Italy, Portugal, Spain	1	France, Greece, Italy, Portugal, Spain	1	France, Greece, Italy, Portugal, and Spain	1
36571282	7	From what years were the sequenced samples obtained?	List	2018-2021	2018-2021	1	2018-2021	1	2018–2021	1	2018–2021	1	2018-2021	1	2018-2021	1	2018-2021	1	2018-2021	1	2018--2021	1	2018, 2019, 2020, 2021	1	2018-2021	1	2018-2021	1
36571282	8	Were samples cloned prior to sequencing?	Boolean	No	No	1	No	1	No	1	No	1	No	1	No	1	Not reported	1	Not reported	1	No	1	No	1	No	1	Not reported	1
36571282	9	Which HIV genes were reported to have been sequenced?	List	RT, IN	Integrase, IN	0	RT, IN	1	IN, RT	1	IN	0	Integrase, Reverse transcriptase	1	RT, IN	1	IN, RT	1	IN, RT	1	Integrase, IN	0	Integrase, RT	1	RT, IN	1	Integrase and RT	1
36597160	1	Does the paper report HIV sequences from patient samples?	Boolean	Yes	Yes	1	Yes	1	Yes	1	Yes	1	No	0	No	0	No	0	Yes	1	No	0	No	0	No	0	Yes	1
36597160	10	What method was used for sequencing?	List	Sanger sequencing	Sanger sequencing	1	Sanger sequencing	1	Sanger sequencing	1	Sanger sequencing	1	No	0	No	0	Not reported	0	Sanger sequencing	1	No	0	No	0	Not applicable	0	Sanger sequencing	1
36597160	11	What type of samples were sequenced?	List	Plasma	No	0	Plasma	1	Plasma	1	Plasma	1	No	0	No	0	Not applicable	0	Not reported	0	No	0	No	0	Not applicable	0	Not reported	0
36597160	12	Were any sequences obtained from individuals with virological failure on a treatment regimen?	Boolean	Yes	Yes	1	Yes	1	Yes	1	Yes	1	Yes	1	No	0	Not applicable	0	Yes	1	No	0	No	0	Not applicable	0	Yes	1
36597160	13	Were the patients in the study in a clinical trial?	Boolean	No	No	1	No	1	No	1	No	1	No	1	No	1	No	1	No	1	No	1	No	1	Not applicable	1	No	1
36597160	14	Does the paper report HIV sequences from individuals who had previously received ARV drugs?	Boolean	Yes	Yes	1	Yes	1	Yes	1	Yes	1	Yes	1	No	0	No	0	Yes	1	Yes	1	Yes	1	Not applicable	0	Yes	1
36597160	15	Which drug classes were received by individuals in the study before sample sequencing?	List	NRTI, PI, NNRTI, INSTI	NRTI, PI, NNRTI, INSTI	1	NRTI, NNRTI, PI, INSTI	1	NRTI, NNRTI, PI, INSTI	1	NRTI, PI, NNRTI, INSTI	1	NRTI, NNRTI, PI, INSTI	1	No	0	None	0	NRTIs, NNRTIs, PIs, INSTIs	1	INSTI	0	No	0	Not applicable	0	NRTIs, NNRTIs, PIs	1
36597160	16	Which drugs were received by individuals in the study before sample sequencing?	List	TDF,FTC,EVG	Tenofovir disoproxil fumarate, Emtricitabine, Ritonavir-boosted Protease Inhibitors, NNRTIs, Integrase Inhibitors	0	No	0	Not reported	0	Not reported	0	Elvitegravir, cobicistat, emtricitabine, tenofovir disoproxil fumarate	1	No	0	None	0	Ritonavir-boosted PIs, NNRTIs, INSTIs	0	Elvitegravir (EVG), Raltegravir (RAL), Dolutegravir (DTG), Bictegravir (BIC), cabotegravir (CAB), Lenacapavir (LEN)	0	No	0	Not applicable	0	TDF, FTC, PI/r	0
36597160	2	Does the paper report in vitro drug susceptibility data?	Boolean	No	No	1	No	1	No	1	No	1	No	1	No	1	No	1	No	1	No	1	No	1	No	1	No	1
36597160	3	Were sequences from the paper made publicly available?	Boolean	No	No	1	No	1	No	1	No	1	No	1	No	1	No	1	No	1	No	1	No	1	No	1	No	1
36597160	4	What were the GenBank accession numbers for sequenced HIV isolates?	List	Not reported	No	1	No	1	Not reported	1	Not reported	1	No	1	No	1	Not reported	1	Not reported	1	No	1	No	1	Not reported	1	Not reported	1
36597160	5	How many individuals had samples obtained for HIV sequencing?	Number	6	6	1	6	1	16	1	382	0	0	0	0	0	0	0	382	0	0	0	0	0	Not reported	0	382	0
36597160	6	From which countries were the sequenced samples obtained?	List	France	No	0	France	1	France	1	France	1	No	0	No	0	Not applicable	0	Not reported	0	No	0	No	0	Not reported	0	Not reported	0
36597160	7	From what years were the sequenced samples obtained?	List	2014	No	0	2014-2015	1	2014-2015	1	2014–2015	1	No	0	No	0	Not applicable	0	2014-2015	1	No	0	No	0	Not applicable	0	2014-2015	1
36597160	8	Were samples cloned prior to sequencing?	Boolean	No	No	1	No	1	No	1	No	1	No	1	No	1	Not applicable	1	Not reported	1	No	1	No	1	Not applicable	1	Yes	0
36597160	9	Which HIV genes were reported to have been sequenced?	List	RT, IN	Integrase, NRTI	1	PR, RT, IN	1	IN, RT	1	RT, IN	1	No	0	No	0	Not reported	0	Not reported	0	No	0	No	0	Not applicable	0	Pol, RT, IN, CA, Env	1
36645792	1	Does the paper report HIV sequences from patient samples?	Boolean	Yes	No	0	Yes	1	Yes	1	Yes	1	No	0	Yes	1	"Yes"	1	Yes	1	Yes	1	No	0	Not applicable	0	Yes	1
36645792	10	What method was used for sequencing?	List	Not reported	No	1	No	1	Not reported	1	Not reported	1	No	1	No	1	"Not reported"	1	Not reported	1	No	1	No	1	Not applicable	1	Not reported	1
36645792	11	What type of samples were sequenced?	List	Plasma	No	0	Plasma	1	Plasma	1	Plasma	1	No	0	Plasma	1	"Plasma"	1	Plasma	1	Plasma	1	No	0	Not applicable	0	Plasma	1
36645792	12	Were any sequences obtained from individuals with virological failure on a treatment regimen?	Boolean	Yes	Yes	1	Yes	1	Yes	1	Yes	1	Yes	1	Yes	1	"Yes"	1	Yes	1	Yes	1	Yes	1	Not applicable	0	Yes	1
36645792	13	Were the patients in the study in a clinical trial?	Boolean	Yes	Yes	1	Yes	1	Yes	1	Yes	1	Yes	1	Yes	1	"Yes"	1	Yes	1	Yes	1	Yes	1	Not applicable	0	Yes	1
36645792	14	Does the paper report HIV sequences from individuals who had previously received ARV drugs?	Boolean	Yes	Yes	1	Yes	1	Yes	1	Yes	1	Yes	1	Yes	1	"Yes"	1	Yes	1	Yes	1	Yes	1	Not applicable	0	Yes	1
36645792	15	Which drug classes were received by individuals in the study before sample sequencing?	List	NRTI, NNRTI	NRTI	0	NRTI, INSTI	0	NRTI, NNRTI	1	NRTIs, NNRTIs	1	NRTI, NNRTI, INSTI	1	NRTI, NNRTI	1	Not reported	0	NRTIs, NNRTIs	1	NRTI, NNRTI, PI	1	NRTI, NNRTI	1	Not applicable	0	NRTIs, NNRTIs	1
36645792	16	Which drugs were received by individuals in the study before sample sequencing?	List	TDF, 3TC, EFV	Tenofovir, Lamivudine, Efavirenz	1	Tenofovir (TFV), Lamivudine (3TC), Dolutegravir (DTG)	1	Tenofovir (TDF), Lamivudine (3TC), Efavirenz (EFV)	1	Tenofovir, Emtricitabine, Efavirenz	1	Tenofovir, lamivudine, dolutegravir, efavirenz	1	Tenofovir (TFV), Emtricitabine (FTC), Efavirenz (EFV)	1	Not reported	0	Tenofovir, emtricitabine, efavirenz	1	ABC, AZT, DDC, DDI, 3TC, D4T, FTC, TFV, NVP, DLV, EFV, ETR, RPV, DOR, APV, LPV, ATV, DRV	1	Tenofovir (TDF), Emtricitabine (FTC), Efavirenz (EFV)	1	Not applicable	0	Tenofovir, Emtricitabine, Efavirenz	1
36645792	2	Does the paper report in vitro drug susceptibility data?	Boolean	No	No	1	No	1	No	1	Yes	0	No	1	No	1	"No"	1	No	1	No	1	No	1	Not applicable	1	Yes	0
36645792	3	Were sequences from the paper made publicly available?	Boolean	No	No	1	No	1	No	1	No	1	No	1	No	1	"No"	1	No	1	No	1	No	1	Not applicable	1	No	1
36645792	4	What were the GenBank accession numbers for sequenced HIV isolates?	List	Not reported	No	1	No	1	Not reported	1	Not reported	1	No	1	No	1	"Not reported"	1	Not reported	1	No	1	No	1	Not applicable	1	Not reported	1
36645792	5	How many individuals had samples obtained for HIV sequencing?	Number	120 * 76% = 95, or 120 or 129	0	0	6	0	130	1	130	1	0	0	130	1	"130"	1	120	1	0	0	0	0		0	130	1
36645792	6	From which countries were the sequenced samples obtained?	List	South Africa	No	0	South Africa	1	South Africa	1	South Africa	1	No	0	South Africa	1	"South Africa"	1	South Africa	1	No	0	South Africa	1	Not applicable	0	South Africa	1
36645792	7	From what years were the sequenced samples obtained?	List	Not reported	No	1	2020-2021	0	2020-2021	0	2020–2021	0	No	1	2020-2021	0	"2020-2021"	0	2020-2021	0	2020-2021	0	No	1	Not applicable	1	2020-2021	0
36645792	8	Were samples cloned prior to sequencing?	Boolean	No	No	1	No	1	No	1	Not reported	1	No	1	No	1	"Not reported"	1	Not reported	1	No	1	No	1	Not applicable	1	Not reported	1
36645792	9	Which HIV genes were reported to have been sequenced?	List	RT, IN	No	0	IN	0	NRTI, RT, IN	1	Not reported	0	No	0	PR, RT, IN	1	"PR, RT"	0	PR, RT	0	No	0	No	0	Not applicable	0	Pol	1
36659824	1	Does the paper report HIV sequences from patient samples?	Boolean	Yes	No	0	No	0	Yes	1	Yes	1	No	0	No	0	**Yes**	1	Yes	1	No	0	Yes	1	Yes	1	Yes	1
36659824	10	What method was used for sequencing?	List	Not reported	No	1	No	1	Not reported	1	Not reported	1	No	1	No	1	**Not reported**	1	Not reported	1	No	1	No	1	Not reported	1	Not reported	1
36659824	11	What type of samples were sequenced?	List	Not reported	No	1	No	1	Plasma	0	Not reported	1	No	1	No	1	**Not reported**	1	Not reported	1	No	1	No	1	Not reported	1	Plasma	0
36659824	12	Were any sequences obtained from individuals with virological failure on a treatment regimen?	Boolean	Yes	No	0	No	0	Yes	1	Yes	1	No	0	No	0	**Yes**	1	Yes	1	No	0	No	0	No	0	No	0
36659824	13	Were the patients in the study in a clinical trial?	Boolean	Yes	Yes	1	Yes	1	Yes	1	Yes	1	Yes	1	Yes	1	**Yes**	1	Yes	1	Yes	1	No	0	No	0	Yes	1
36659824	14	Does the paper report HIV sequences from individuals who had previously received ARV drugs?	Boolean	Yes	No	0	No	0	No	0	No	0	No	0	No	0	**No**	0	No	0	No	0	No	0	No	0	Yes	1
36659824	15	Which drug classes were received by individuals in the study before sample sequencing?	List	NRTI, INSTI	No	0	No	0	Not reported	0	None	0	No	0	No	0	**None**	0		0	No	0	No	0	None	0	NRTIs, INSTIs	1
36659824	16	Which drugs were received by individuals in the study before sample sequencing?	List	BIC, FTC, TAF	No	0	No	0	None	0	None	0	No	0	No	0	**None**	0		0	No	0	No	0	None	0	FTC, BIC	1
36659824	2	Does the paper report in vitro drug susceptibility data?	Boolean	No	No	1	No	1	No	1	Yes	0	No	1	No	1	**No**	1	No	1	No	1	No	1	No	1	No	1
36659824	3	Were sequences from the paper made publicly available?	Boolean	No	No	1	No	1	No	1	No	1	No	1	No	1	**No**	1	No	1	No	1	No	1	Yes	0	Not reported	1
36659824	4	What were the GenBank accession numbers for sequenced HIV isolates?	List	Not reported	No	1	No	1	Not reported	1	Not reported	1	No	1	No	1	**Not reported**	1	Not reported	1	No	1	No	1	KP170487	0	Not reported	1
36659824	5	How many individuals had samples obtained for HIV sequencing?	Number	14	0	0	0	0	112	0	112	0	0	0	0	0	**112**	0	112	0	0	0	112	0	112	0	118	0
36659824	6	From which countries were the sequenced samples obtained?	List	France	No	0	No	0	France	1	France	1	No	0	No	0	**France**	1	France	1	No	0	France	1	Not reported	0	France	1
36659824	7	From what years were the sequenced samples obtained?	List	2019-2020	No	0	No	0	2019-2020	1	2019-2020	1	No	0	No	0	**2019-2020**	1	2019-2020	1	No	0	2019-2020	1	Not reported	0	2019-2020	1
36659824	8	Were samples cloned prior to sequencing?	Boolean	No	No	1	No	1	No	1	No	1	No	1	No	1	**Not reported**	1	Not reported	1	No	1	No	1	No	1	Not reported	1
36659824	9	Which HIV genes were reported to have been sequenced?	List	RT, IN	No	0	No	0	Not reported	0	Not reported	0	No	0	No	0	**Not reported**	0	Not reported	0	No	0	No	0	Not reported	0	PR, RT, IN	1
36660819	1	Does the paper report HIV sequences from patient samples?	Boolean	Yes	No	0	Yes	1	No	0	No	0	No	0	No	0	No	0	No	0	No	0	No	0	Yes	1	Yes	1
36660819	10	What method was used for sequencing?	List	Not reported	No	1	No	1	Not applicable	1	Not reported	1	No	1	No	1	Not reported	1	Not reported	1	No	1	No	1	Not reported	1	Not reported	1
36660819	11	What type of samples were sequenced?	List	Not reported	No	1	PBMC	0	Not applicable	1	Not applicable	1	No	1	No	1	Not reported	1	Not applicable	1	No	1	No	1	Not reported	1	Plasma	0
36660819	12	Were any sequences obtained from individuals with virological failure on a treatment regimen?	Boolean	Yes	No	0	Yes	1	No	0	Not applicable	0	No	0	No	0	Not reported	0	Not applicable	0	No	0	No	0	Yes	1	Yes	1
36660819	13	Were the patients in the study in a clinical trial?	Boolean	Yes	Yes	1	Yes	1	Yes	1	Yes	1	Yes	1	No	0	Not reported	0	Yes	1	Yes	1	No	0	Yes	1	Yes	1
36660819	14	Does the paper report HIV sequences from individuals who had previously received ARV drugs?	Boolean	Yes	No	0	Yes	1	Not applicable	0	Yes	1	No	0	No	0	Not reported	0	No	0	No	0	No	0	Yes	1	Yes	1
36660819	15	Which drug classes were received by individuals in the study before sample sequencing?	List	NNRTI, INSTI	No	0	NRTI, NNRTI, INSTI	1	Not applicable	0	Not reported	0	INSTI, NNRTI	1	No	0	Not reported	0		0	No	0	No	0	Not reported	0	NRTIs, NNRTIs, PIs, INSTIs	1
36660819	16	Which drugs were received by individuals in the study before sample sequencing?	List	CAB, RPV	No	0	CAB, RPV	1	Not applicable	0	Not reported	0	Cabotegravir (CAB), Rilpivirine (RPV)	1	No	0	Not reported	0		0	No	0	No	0	Not reported	0	CAB, RPV, DTG, FTC, TDF, ABC, AZT, 3TC, EFV, NVP, ATV, LPV/r, DRV, RAL, EVG, BIC, MVC, FTV, ENF, IBV	1
36660819	2	Does the paper report in vitro drug susceptibility data?	Boolean	No	No	1	No	1	No	1	No	1	No	1	No	1	Not reported	1	No	1	No	1	No	1	Yes	0	No	1
36660819	3	Were sequences from the paper made publicly available?	Boolean	No	No	1	No	1	No	1	No	1	No	1	No	1	Not reported	1	No	1	No	1	No	1	Yes	0	Not reported	1
36660819	4	What were the GenBank accession numbers for sequenced HIV isolates?	List	Not reported	No	1	No	1	Not reported	1	Not reported	1	No	1	No	1	Not reported	1	Not reported	1	No	1	No	1	KP170487	0	Not reported	1
36660819	5	How many individuals had samples obtained for HIV sequencing?	Number	8 and 10	0	0	1045	0	0	0	0	0	0	0	0	0	Not reported	0	0	0	0	0	0	0	1045	0	1045	0
36660819	6	From which countries were the sequenced samples obtained?	List	Not reported	No	1	No	1	Not applicable	1	Not reported	1	No	1	No	1	Not reported	1	Not applicable	1	No	1	No	1	Not reported	1	Not reported	1
36660819	7	From what years were the sequenced samples obtained?	List	Not reported	No	1	No	1	Not applicable	1	Not reported	1	No	1	No	1	Not reported	1	Not applicable	1	No	1	No	1	Not reported	1	Not reported	1
36660819	8	Were samples cloned prior to sequencing?	Boolean	No	No	1	No	1	Not applicable	1	Not applicable	1	No	1	No	1	Not reported	1	Not applicable	1	No	1	No	1	Not reported	1	Not reported	1
36660819	9	Which HIV genes were reported to have been sequenced?	List	RT, IN	No	0	PR, RT, IN	1	Not applicable	0	Not reported	0	No	0	No	0	Not reported	0	Not reported	0	No	0	No	0	Not reported	0	Not reported	0
36694270	1	Does the paper report HIV sequences from patient samples?	Boolean	Yes	Yes	1	Yes	1	Yes	1	Yes	1	Yes	1	Yes	1	Yes	1	Yes	1	Yes	1	Yes	1	Yes	1	Yes	1
36694270	10	What method was used for sequencing?	List	Sanger sequencing	Sanger sequencing	1	Sanger sequencing	1	Not reported	0	Sanger sequencing	1	Sanger sequencing	1	No	0	Sanger sequencing	1	Not reported	0	Sanger sequencing	1	No	0	Sanger sequencing	1	Sanger sequencing	1
36694270	11	What type of samples were sequenced?	List	Plasma, CSF	Plasma; Other	0	CSF, Plasma	1	Plasma, CSF	1	Not reported	0	CSF, Plasma	1	CSF, Plasma	1	Plasma, CSF	1	Plasma, CSF	1	Plasma, CSF	1	CSF, Plasma	1	Plasma, PBMC	0	Plasma, CSF	1
36694270	12	Were any sequences obtained from individuals with virological failure on a treatment regimen?	Boolean	Yes	No	0	Yes	1	Yes	1	Yes	1	No	0	Yes	1	Yes	1	Yes	1	Yes	1	No	0	Yes	1	Yes	1
36694270	13	Were the patients in the study in a clinical trial?	Boolean	No	No	1	No	1	No	1	No	1	No	1	No	1	No	1	No	1	No	1	No	1	No	1	No	1
36694270	14	Does the paper report HIV sequences from individuals who had previously received ARV drugs?	Boolean	Yes	Yes	1	Yes	1	Yes	1	Yes	1	Yes	1	Yes	1	Yes	1	Yes	1	Yes	1	Yes	1	Yes	1	Yes	1
36694270	15	Which drug classes were received by individuals in the study before sample sequencing?	List	NRTI, PI, NNRTI, INSTI	NRTI; NNRTI	0	NRTI	0	NRTIs	0	NRTIs	0	NRTI, NNRTI, PI	1	NRTI, NNRTI, PI	1	NRTI, NNRTI, PI	1	NRTIs, NNRTIs, PIs	1	NRTI	0	NRTI, NNRTI, PI	1	NRTI, NNRTI, PI	1	NRTIs, NNRTIs	0
36694270	16	Which drugs were received by individuals in the study before sample sequencing?	List	3TC, TDF, EFV, LPV/r, EVG, ABC, DTG	3TC; TDF	0	No	0	Not reported	0	Not reported	0	3TC, TDF, EFV, LPV/r	0	No	0	Not reported	0	3TC, TDF, EFV, LPV/r	0	Abacavir (ABC), Zidovudine'(AZT), Zalcitabine (DDC), Didanosine (DDI), Lamivudine (3TC), Stavudine (D4T), Emtricitabine(FTC), Tenofovir (TFV)	0	NRTI, NNRTI, PI	0	3TC, TDF, EFV, LPV/r	0	3TC, TDF, EFV	0
36694270	2	Does the paper report in vitro drug susceptibility data?	Boolean	No	No	1	No	1	No	1	No	1	No	1	No	1	No	1	No	1	No	1	No	1	No	1	No	1
36694270	3	Were sequences from the paper made publicly available?	Boolean	No	No	1	No	1	No	1	No	1	No	1	No	1	No	1	No	1	No	1	No	1	No	1	Yes	0
36694270	4	What were the GenBank accession numbers for sequenced HIV isolates?	List	Not reported	No	1	No	1	Not reported	1	Not reported	1	No	1	No	1	Not reported	1	Not reported	1	No	1	No	1	Not reported	1	Not reported	1
36694270	5	How many individuals had samples obtained for HIV sequencing?	Number	62	62	1	62	1	62	1	62	1	62	1	62	1	62	1	62	1	62	1	62	1	62	1	Not reported	0
36694270	6	From which countries were the sequenced samples obtained?	List	China	China	1	China	1	China	1	China	1	China	1	China	1	China	1	China	1	China	1	China	1	China	1	China	1
36694270	7	From what years were the sequenced samples obtained?	List	2019-2022	2019-2022	1	2019-2022	1	2020-2022	1	2020–2022	1	2019-2022	1	2019-2022	1	2020-2022	1	2019-2022	1	2019-2022	1	2020-2022	1	2019-2022	1	2020-2022	1
36694270	8	Were samples cloned prior to sequencing?	Boolean	No	No	1	No	1	Not reported	1	No	1	No	1	No	1	No	1	Not reported	1	No	1	No	1	No	1	Not reported	1
36694270	9	Which HIV genes were reported to have been sequenced?	List	PR, RT, IN	Protease, PR; Reverse transcriptase, RT; Integrase, IN	1	PR, RT, IN	1	PR, RT, IN	1	PR, RT, IN	1	Protease, Reverse transcriptase, Integrase	1	PR, RT, IN	1	PR, RT, IN	1	PR, RT, IN	1	Protease, RT, IN	1	PR, RT, IN	1	PR, RT, IN	1	PR, RT, IN	1
36706364	1	Does the paper report HIV sequences from patient samples?	Boolean	Yes	No	0	Yes	1	No	0	No	0	No	0	No	0	Yes	1	Yes	1	No	0	No	0	Yes	1	Yes	1
36706364	10	What method was used for sequencing?	List	Not reported	No	1	No	1	Not reported	1	Not reported	1	No	1	No	1	Not reported	1	Not reported	1	No	1	No	1	Not reported	1	Not reported	1
36706364	11	What type of samples were sequenced?	List	Plasma	No	0	Plasma	1	Plasma	1	Not reported	0	No	0	No	0	Not reported	0	Plasma	1	No	0	No	0	Not reported	0	Not reported	0
36706364	12	Were any sequences obtained from individuals with virological failure on a treatment regimen?	Boolean	Yes	No	0	Yes	1	Yes	1	Yes	1	Yes	1	No	0	Yes	1	Yes	1	No	0	No	0	Yes	1	Yes	1
36706364	13	Were the patients in the study in a clinical trial?	Boolean	Yes	Yes	1	Yes	1	Yes	1	Yes	1	Yes	1	Yes	1	Yes	1	Yes	1	No	0	No	0	Yes	1	Yes	1
36706364	14	Does the paper report HIV sequences from individuals who had previously received ARV drugs?	Boolean	Yes	No	0	Yes	1	Yes	1	Yes	1	Yes	1	No	0	Yes	1	Yes	1	Yes	1	Yes	1	Yes	1	Yes	1
36706364	15	Which drug classes were received by individuals in the study before sample sequencing?	List	NRTI, NNRTI, INSTI	NRTI, NNRTI	1	NRTI, NNRTI	1	NRTI, NNRTI	1	NRTIs, NNRTIs	1	NRTI, NNRTI	1	No	0	Not reported	0	NRTIs, NNRTIs	1	NRTI (Nucleoside Reverse Transcriptase Inhibitor), NNRTI (Non-Nucleosid Reverse Transcriptase Inhibitor), PI (Protease Inhibitor), INSTI (Integrase Inhibitor)	1	NRTI, NNRTI	1	NRTI, NNRTI	1	NRTIs, NNRTIs, PIs	1
36706364	16	Which drugs were received by individuals in the study before sample sequencing?	List	TDF, 3TC, FTC, EFV, NVP, DTG	Tenofovir, Lamivudine, Emtricitabine, NNRTI (Efavirenz or Nevirapine)	1	Tenofovir (TFV), Lamivudine (3TC), Emtricitabine (FTC), Efavirenz (EFV), Nevirapine (NVP), Dolutegravir (DTG)	1	Lamivudine, Emtricitabine, Tenofovir, Dolutegravir, Efavirenz, or Nevirapine	1	Tenofovir, Efavirenz	0	Tenofovir, lamivudine/emtricitabine, efavirenz, nevirapine	1	No	0	Not reported	0	Tenofovir, lamivudine/emtricitabine, efavirenz/nevirapine	1	Abacavir (ABC), Zidovudine'(AZT), Zalcitabine (DDC), Didanosine (DDI), Lamivudine (3TC), Stavudine (D4T), Emtricitabine(FTC), Tenofovir (TFV), Nevirapine (NVP), Delavirdine (DLV), Efavirenz (EFV), Etravirine (ETR), Rilpivirine (RPV), Doravirine (DOR), Amprenavir (APV), Lopinavir'(LPV), Atazanavir (ATV), Derunavir (DRV), Raltegravir (RAL), Elvitegravir(EVG), Dolutagravir (DTG), Bictegravir (BIC), …	1	Tenofovir, Lamivudine, Efavirenz, Nevirapine	1	Tenofovir, Lamivudine, Efavirenz, Nevirapine, Dolutegravir	1	Tenofovir, lamivudine/emtricitabine, NNRTI	0
36706364	2	Does the paper report in vitro drug susceptibility data?	Boolean	No	No	1	No	1	No	1	No	1	No	1	No	1	No	1	Yes	0	No	1	No	1	No	1	No	1
36706364	3	Were sequences from the paper made publicly available?	Boolean	No	No	1	No	1	No	1	No	1	No	1	No	1	No	1	No	1	No	1	No	1	No	1	Not reported	1
36706364	4	What were the GenBank accession numbers for sequenced HIV isolates?	List	Not reported	No	1	No	1	Not reported	1	Not reported	1	No	1	No	1	Not reported	1	Not reported	1	No	1	No	1	Not reported	1	Not reported	1
36706364	5	How many individuals had samples obtained for HIV sequencing?	Number	62 or 3	0	0	0	0	62	1	62	1	62	1	0	0	62	1	62	1	0	0	0	0	62	1	62	1
36706364	6	From which countries were the sequenced samples obtained?	List	South Africa	South Africa	1	South Africa	1	South Africa	1	South Africa	1	South Africa	1	No	0	South Africa	1	South Africa	1	No	0	South Africa	1	South Africa	1	South Africa	1
36706364	7	From what years were the sequenced samples obtained?	List	2019-2020	No	0	2019-2020	1	2019–2020	1	2019–2020	1	2019-2020	1	No	0	2019-2020	1	2019-2020	1	No	0	No	0	Not reported	0	2019-2020	1
36706364	8	Were samples cloned prior to sequencing?	Boolean	No	No	1	No	1	Not reported	1	Not reported	1	No	1	No	1	Not reported	1	Not reported	1	No	1	No	1	No	1	Not reported	1
36706364	9	Which HIV genes were reported to have been sequenced?	List	RT, IN	No	0	No	0	None	0	Not reported	0	No	0	No	0	Not reported	0	PR, RT, IN	1	No	0	No	0	Not reported	0	Not reported	0
36738248	1	Does the paper report HIV sequences from patient samples?	Boolean	Yes	Yes	1	Yes	1	Yes	1	Yes	1	Yes	1	Yes	1	**Yes**	1	Yes	1	Yes	1	Yes	1	Yes	1	Yes	1
36738248	10	What method was used for sequencing?	List	Sanger sequencing, NGS	Illumina sequencing	0	Sanger sequencing; NGS	1	NGS and SS	1	Sanger sequencing and NGS	1	Illumina sequencing	0	Sanger sequencing; Illumina sequencing	1	**Sanger sequencing, NGS**	1	Sanger sequencing and NGS	1	Illumina sequencing	0	Sanger sequencing, Illumina sequencing	1	Sanger sequencing, Next-generation sequencing	1	Sanger sequencing	1
36738248	11	What type of samples were sequenced?	List	Plasma	Plasma	1	Plasma	1	Plasma	1	Plasma	1	Plasma	1	Plasma	1	**Plasma**	1	Plasma	1	Plasma	1	Plasma	1	Plasma	1	Plasma	1
36738248	12	Were any sequences obtained from individuals with virological failure on a treatment regimen?	Boolean	Not reported	No	1	No	1	No	1	No	1	Yes	0	No	1	**Yes**	0	Not reported	1	No	1	No	1	Yes	0	Yes	0
36738248	13	Were the patients in the study in a clinical trial?	Boolean	No	No	1	No	1	No	1	No	1	No	1	No	1	**No**	1	No	1	No	1	No	1	No	1	No	1
36738248	14	Does the paper report HIV sequences from individuals who had previously received ARV drugs?	Boolean	Yes	Yes	1	Yes	1	No	0	Yes	1	Yes	1	Yes	1	**Yes**	1	Yes	1	Yes	1	Yes	1	Yes	1	Yes	1
36738248	15	Which drug classes were received by individuals in the study before sample sequencing?	List	Not reported	NRTI, NNRTI, PI	0	No	1	None	1	Not reported	1	NRTI, NNRTI, PI, INSTI	0	NRTI, NNRTI, PI	0	**Not reported**	1	Not reported	1	NRTI, NNRTI, PI	0	No	1	NRTI, NNRTI, PI	0	NRTIs, NNRTIs, PIs	0
36738248	16	Which drugs were received by individuals in the study before sample sequencing?	List	Not reported	No	1	No	1	None	1	Not reported	1	Amprenavir (APV), Lopinavir'(LPV), Atazanavir (ATV), Derunavir (DRV), Nelfinavir (NFV), Nevirapine (NVP), Delavirdine (DLV), Efavirenz (EFV), Etravirine (ETR), Rilpivirine (RPV), Doravirine (DOR), Raltegravir (RAL), Elvitegravir(EVG), Dolutagravir (DTG), Bictegravir (BIC), cabotagravir (CAB), Lenacapavir (LEN)	0	No	1	**Not reported**	1	Not reported	1	Abacavir (ABC), Zidovudine'(AZT), Zalcitabine (DDC), Didanosine (DDI), Lamivudine (3TC), Stavudine (D4T), Emtricitabine(FTC), Tenofovir (TFV), Nevirapine (NVP), Delavirdine (DLV), Efavirenz (EFV), Etravirine (ETR), Rilpivirine (RPV), Doravirine (DOR), Amprenavir (APV), Lopinavir'(LPV), Atazanavir (ATV), Derunavir (DRV), Raltegravir (RAL), Elvitegravir(EVG), Dolutagravir (DTG), Bictegravir (BIC), …	0	No	1	Not reported	1	Not reported	1
36738248	2	Does the paper report in vitro drug susceptibility data?	Boolean	No	Yes	0	No	1	No	1	Yes	0	No	1	No	1	**No**	1	No	1	No	1	No	1	No	1	Yes	0
36738248	3	Were sequences from the paper made publicly available?	Boolean	No	No	1	No	1	No	1	Yes	0	No	1	No	1	**No**	1	No	1	No	1	No	1	No	1	No	1
36738248	4	What were the GenBank accession numbers for sequenced HIV isolates?	List	Not reported	No	1	No	1	Not reported	1	Not reported	1	No	1	No	1	**Not reported**	1	Not reported	1	No	1	No	1	Not reported	1	Not reported	1
36738248	5	How many individuals had samples obtained for HIV sequencing?	Number	527	527	1	527	1	607	0	527	1	527	1	527	1	**607**	0	527	1	527	1	527	1	527	1	527	1
36738248	6	From which countries were the sequenced samples obtained?	List	Switzerland	Switzerland	1	Switzerland	1	Switzerland	1	Switzerland	1	Switzerland	1	Switzerland	1	**Switzerland**	1	Switzerland	1	Switzerland	1	Switzerland	1	Not reported	0	Not reported	0
36738248	7	From what years were the sequenced samples obtained?	List	Not reported	No	1	No	1	Not reported	1	Not reported	1	2002-2021	0	No	1	**Not reported**	1	Not reported	1	2021	0	No	1	Not reported	1	Not reported	1
36738248	8	Were samples cloned prior to sequencing?	Boolean	No	No	1	No	1	Not reported	1	No	1	No	1	No	1	**No**	1	Not reported	1	No	1	No	1	No	1	No	1
36738248	9	Which HIV genes were reported to have been sequenced?	List	PR, RT, IN	Protease, PR; Reverse transcriptase, RT; Integrase, IN	1	PR, RT, IN	1	PR, RT, IN	1	PR, RT, IN	1	Protease, PR; Reverse transcriptase, RT; Integrase, IN	1	PR, RT, IN, Near full length genome	1	**PR, RT, IN, Pol**	1	PR, RT, IN	1	Protease, Reverse transcriptase, and Integrase	1	PR, RT, IN	1	Pol	1	PR, RT, IN	1
36751650	1	Does the paper report HIV sequences from patient samples?	Boolean	Yes	Yes	1	Yes	1	Yes	1	Yes	1	Yes	1	Yes	1	**Yes**	1	Yes	1	Yes	1	Yes	1	Yes	1	Yes	1
36751650	10	What method was used for sequencing?	List	Sanger sequencing	Sanger sequencing	1	Sanger sequencing	1	Sanger sequencing	1	Sanger sequencing	1	No	0	Sanger sequencing	1	**Sanger sequencing**	1	Sanger sequencing	1	Sanger sequencing	1	Sanger sequencing	1	Sanger sequencing	1	Sanger sequencing	1
36751650	11	What type of samples were sequenced?	List	Plasma	Plasma	1	Plasma	1	Plasma	1	Plasma	1	Plasma	1	Plasma	1	**Plasma**	1	Plasma	1	Plasma	1	Plasma	1	Plasma	1	Plasma	1
36751650	12	Were any sequences obtained from individuals with virological failure on a treatment regimen?	Boolean	No	No	1	No	1	No	1	No	1	No	1	No	1	**No**	1	No	1	No	1	No	1	Yes	0	Not applicable	1
36751650	13	Were the patients in the study in a clinical trial?	Boolean	No	No	1	No	1	No	1	No	1	No	1	No	1	**No**	1	No	1	No	1	No	1	No	1	No	1
36751650	14	Does the paper report HIV sequences from individuals who had previously received ARV drugs?	Boolean	No	No	1	No	1	No	1	No	1	No	1	No	1	**No**	1	No	1	No	1	No	1	Yes	0	Yes	0
36751650	15	Which drug classes were received by individuals in the study before sample sequencing?	List	Not reported	NRTI, NNRTI, PI, INSTI	0	No	1	None	1	None	1	NNRTI, PI, NRTI	0	No	1	**None**	1		1	NRTI, NNRTI, PI, INSTI	0	No	1	NRTIs, NNRTIs, PIs, INSTIs	0		1
36751650	16	Which drugs were received by individuals in the study before sample sequencing?	List	Not reported	No	1	No	1	None	1	None	1	Fosamprenavir, Nelfinavir, Tipranavir, Abacavir, Zidovudine, Stavudine, Emtricitabine, Lamivudine, Tenofovir disoproxil fumarate, Doravirine, Efavirenz, Etravirine, Nevirapine, Rilpivirine, Bictegravir, Dolutegravir, Elvitegravir, Raltegravir	0	No	1	**None**	1		1	Abacavir (ABC), Zidovudine (AZT), Zalcitabine (DDC), Didanosine (DDI), Lamivudine (3TC), Stavudine (D4T), Emtricitabine (FTC), Tenofovir (TFV), Nevirapine (NVP), Delavirdine (DLV), Efavirenz (EFV), Etravirine (ETR), Rilpivirine (RPV), Doravirine (DOR), Amprenavir (APV), Lopinavir (LPV), Atazanavir (ATV), Derunavir (DRV), Raltegravir (RAL), Elvitegravir (EVG), Dolutegravir (DTG), Bictegravir (BIC)…	0	No	1	Not reported	1		1
36751650	2	Does the paper report in vitro drug susceptibility data?	Boolean	No	No	1	No	1	No	1	No	1	No	1	No	1	**No**	1	No	1	No	1	No	1	No	1	No	1
36751650	3	Were sequences from the paper made publicly available?	Boolean	No	No	1	No	1	No	1	No	1	No	1	No	1	**No**	1	No	1	No	1	No	1	Yes	0	No	1
36751650	4	What were the GenBank accession numbers for sequenced HIV isolates?	List	Not reported	No	1	No	1	Not reported	1	Not reported	1	No	1	No	1	**Not reported**	1	Not reported	1	No	1	No	1	Not reported	1	Not reported	1
36751650	5	How many individuals had samples obtained for HIV sequencing?	Number	1653	1653	1	1653	1	1653	1	1653	1	1653	1	1653	1	**1653**	1	1653	1	1653	1	1653	1	277	0	1653	1
36751650	6	From which countries were the sequenced samples obtained?	List	China	China	1	China	1	China	1	China	1	China	1	China	1	**China**	1	China	1	China	1	China	1	South Africa	0	Not reported	0
36751650	7	From what years were the sequenced samples obtained?	List	2016-2020	2016-2020	1	2016-2020	1	2016–2020	1	2016–2020	1	2016-2020	1	2016-2020	1	**2016â2020**	1	2016-2020	1	2016-2020	1	2016-2020	1	Not reported	0	2016-2020	1
36751650	8	Were samples cloned prior to sequencing?	Boolean	No	No	1	No	1	No	1	No	1	No	1	No	1	**No**	1	No	1	No	1	No	1	Yes	0	No	1
36751650	9	Which HIV genes were reported to have been sequenced?	List	PR, RT	Protease, RT	1	PR, RT	1	Pol	1	Pol	1	Protease, Reverse transcriptase	1	PR, RT	1	**PR, RT**	1	Pol	1	Protease and Reverse transcriptase	1	Pol	1	Pol	1	Pol	1
36779485	1	Does the paper report HIV sequences from patient samples?	Boolean	Yes	Yes	1	Yes	1	Yes	1	Yes	1	Yes	1	Yes	1	Yes	1	Yes	1	Yes	1	Yes	1	Yes	1	Yes	1
36779485	10	What method was used for sequencing?	List	Not reported	No	1	No	1	Not reported	1	Not reported	1	No	1	No	1	Not reported	1	Not reported	1	No	1	No	1	Sanger sequencing	0	Genotypic resistance testing	0
36779485	11	What type of samples were sequenced?	List	Plasma	No	0	No	0	Not reported	0	Plasma	1	Plasma	1	No	0	Not reported	0	Not reported	0	Plasma (from patients) and Peripheral Blood Mononuclear Cells (PBMC) (from patients)	1	Plasma, PBMC, Whole Blood, Serum, Semen, CSF, Other, Unknown	0	Plasma	1	Not reported	0
36779485	12	Were any sequences obtained from individuals with virological failure on a treatment regimen?	Boolean	Yes	Yes	1	Yes	1	Yes	1	Yes	1	Yes	1	Yes	1	Yes	1	Yes	1	Yes	1	Yes	1	Yes	1	Yes	1
36779485	13	Were the patients in the study in a clinical trial?	Boolean	No	No	1	No	1	No	1	No	1	No	1	No	1	No	1	No	1	No	1	No	1	No	1	No	1
36779485	14	Does the paper report HIV sequences from individuals who had previously received ARV drugs?	Boolean	Yes	Yes	1	Yes	1	Yes	1	Yes	1	Yes	1	Yes	1	Yes	1	Yes	1	Yes	1	Yes	1	Yes	1	Yes	1
36779485	15	Which drug classes were received by individuals in the study before sample sequencing?	List	NRTI, NNRTI	NNRTI	1	NNRTI	1	Not reported	0	NNRTI	1	NNRTI	1	NNRTI	1	NNRTI	1	NNRTIs	1	NNRTI	1	NNRTI	1	NRTIs, NNRTIs, PIs, INSTIs	1	NNRTIs	1
36779485	16	Which drugs were received by individuals in the study before sample sequencing?	List	RPV	Rilpivirine	1	Rilpivirine	1	Not reported	0	Not reported	0	Rilpivirine	1	NNRTI	0	Not reported	0	Not reported	0	Rilpivirine (RPV)	1	NVP, EFV, RPV, CAB	1	Not reported	0	Not reported	0
36779485	2	Does the paper report in vitro drug susceptibility data?	Boolean	No	No	1	No	1	No	1	No	1	No	1	No	1	No	1	No	1	No	1	No	1	No	1	No	1
36779485	3	Were sequences from the paper made publicly available?	Boolean	No	No	1	No	1	No	1	No	1	No	1	No	1	No	1	No	1	No	1	No	1	Yes	0	Yes	0
36779485	4	What were the GenBank accession numbers for sequenced HIV isolates?	List	Not reported	No	1	No	1	Not reported	1	Not reported	1	No	1	No	1	Not reported	1	Not reported	1	No	1	No	1	277	0	Not reported	1
36779485	5	How many individuals had samples obtained for HIV sequencing?	Number	1649	1649	1	1649	1	1649	1	1649	1	1649	1	1649	1	1649	1	1649	1	1649	1	1649	1		0	1649	1
36779485	6	From which countries were the sequenced samples obtained?	List	South Africa	South Africa	1	South Africa	1	South Africa	1	South Africa	1	South Africa	1	South Africa	1	South Africa	1	South Africa	1	South Africa	1	South Africa	1	South Africa	1	South Africa	1
36779485	7	From what years were the sequenced samples obtained?	List	Not reported	No	1	No	1	Not reported	1	Not reported	1	No	1	No	1	Not reported	1	Not reported	1	No	1	No	1	Not reported	1	Not reported	1
36779485	8	Were samples cloned prior to sequencing?	Boolean	No	No	1	No	1	Not reported	1	Not reported	1	No	1	No	1	Not applicable	1	Not reported	1	No	1	No	1	Yes	0	Not reported	1
36779485	9	Which HIV genes were reported to have been sequenced?	List	RT	Reverse transcriptase, RT	1	Pol	1	Pol	1	PR, RT	1	Protease, Reverse transcriptase, Integrase	1	PR, RT, IN	1	Pol	1	Pol	1	Reverse transcriptase (RT)	1	PR, RT, IN	1	Pol	1	Pol	1
36795586	1	Does the paper report HIV sequences from patient samples?	Boolean	No	No	1	No	1	No	1	No	1	No	1	No	1	No	1	No	1	No	1	No	1	Yes	0	Yes	0
36795586	10	What method was used for sequencing?	List	Not reported	No	1	No	1	Not applicable	1	Not applicable	1	No	1	No	1	Not reported	1	Not reported	1	No	1	No	1	Not reported	1	Not reported	1
36795586	11	What type of samples were sequenced?	List	Not reported	No	1	No	1	Not applicable	1	Not applicable	1	No	1	No	1	Not applicable	1	Not applicable	1	No	1	No	1	Not reported	1	Plasma or serum	0
36795586	12	Were any sequences obtained from individuals with virological failure on a treatment regimen?	Boolean	No	No	1	No	1	No	1	No	1	No	1	No	1	Not applicable	1	Not applicable	1	No	1	No	1	No	1	Yes	0
36795586	13	Were the patients in the study in a clinical trial?	Boolean	No	No	1	No	1	No	1	No	1	No	1	No	1	No	1	No	1	No	1	No	1	No	1	No	1
36795586	14	Does the paper report HIV sequences from individuals who had previously received ARV drugs?	Boolean	No	No	1	No	1	No	1	No	1	Yes	0	No	1	No	1	No	1	No	1	No	1	No	1	Yes	0
36795586	15	Which drug classes were received by individuals in the study before sample sequencing?	List	Not reported	NRTI, NNRTI, PI	0	No	1	Not reported	1	None	1	INSTI (Integrase Inhibitor), including Dolutagravir (DTG)	0	No	1	None	1		1	No	1	No	1	None	1	NNRTIs	0
36795586	16	Which drugs were received by individuals in the study before sample sequencing?	List	Not reported	No	1	No	1	Not reported	1	None	1	Dolutagravir (DTG)	0	No	1	None	1		1	No	1	No	1	None	1	Not reported	1
36795586	2	Does the paper report in vitro drug susceptibility data?	Boolean	No	No	1	No	1	No	1	No	1	No	1	No	1	No	1	No	1	No	1	No	1	No	1	No	1
36795586	3	Were sequences from the paper made publicly available?	Boolean	No	No	1	No	1	No	1	No	1	No	1	No	1	No	1	No	1	No	1	No	1	No	1	No	1
36795586	4	What were the GenBank accession numbers for sequenced HIV isolates?	List	Not reported	No	1	No	1	Not reported	1	Not reported	1	No	1	No	1	Not reported	1	Not reported	1	No	1	No	1	Not reported	1	Not reported	1
36795586	5	How many individuals had samples obtained for HIV sequencing?	Number	0	0	1	0	1	0	1	0	1	0	1	0	1	0	1	0	1	0	1	0	1	0	1	9419	0
36795586	6	From which countries were the sequenced samples obtained?	List	Not reported	No	1	No	1	Not applicable	1	Not applicable	1	Botswana, Eswatini, Lesotho, Malawi, Tanzania, Uganda	0	No	1	Not applicable	1	Not applicable	1	No	1	No	1	Botswana, Eswatini, Lesotho, Malawi, Tanzania, Uganda	0	Botswana, Eswatini, Lesotho, Malawi, Tanzania, and Uganda	0
36795586	7	From what years were the sequenced samples obtained?	List	Not reported	No	1	No	1	Not applicable	1	Not applicable	1	2017-2020	0	No	1	Not applicable	1	Not applicable	1	No	1	No	1	2017-2020	0	2017-2020	0
36795586	8	Were samples cloned prior to sequencing?	Boolean	No	No	1	No	1	Not applicable	1	Not applicable	1	No	1	No	1	Not applicable	1	Not applicable	1	No	1	No	1	No	1	Not reported	1
36795586	9	Which HIV genes were reported to have been sequenced?	List	Not reported	No	1	No	1	Not reported	1	Not applicable	1	No	1	No	1	Not reported	1	Not reported	1	No	1	No	1	None	1	Not reported	1
36851704	1	Does the paper report HIV sequences from patient samples?	Boolean	Yes	Yes	1	Yes	1	Yes	1	Yes	1	Yes	1	Yes	1	Yes	1	Yes	1	Yes	1	Yes	1	Yes	1	Yes	1
36851704	10	What method was used for sequencing?	List	Sanger sequencing	Sanger sequencing	1	Sanger sequencing	1	Sanger sequencing	1	Sanger sequencing	1	Sanger sequencing	1	Sanger sequencing	1	Sanger sequencing	1	Sanger sequencing	1	Sanger sequencing	1	Sanger sequencing	1	Sanger sequencing	1	Sanger sequencing	1
36851704	11	What type of samples were sequenced?	List	Plasma	Whole Blood	1	Plasma	1	Plasma	1	Plasma	1	Plasma	1	Plasma	1	Plasma	1	Whole blood	1	Whole Blood	1	Plasma	1	Plasma	1	Whole blood	1
36851704	12	Were any sequences obtained from individuals with virological failure on a treatment regimen?	Boolean	No	No	1	Yes	0	Yes	0	Yes	0	No	1	No	1	Yes	0	Not applicable	1	No	1	No	1	No	1	No	1
36851704	13	Were the patients in the study in a clinical trial?	Boolean	No	No	1	No	1	No	1	No	1	No	1	No	1	No	1	No	1	No	1	No	1	No	1	No	1
36851704	14	Does the paper report HIV sequences from individuals who had previously received ARV drugs?	Boolean	Yes	Yes	1	Yes	1	Yes	1	Yes	1	Yes	1	Yes	1	Yes	1	Yes	1	Yes	1	Yes	1	Yes	1	Yes	1
36851704	15	Which drug classes were received by individuals in the study before sample sequencing?	List	NRTI, NNRTI, PI, INSTI	NRTI, NNRTI, INSTI	1	NRTI, NNRTI, PI, INSTI	1	Not reported	0	Not reported	0	NRTI, NNRTI, PI, INSTI	1	No	0	Not reported	0	Not reported	0	NRTI, NNRTI, PI, INSTI	1	No	0	Not reported	0	NRTIs, NNRTIs, INSTIs	1
36851704	16	Which drugs were received by individuals in the study before sample sequencing?	List	Not reported	Efavirenz (EFV), Nevirapine (NVP), Tenofovir disoproxil fumarate (TDF)	0	TDF, FTC, 3TC, DTG, ATV/r, LPV/r	0	Not reported	1	Not reported	1	Abacavir, Zidovudine, Lamivudine, Emtricitabine, Tenofovir, Nevirapine, Efavirenz, Raltegravir, Elvitegravir, Dolutagravir	0	No	1	Not reported	1	Not reported	1	Abacavir (ABC), Zidovudine (AZT), Zalcitabine (DDC), Didanosine (DDI), Lamivudine (3TC), Stavudine (D4T), Emtricitabine (FTC), Tenofovir (TFV), Nevirapine (NVP), Delavirdine (DLV), Efavirenz (EFV), Etravirine (ETR), Rilpivirine (RPV), Doravirine (DOR), Amprenavir (APV), Lopinavir (LPV), Atazanavir (ATV), Derunavir (DRV), Raltegravir (RAL), Elvitegravir (EVG), Dolutegravir (DTG), Bictegravir (BIC)…	0	No	1	Not reported	1	EFV, NVP, TDF, FTC, 3TC	0
36851704	2	Does the paper report in vitro drug susceptibility data?	Boolean	No	No	1	No	1	No	1	Yes	0	No	1	No	1	No	1	No	1	No	1	No	1	No	1	No	1
36851704	3	Were sequences from the paper made publicly available?	Boolean	No	No	1	No	1	No	1	No	1	No	1	No	1	No	1	No	1	No	1	No	1	No	1	No	1
36851704	4	What were the GenBank accession numbers for sequenced HIV isolates?	List	Not reported	No	1	No	1	Not reported	1	Not reported	1	No	1	No	1	Not reported	1	Not reported	1	No	1	No	1	Not reported	1	Not reported	1
36851704	5	How many individuals had samples obtained for HIV sequencing?	Number	206	206	1	206	1	206	1	206	1	206	1	206	1	206	1	206	1	206	1	206	1	206	1	206	1
36851704	6	From which countries were the sequenced samples obtained?	List	Uruguay	Uruguay	1	Uruguay	1	Uruguay	1	Uruguay	1	Uruguay	1	Uruguay	1	Uruguay	1	Uruguay	1	No	0	Uruguay	1	Uruguay	1	Uruguay	1
36851704	7	From what years were the sequenced samples obtained?	List	2018-2019	2018-2019	1	2018-2019	1	2018–2019	1	2018–2019	1	2018-2019	1	2018-2019	1	2018--2019	1	2018-2019	1	2018-2019	1	2018-2019	1	2018â2019	1	2018-2019	1
36851704	8	Were samples cloned prior to sequencing?	Boolean	No	No	1	No	1	No	1	No	1	No	1	No	1	No	1	No	1	No	1	No	1	No	1	No	1
36851704	9	Which HIV genes were reported to have been sequenced?	List	PR, RT, IN	Protease, Reverse transcriptase, Integrase	1	PR, RT, IN	1	PR, RT, IN	1	PR, RT, IN	1	Protease, Reverse transcriptase, Integrase	1	PR, RT, IN	1	PR, RT, IN	1	PR, RT, IN	1	Protease, Reverse transcriptase, and Integrase	1	PR, RT, IN	1	PR, RT, IN	1	PR, RT, IN	1
36851760	1	Does the paper report HIV sequences from patient samples?	Boolean	Yes	Yes	1	Yes	1	Yes	1	Yes	1	Yes	1	Yes	1	Yes	1	Yes	1	Yes	1	Yes	1	Yes	1	Yes	1
36851760	10	What method was used for sequencing?	List	Sanger sequencing	Sanger sequencing	1	Sanger sequencing	1	Sanger sequencing	1	Sanger sequencing	1	Sanger sequencing	1	Sanger sequencing	1	Not reported	0	Sanger sequencing	1	Sanger sequencing	1	Sanger sequencing	1	Sanger sequencing	1	Sanger sequencing	1
36851760	11	What type of samples were sequenced?	List	DBS	Other	0	DBS	1	DBS	1	DBS	1	DBS	1	DBS	1	Not reported	0	DBS	1	DBS	1	DBS	1	DBS, Plasma	1	DBS	1
36851760	12	Were any sequences obtained from individuals with virological failure on a treatment regimen?	Boolean	Yes	Yes	1	Yes	1	Yes	1	Yes	1	Yes	1	Yes	1	Not reported	0	Yes	1	Yes	1	Yes	1	Yes	1	Yes	1
36851760	13	Were the patients in the study in a clinical trial?	Boolean	No	No	1	No	1	No	1	No	1	No	1	No	1	Not reported	1	No	1	Yes	0	No	1	No	1	Not applicable	1
36851760	14	Does the paper report HIV sequences from individuals who had previously received ARV drugs?	Boolean	Yes	Yes	1	Yes	1	Yes	1	Yes	1	Yes	1	Yes	1	Not reported	0	Yes	1	Yes	1	Yes	1	Yes	1	Yes	1
36851760	15	Which drug classes were received by individuals in the study before sample sequencing?	List	NNRTI, NRTI, PI	NNRTI, NRTI, PI	1	NRTI, NNRTI, PI	1	NRTI, NNRTI, PI	1	NRTI, NNRTI, PI	1	NRTI, NNRTI, PI	1	No	0	Not reported	0	NNRTIs, NRTIs, PIs	1	NRTI, NNRTI, PI, INSTI	1	NRTI, NNRTI, PI, INST	1	NRTIs, NNRTIs, PIs, INSTIs	1	NRTIs, NNRTIs, and PIs	1
36851760	16	Which drugs were received by individuals in the study before sample sequencing?	List	Not reported	No	1	No	1	Not reported	1	Not reported	1	Abacavir, Zidovudine, Zalcitabine, Didanosine, Lamivudine, Stavudine, Emtricitabine, Tenofovir, Nevirapine, Delavirdine, Efavirenz, Etravirine, Rilpivirine, Doravirine, Amprenavir, Lopinavir, Atazanavir, Derunavir, Nelfinavir, Raltegravir, Elvitegravir, Dolutagravir, Bictegravir, cabotagravir, Lenacapavir	0	No	1	Not reported	1	Not reported	1	Abacavir (ABC), Zidovudine'(AZT), Zalcitabine (DDC), Didanosine (DDI), Lamivudine (3TC), Stavudine (D4T), Emtricitabine(FTC), Tenofovir (TFV), Nevirapine (NVP), Delavirdine (DLV), Efavirenz (EFV), Etravirine (ETR), Rilpivirine (RPV), Doravirine (DOR), Amprenavir (APV), Lopinavir'(LPV), Atazanavir (ATV), Derunavir (DRV), Raltegravir (RAL), Elvitegravir(EVG), Dolutagravir (DTG), Bictegravir (BIC), …	0	No	1	AZT, 3TC, EFV, LPV/r, ATV, DTG, RAL, EVG, BIC, CAB, MVC, LEN	0	Not reported	1
36851760	2	Does the paper report in vitro drug susceptibility data?	Boolean	No	No	1	No	1	No	1	No	1	No	1	No	1	Not reported	1	No	1	No	1	No	1	No	1	No	1
36851760	3	Were sequences from the paper made publicly available?	Boolean	Yes	Yes	1	Yes	1	Yes	1	Yes	1	Yes	1	Yes	1	Not reported	0	Yes	1	Yes	1	Yes	1	Yes	1	Yes	1
36851760	4	What were the GenBank accession numbers for sequenced HIV isolates?	List	OQ435656-OQ435729	OQ435656-OQ435729	1	OQ435656-OQ435729	1	OQ435656-OQ435729	1	OQ435656-OQ435729	1	OQ435656-OQ435729	1	OQ435656-OQ435729	1	Not reported	0	OQ435656-OQ435729	1	OQ435656-OQ435729	1	OQ435656-OQ435729	1	OQ435656-OQ435729	1	OQ435656-OQ435729	1
36851760	5	How many individuals had samples obtained for HIV sequencing?	Number	107	107	1	107	1	107	1	107	1	107	1	107	1	Not reported	0	107	1	107	1	107	1	75	0	107	1
36851760	6	From which countries were the sequenced samples obtained?	List	Mali, Benin	Mali, Benin	1	Benin, Mali	1	Mali, Benin	1	Benin, Mali	1	Benin, Mali	1	Benin, Mali	1	Not reported	0	Benin, Mali	1	Mali and Benin	1	Benin, Mali	1	Benin, Mali	1	Mali and Benin	1
36851760	7	From what years were the sequenced samples obtained?	List	2015-2020	2015-2020	1	2015-2020	1	2015-2020	1	2015–2020	1	2015-2016, 2018-2020	1	2015-2016, 2018-2020	1	Not reported	0	2015-2020	1	2015-2016, 2018-2020	1	2015-2016, 2018-2020	1	2015-2016,2018-2020	1	2015-2016 and 2018-2020	1
36851760	8	Were samples cloned prior to sequencing?	Boolean	No	No	1	No	1	No	1	No	1	No	1	No	1	Not reported	1	Not reported	1	No	1	No	1	No	1	Not reported	1
36851760	9	Which HIV genes were reported to have been sequenced?	List	IN	Integrase, IN	1	IN	1	IN	1	IN	1	Integrase	1	IN	1	Not reported	0	IN	1	Integrase	1	IN	1	IN	1	IN	1
36920025	1	Does the paper report HIV sequences from patient samples?	Boolean	No	No	1	No	1	No	1	No	1	No	1	No	1	No	1	No	1	No	1	No	1	Not reported	1	Yes	0
36920025	10	What method was used for sequencing?	List	Illumina sequencing	Illumina sequencing	1	NGS	1	NGS	1	NGS	1	Illumina sequencing	1	Illumina sequencing	1	NGS	1	NGS	1	Illumina sequencing	1	No	0	Not reported	0	NGS	1
36920025	11	What type of samples were sequenced?	List	Not reported	No	1	No	1	Not applicable	1	Not applicable	1	Plasma	0	Cell culture	1	Not reported	1	Not reported	1	Viral RNA	0	No	1	Not reported	1	Plasma	0
36920025	12	Were any sequences obtained from individuals with virological failure on a treatment regimen?	Boolean	No	No	1	No	1	Not applicable	1	No	1	No	1	No	1	Not reported	1	Not reported	1	No	1	No	1	Not reported	1	Yes	0
36920025	13	Were the patients in the study in a clinical trial?	Boolean	No	No	1	No	1	No	1	No	1	No	1	No	1	Not reported	1	Not reported	1	No	1	No	1	Not reported	1	Not reported	1
36920025	14	Does the paper report HIV sequences from individuals who had previously received ARV drugs?	Boolean	No	No	1	No	1	No	1	No	1	No	1	No	1	No	1	Not reported	1	No	1	No	1	Not reported	1	Yes	0
36920025	15	Which drug classes were received by individuals in the study before sample sequencing?	List	Not reported	No	1	No	1	Not reported	1	None	1	No	1	No	1	None	1	Not reported	1	No	1	No	1	Not reported	1	PIs	0
36920025	16	Which drugs were received by individuals in the study before sample sequencing?	List	Not reported	No	1	No	1	Not reported	1	None	1	No	1	No	1	None	1	Not reported	1	No	1	No	1	Not reported	1	DRV, other PIs	0
36920025	2	Does the paper report in vitro drug susceptibility data?	Boolean	Yes	Yes	1	Yes	1	Yes	1	Yes	1	Yes	1	Yes	1	Yes	1	Yes	1	Yes	1	No	0	Not reported	0	Yes	1
36920025	3	Were sequences from the paper made publicly available?	Boolean	Yes	Yes	1	Yes	1	Yes	1	Yes	1	Yes	1	Yes	1	Yes	1	Yes	1	Yes	1	No	0	Not reported	0	Yes	1
36920025	4	What were the GenBank accession numbers for sequenced HIV isolates?	List	Not reported	No	1	No	1	Not reported	1	Not reported	1	No	1	No	1	Not reported	1	Not reported	1	No	1	No	1	Not reported	1	Not reported	1
36920025	5	How many individuals had samples obtained for HIV sequencing?	Number	0	0	1	0	1	0	1	0	1	0	1	0	1	0	1	Not reported	1	0	1	0	1	Not reported	1	1	0
36920025	6	From which countries were the sequenced samples obtained?	List	Not reported	No	1	No	1	Not applicable	1	Not reported	1	No	1	No	1	Not reported	1	Not reported	1	No	1	No	1	Not reported	1	Not reported	1
36920025	7	From what years were the sequenced samples obtained?	List	Not reported	No	1	No	1	Not applicable	1	Not reported	1	No	1	No	1	Not reported	1	Not reported	1	No	1	No	1	Not reported	1	Not reported	1
36920025	8	Were samples cloned prior to sequencing?	Boolean	No	No	1	No	1	Not applicable	1	No	1	No	1	No	1	Not reported	1	Not reported	1	No	1	No	1	Not reported	1	Yes	0
36920025	9	Which HIV genes were reported to have been sequenced?	List	PR	No	0	PR	1	PR	1	PR	1	Protease	1	PR	1	PR	1	PR	1	Protease	1	No	0	Not reported	0	PR	1
36931676	1	Does the paper report HIV sequences from patient samples?	Boolean	Yes	Yes	1	Yes	1	Yes	1	No	0	No	0	No	0	"Yes".	1	**Yes**	1	Yes	1	Yes	1	Yes	1	Yes	1
36931676	10	What method was used for sequencing?	List	Not reported	No	1	No	1	Not reported	1	Not reported	1	No	1	No	1	"Not reported".	1	**Not reported**	1	No	1	No	1	Not reported	1	Not reported	1
36931676	11	What type of samples were sequenced?	List	Plasma, CSF, PBMC	No	0	Plasma, CSF	1	Plasma, Cerebrospinal fluid, PBMCs	1	Plasma, PBMC	1	No	0	No	0	"Not reported".	0	**Plasma, CSF**	1	No	0	No	0	Not reported	0	Not reported	0
36931676	12	Were any sequences obtained from individuals with virological failure on a treatment regimen?	Boolean	Yes	No	0	Yes	1	No	0	Not reported	0	No	0	No	0	"Not reported".	0	**Yes**	1	No	0	No	0	No	0	Not reported	0
36931676	13	Were the patients in the study in a clinical trial?	Boolean	No	No	1	No	1	No	1	No	1	No	1	No	1	"Not reported".	1	**No**	1	No	1	No	1	No	1	No	1
36931676	14	Does the paper report HIV sequences from individuals who had previously received ARV drugs?	Boolean	Yes	No	0	Yes	1	Yes	1	Yes	1	No	0	No	0	"No".	0	**Yes**	1	No	0	No	0	No	0	Yes	1
36931676	15	Which drug classes were received by individuals in the study before sample sequencing?	List	NRTI, NNRTI, PI, INSTI	No	0	NRTI, INSTI, PI	1	Not reported	0	Not reported	0	No	0	No	0	"Yes".	0	**Not reported**	0	No	0	No	0	Not reported	0	Not reported	0
36931676	16	Which drugs were received by individuals in the study before sample sequencing?	List	DTG	No	0	Dolutegravir	1	Not reported	0	Not reported	0	No	0	No	0	"Not reported".	0	**Not reported**	0	No	0	No	0	Not reported	0	Not reported	0
36931676	2	Does the paper report in vitro drug susceptibility data?	Boolean	No	No	1	No	1	No	1	No	1	No	1	No	1	"Yes".	0	**No**	1	No	1	No	1	No	1	No	1
36931676	3	Were sequences from the paper made publicly available?	Boolean	No	No	1	No	1	No	1	No	1	No	1	No	1	"Yes".	0	**No**	1	No	1	No	1	No	1	No	1
36931676	4	What were the GenBank accession numbers for sequenced HIV isolates?	List	Not reported	No	1	No	1	Not reported	1	Not reported	1	No	1	No	1	Not reported	1	**Not reported**	1	No	1	No	1	Not reported	1	Not reported	1
36931676	5	How many individuals had samples obtained for HIV sequencing?	Number	0	0	1	0	1	13029	0	Not reported	1	0	1	0	1	"Not reported".	1	**13,029**	0	0	1	0	1	0	1	Not reported	1
36931676	6	From which countries were the sequenced samples obtained?	List	Sweden	No	0	Sweden	1	Sweden	1	Sweden	1	No	0	No	0	"Not reported".	0	**Sweden**	1	No	0	No	0	Not reported	0	Sweden	1
36931676	7	From what years were the sequenced samples obtained?	List	Not reported	No	1	No	1	2003-on going; 2022	0	2003–2022	0	No	1	No	1	"Not reported".	1	**2003-2022**	0	No	1	No	1	Not reported	1	2003-2022	0
36931676	8	Were samples cloned prior to sequencing?	Boolean	No	No	1	No	1	Not reported	1	Not reported	1	No	1	No	1	"Not reported".	1	**Not reported**	1	No	1	No	1	Not reported	1	Not reported	1
36931676	9	Which HIV genes were reported to have been sequenced?	List	RT	No	0	Pol	1	Not reported	0	Not reported	0	No	0	No	0	"Not reported".	0	**Pol**	1	No	0	PR	0	Not reported	0	Pol	1
36961945	1	Does the paper report HIV sequences from patient samples?	Boolean	Yes	Yes	1	Yes	1	Yes	1	Yes	1	Yes	1	Yes	1	Yes	1	Yes	1	Yes	1	Yes	1	Yes	1	Yes	1
36961945	10	What method was used for sequencing?	List	Illumina sequencing	Illumina sequencing	1	NGS	1	NGS	1	NGS	1	Next-generation sequencing (NGS)	1	Next-generation sequencing	1	NGS	1	NGS	1	Illumina sequencing	1	NGS	1	NGS	1	NGS	1
36961945	11	What type of samples were sequenced?	List	Plasma, PBMC	PBMC	0	Plasma, PBMC	1	Plasma, PBMC	1	PBMC, Plasma	1	PBMC; Plasma	1	PBMC, Plasma	1	PBMC	0	PBMC, Plasma	1	Plasma	0	PBMC, Plasma	1	PBMC, Plasma	1	PBMC, Plasma	1
36961945	12	Were any sequences obtained from individuals with virological failure on a treatment regimen?	Boolean	No	No	1	No	1	No	1	No	1	No	1	No	1	No	1	Not applicable	1	No	1	No	1	No	1	No	1
36961945	13	Were the patients in the study in a clinical trial?	Boolean	No	No	1	No	1	No	1	No	1	No	1	No	1	Not reported	1	Not reported	1	No	1	No	1	No	1	Yes	0
36961945	14	Does the paper report HIV sequences from individuals who had previously received ARV drugs?	Boolean	No	No	1	No	1	Not reported	1	No	1	No	1	No	1	No	1	No	1	Yes	0	No	1	No	1	Yes	0
36961945	15	Which drug classes were received by individuals in the study before sample sequencing?	List	Not reported	NRTI	0	No	1	Not reported	1	NRTI	0	NRTI	0	No	1	None	1		1	NRTI, NNRTI	0	No	1	None	1	NRTIs	0
36961945	16	Which drugs were received by individuals in the study before sample sequencing?	List	Not reported	Lamivudine (3TC), Emtricitabine (FTC)	0	No	1	Not reported	1	lamivudine (3TC), emtricitabine (FTC)	0	Lamivudine (3TC); Emtricitabine (FTC)	0	No	1	None	1		1	Lamivudine (3TC), Emtricitabine (FTC)	0	No	1	None	1	3TC, FTC	0
36961945	2	Does the paper report in vitro drug susceptibility data?	Boolean	No	No	1	No	1	No	1	No	1	No	1	No	1	No	1	No	1	No	1	No	1	No	1	No	1
36961945	3	Were sequences from the paper made publicly available?	Boolean	No	No	1	No	1	No	1	No	1	No	1	No	1	No	1	No	1	No	1	No	1	No	1	No	1
36961945	4	What were the GenBank accession numbers for sequenced HIV isolates?	List	Not reported	No	1	No	1	Not reported	1	Not reported	1	No	1	No	1	Not reported	1	Not reported	1	No	1	No	1	Not reported	1	Not reported	1
36961945	5	How many individuals had samples obtained for HIV sequencing?	Number	190	190	1	190	1	190	1	190	1	190	1	190	1	190	1	190	1	190	1	190	1	190	1	190	1
36961945	6	From which countries were the sequenced samples obtained?	List	Not reported	No	1	No	1	Not reported	1	Not reported	1	No	1	No	1	Not reported	1	Not reported	1	No	1	No	1	Not reported	1	Not reported	1
36961945	7	From what years were the sequenced samples obtained?	List	2005-2020	2005-2020	1	2005-2020	1	2005–2020	1	2005–2020	1	2005-2020	1	2005-2020	1	2005-2020	1	2005-2020	1	2005-2020	1	No	0	2005-2020	1	2005-2020	1
36961945	8	Were samples cloned prior to sequencing?	Boolean	No	No	1	No	1	No	1	Not reported	1	No	1	No	1	Not reported	1	Not reported	1	No	1	No	1	No	1	Yes	0
36961945	9	Which HIV genes were reported to have been sequenced?	List	PR, RT, IN	PR, RT, IN	1	PR, RT, IN	1	PR, RT, IN	1	PR, RT, IN	1	Protease, PR; Reverse transcriptase, RT; Integrase, IN	1	PR, RT, IN	1	PR, RT, IN	1	PR, RT, IN	1	Protease (PR), Reverse transcriptase (RT), Integrase (IN)	1	PR, RT, IN	1	Pol	1	PR, RT, IN	1
36967989	1	Does the paper report HIV sequences from patient samples?	Boolean	No	No	1	No	1	No	1	No	1	Yes	0	Yes	0	Yes	0	Yes	0	No	1	Yes	0	Not reported	1	Yes	0
36967989	10	What method was used for sequencing?	List	Not reported	No	1	No	1	Not reported	1	Not applicable	1	No	1	No	1	Not reported	1	Not reported	1	No	1	No	1	Not reported	1	Not reported	1
36967989	11	What type of samples were sequenced?	List	Not reported	No	1	No	1	Not reported	1	Not applicable	1	No	1	No	1	Not reported	1	Not reported	1	No	1	No	1	Not reported	1	Not reported	1
36967989	12	Were any sequences obtained from individuals with virological failure on a treatment regimen?	Boolean	No	No	1	No	1	Not reported	1	Not applicable	1	No	1	No	1	Not reported	1	Not reported	1	No	1	No	1	Not reported	1	Not applicable	1
36967989	13	Were the patients in the study in a clinical trial?	Boolean	No	No	1	No	1	No	1	No	1	No	1	No	1	Not reported	1	Not reported	1	No	1	No	1	Not reported	1	Not applicable	1
36967989	14	Does the paper report HIV sequences from individuals who had previously received ARV drugs?	Boolean	No	No	1	No	1	Not reported	1	No	1	No	1	No	1	Not reported	1	Not reported	1	No	1	No	1	Not reported	1	Yes	0
36967989	15	Which drug classes were received by individuals in the study before sample sequencing?	List	Not reported	No	1	No	1	Not reported	1	None	1	PI	0	No	1	Not reported	1	Not reported	1	No	1	No	1	Not reported	1	PIs	0
36967989	16	Which drugs were received by individuals in the study before sample sequencing?	List	Not reported	No	1	No	1	Not reported	1	None	1	ATV, DRV, FPV, IDV, LPV, NFV, SQV, TPV	0	No	1	Not reported	1	Not reported	1	No	1	No	1	Not reported	1	ATV, DRV, FPV, IDV, LPV, NFV, SQV, and TPV	0
36967989	2	Does the paper report in vitro drug susceptibility data?	Boolean	No	Yes	0	No	1	No	1	No	1	Yes	0	Yes	0	Yes	0	Yes	0	Yes	0	Yes	0	Not reported	1	Yes	0
36967989	3	Were sequences from the paper made publicly available?	Boolean	No	Yes	0	No	1	No	1	No	1	Yes	0	No	1	No	1	Yes	0	Yes	0	Yes	0	Not reported	1	Yes	0
36967989	4	What were the GenBank accession numbers for sequenced HIV isolates?	List	Not reported	No	1	No	1	Not reported	1	Not reported	1	No	1	No	1	Not reported	1	Not reported	1	No	1	No	1	Not reported	1	Not reported	1
36967989	5	How many individuals had samples obtained for HIV sequencing?	Number	0	0	1	0	1	Not reported	1	0	1	0	1	0	1	Not reported	1	Not reported	1	0	1	0	1	Not reported	1	Not reported	1
36967989	6	From which countries were the sequenced samples obtained?	List	Not reported	No	1	No	1	Not reported	1	Not reported	1	No	1	No	1	Not reported	1	Not reported	1	No	1	No	1	Not reported	1	Not reported	1
36967989	7	From what years were the sequenced samples obtained?	List	Not reported	No	1	No	1	Not reported	1	Not reported	1	No	1	No	1	Not reported	1	Not reported	1	No	1	No	1	Not reported	1	Not reported	1
36967989	8	Were samples cloned prior to sequencing?	Boolean	No	No	1	No	1	Not reported	1	Not applicable	1	No	1	No	1	Not reported	1	Not reported	1	No	1	No	1	Not reported	1	Not reported	1
36967989	9	Which HIV genes were reported to have been sequenced?	List	PR	No	0	No	0	Not reported	0	None	0	Protease	1	PR	1	PR	1	PR	1	No	0	PR	1	Not reported	0	PR	1
36982978	1	Does the paper report HIV sequences from patient samples?	Boolean	No	No	1	Yes	0	No	1	No	1	No	1	No	1	"Yes""""	0	No	1	No	1	No	1	Yes	0	Yes	0
36982978	10	What method was used for sequencing?	List	Not reported	No	1	No	1	Not reported	1	Not applicable	1	No	1	No	1	"Not reported""""	1	Not reported	1	No	1	No	1	Not reported	1	Sanger sequencing and next-generation sequencing	0
36982978	11	What type of samples were sequenced?	List	Not reported	No	1	No	1	Not reported	1	Not applicable	1	No	1	No	1	"Not applicable""""	1	Not applicable	1	No	1	No	1	Not reported	1	Plasma, serum, PBMCs, proviral DNA, and dried blood spots	0
36982978	12	Were any sequences obtained from individuals with virological failure on a treatment regimen?	Boolean	No	No	1	Yes	0	Not reported	1	No	1	No	1	No	1	"Not applicable""""	1	Not applicable	1	No	1	No	1	Not reported	1	Yes	0
36982978	13	Were the patients in the study in a clinical trial?	Boolean	No	No	1	No	1	Not reported	1	No	1	No	1	No	1	"Not applicable""""	1	Not reported	1	No	1	No	1	No	1	Not reported	1
36982978	14	Does the paper report HIV sequences from individuals who had previously received ARV drugs?	Boolean	No	No	1	Yes	0	Not reported	1	No	1	No	1	No	1	"Not applicable""""	1	No	1	No	1	No	1	No	1	Yes	0
36982978	15	Which drug classes were received by individuals in the study before sample sequencing?	List	Not reported	No	1	NRTI, PI, INSTI	0	Not reported	1	None	1	NRTI, PI, INSTI, CAI	0	No	1	"Not reported""""	1		1	No	1	No	1	No	1	NRTIs, NNRTIs, PIs, and INSTIs	0
36982978	16	Which drugs were received by individuals in the study before sample sequencing?	List	Not reported	No	1	Lamivudine (3TC), Abacavir (ABC), Zidovudine (AZT), Stavudine (D4T), Emtricitabine (FTC), Didanosine (DDI), Tenofovir (TFV), Tenofovir alafenamide (TAF), Darunavir, Saquinavir, Lopinavir	0	Not reported	1	None	1	Abacavir (ABC), Zidovudine (AZT), Lamivudine (3TC), Raltegravir (RAL)	0	No	1	"Not reported"	1		1	No	1	No	1	Not reported	1		1
36982978	2	Does the paper report in vitro drug susceptibility data?	Boolean	No	Yes	0	No	1	No	1	Yes	0	Yes	0	No	1	"Yes""""	0	Yes	0	Yes	0	No	1	Yes	0	Yes	0
36982978	3	Were sequences from the paper made publicly available?	Boolean	No	No	1	No	1	No	1	No	1	No	1	No	1	"No""""	1	Not applicable	1	No	1	No	1	No	1	No	1
36982978	4	What were the GenBank accession numbers for sequenced HIV isolates?	List	Not reported	No	1	No	1	Not reported	1	Not reported	1	No	1	No	1	Not reported	1	Not reported	1	No	1	No	1	Not reported	1	Not reported	1
36982978	5	How many individuals had samples obtained for HIV sequencing?	Number	0	0	1	0	1	Not reported	1	0	1	0	1	0	1	"0""""	1	0	1	0	1	0	1	Not reported	1	Not reported	1
36982978	6	From which countries were the sequenced samples obtained?	List	Not reported	No	1	No	1	Not reported	1	Not applicable	1	No	1	No	1	"Not reported""""	1	Not applicable	1	No	1	No	1	Not reported	1	Not reported	1
36982978	7	From what years were the sequenced samples obtained?	List	Not reported	No	1	No	1	Not reported	1	Not applicable	1	No	1	No	1	"Not reported""""	1	Not applicable	1	No	1	No	1	Not reported	1	Not reported	1
36982978	8	Were samples cloned prior to sequencing?	Boolean	No	No	1	No	1	Not reported	1	Not applicable	1	No	1	No	1	"Not reported""""	1	Not applicable	1	No	1	No	1	Not reported	1	Not reported	1
36982978	9	Which HIV genes were reported to have been sequenced?	List	Not reported	No	1	RT, IN	0	Not reported	1	None	1	No	1	No	1	"Not reported""""	1	Not reported	1	No	1	No	1	Not reported	1	RT, PR, IN, Pol, CA, and Env	0
37017009	1	Does the paper report HIV sequences from patient samples?	Boolean	Yes	Yes	1	Yes	1	Yes	1	Yes	1	Yes	1	Yes	1	**Yes**	1	Yes	1	Yes	1	Yes	1	Yes	1	Yes	1
37017009	10	What method was used for sequencing?	List	Sanger sequencing, Illumina sequencing	Illumina sequencing	1	Sanger sequencing; Illumina sequencing	1	NGS, Sanger sequencing	1	NGS	0	Next-generation sequencing	0	Illumina sequencing	1	**NGS**	0	NGS	0	Illumina sequencing	1	Next-generation sequencing	0	Not reported	0	NGS	0
37017009	11	What type of samples were sequenced?	List	Plasma	Whole Blood	1	Plasma	1	Plasma	1	Plasma	1	Whole Blood	1	Plasma	1	**Plasma**	1	Whole blood	1	Whole Blood	1	Plasma	1	Not reported	0	Whole blood	1
37017009	12	Were any sequences obtained from individuals with virological failure on a treatment regimen?	Boolean	Yes	Yes	1	Yes	1	Yes	1	Yes	1	Yes	1	Yes	1	**Yes**	1	Yes	1	Yes	1	Yes	1	No	0	Yes	1
37017009	13	Were the patients in the study in a clinical trial?	Boolean	No	No	1	No	1	No	1	No	1	No	1	No	1	**No**	1	No	1	No	1	No	1	No	1	No	1
37017009	14	Does the paper report HIV sequences from individuals who had previously received ARV drugs?	Boolean	Yes	Yes	1	Yes	1	Yes	1	Yes	1	Yes	1	Yes	1	**Yes**	1	Yes	1	No	0	Yes	1	No	0	Yes	1
37017009	15	Which drug classes were received by individuals in the study before sample sequencing?	List	NRTI, NNRTI, PI	PI, NNRTI	1	NRTI, NNRTI, PI	1	NRTI, NNRTI, PI	1	NRTIs, NNRTIs, PIs	1	NRTI, NNRTI, PI	1	NRTI, NNRTI, PI	1	**NRTIs, NNRTIs, PIs**	1	PIs, NRTIs, NNRTIs	1	NRTI, NNRTI, PI	1	NRTI, NNRTI, PI	1	Not reported	0	NRTIs, NNRTIs, PIs	1
37017009	16	Which drugs were received by individuals in the study before sample sequencing?	List	LPV, ATV, EFV, NVP, 3TC, ABC, AZT, FTC, D4T, TDF	Ritonavir-boosted lopinavir, Ritonavir-boosted atazanavir, Efavirenz	0	Lopinavir (LPV), Atazanavir (ATV), Efavirenz (EFV), Nevirapine (NVP), Lamivudine (3TC), Abacavir (ABC), Zidovudine (AZT), Emtricitabine (FTC), Stavudine (D4T), Tenofovir (TFV)	1	Not reported	0	Ritonavir-boosted lopinavir, Efavirenz	0	Abacavir, Zidovudine, Lamivudine, Stavudine, Emtricitabine, Tenofovir, Nevirapine, Delavirdine, Efavirenz, Etravirine, Rilpivirine, Doravirine, Amprenavir, Lopinavir, Atazanavir, Derunavir, Raltegravir, Elvitegravir, Dolutagravir, Bictegravir, cabotagravir	1	Abacavir (ABC), Lamivudine (3TC), Zidovudine (AZT), Stavudine (D4T), Emtricitabine (FTC), Tenofovir (TFV), Nevirapine (NVP), Efavirenz (EFV), Etravirine (ETR), Rilpivirine (RPV), Doravirine (DOR), Amprenavir (APV), Lopinavir (LPV), Atazanavir (ATV), Darunavir (DRV)	1	**Abacavir, atazanavir, emtricitabine, efavirenz, lamivudine, lopinavir, nevirapine, ritonavir, stavudine, tenofovir disoproxil fumarate, zidovudine**	1	Ritonavir-boosted lopinavir, ritonavir-boosted atazanavir	0	Abacavir (ABC), Lamivudine (3TC), Efavirenz (EFV), Lopinavir'(LPV), Atazanavir (ATV), Derunavir (DRV), Raltegravir (RAL), Elvitegravir(EVG), Dolutagravir (DTG), Bictegravir (BIC), cabotagravir (CAB), Lenacapavir (LEN)	0	No	0	Not reported	0	Not reported	0
37017009	2	Does the paper report in vitro drug susceptibility data?	Boolean	No	No	1	No	1	No	1	Yes	0	No	1	No	1	**No**	1	Yes	0	No	1	No	1	No	1	Yes	0
37017009	3	Were sequences from the paper made publicly available?	Boolean	No	No	1	No	1	No	1	No	1	No	1	No	1	**No**	1	No	1	No	1	No	1	Yes	0	No	1
37017009	4	What were the GenBank accession numbers for sequenced HIV isolates?	List	Not reported	No	1	No	1	Not reported	1	Not reported	1	No	1	No	1	**Not reported**	1	Not reported	1	No	1	No	1	FJ800379ÐFJ800386; GQ477441ÐGQ477451; KP170487	0	Not reported	1
37017009	5	How many individuals had samples obtained for HIV sequencing?	Number	809 or 899	899	1	809	1	899	1	809	1	899	1	899	1	**899**	1	899	1	899	1	899	1	899	1	899	1
37017009	6	From which countries were the sequenced samples obtained?	List	South Africa	South Africa	1	South Africa	1	South Africa	1	South Africa	1	South Africa	1	South Africa	1	**South Africa**	1	South Africa	1	South Africa	1	South Africa	1	Not reported	0	South Africa	1
37017009	7	From what years were the sequenced samples obtained?	List	2017-2019	2017-2019	1	2017-2019	1	2017-2019	1	2017–2019	1	2017-2019	1	2017-2019	1	**2017-2019**	1	2017-2019	1	2017-2019	1	No	0	Not reported	0	2017-2019	1
37017009	8	Were samples cloned prior to sequencing?	Boolean	No	No	1	No	1	No	1	No	1	No	1	No	1	**No**	1	No	1	No	1	No	1	No	1	No	1
37017009	9	Which HIV genes were reported to have been sequenced?	List	PR, RT	Protease, RT	1	PR, RT	1	PR, RT	1	PR, RT	1	Protease, Reverse transcriptase	1	PR, RT	1	**PR, RT**	1	PR, RT	1	Protease, RT	1	No	0	Not reported	0	Pol	1
37029656	1	Does the paper report HIV sequences from patient samples?	Boolean	Yes	Yes	1	Yes	1	Yes	1	Yes	1	Yes	1	Yes	1	Yes"""	1	Yes	1	Yes	1	Yes	1	Yes	1	Yes	1
37029656	10	What method was used for sequencing?	List	Sanger sequencing	Sanger sequencing	1	Sanger sequencing	1	Sanger sequencing	1	Sanger sequencing	1	Sanger sequencing	1	Sanger sequencing	1	Sanger sequencing"""	1	Sanger sequencing	1	No	0	Sanger sequencing	1	Sanger sequencing	1	Sanger sequencing	1
37029656	11	What type of samples were sequenced?	List	Plasma	No	0	Plasma	1	Plasma	1	Plasma	1	No	0	No	0	Not reported"""	0	Not reported	0	No	0	Plasma	1	Not reported	0	Plasma	1
37029656	12	Were any sequences obtained from individuals with virological failure on a treatment regimen?	Boolean	No	No	1	No	1	No	1	No	1	No	1	No	1	No"""	1	No	1	No	1	No	1	No	1	No	1
37029656	13	Were the patients in the study in a clinical trial?	Boolean	No	No	1	No	1	No	1	No	1	No	1	No	1	No"""	1	Not reported	1	No	1	No	1	No	1	No	1
37029656	14	Does the paper report HIV sequences from individuals who had previously received ARV drugs?	Boolean	No	No	1	No	1	No	1	No	1	No	1	No	1	No"""	1	No	1	No	1	No	1	No	1	No	1
37029656	15	Which drug classes were received by individuals in the study before sample sequencing?	List	Not reported	NRTI, NNRTI, PI	0	No	1	None	1	None	1	INSTI	0	No	1	None"""	1		1	No	1	No	1	Not reported	1		1
37029656	16	Which drugs were received by individuals in the study before sample sequencing?	List	Not reported	No	1	No	1	None	1	None	1	Not mentioned	1	No	1	None"""	1		1	No	1	No	1	Not reported	1		1
37029656	2	Does the paper report in vitro drug susceptibility data?	Boolean	No	Yes	0	No	1	No	1	Yes	0	No	1	No	1	No"""	1	Yes	0	Yes	0	No	1	No	1	Yes	0
37029656	3	Were sequences from the paper made publicly available?	Boolean	No	No	1	No	1	No	1	No	1	No	1	No	1	No"""	1	No	1	No	1	No	1	No	1	No	1
37029656	4	What were the GenBank accession numbers for sequenced HIV isolates?	List	Not reported	No	1	No	1	Not reported	1	Not reported	1	No	1	No	1	Not reported	1	Not reported	1	No	1	No	1	Not reported	1	Not reported	1
37029656	5	How many individuals had samples obtained for HIV sequencing?	Number	1223	1223	1	1223	1	1223	1	1223	1	1223	1	1223	1	1223"""	1	1223	1	1223	1	1223	1	1223	1	Not reported	0
37029656	6	From which countries were the sequenced samples obtained?	List	Italy	Italy	1	Italy	1	Italy	1	Italy	1	Italy	1	No	0	Italy"""	1	Not reported	0	No	0	No	0	Not reported	0	Italy	1
37029656	7	From what years were the sequenced samples obtained?	List	2009-2019	2009-2019	1	2009-2019	1	2009-2019	1	2009–2019	1	2009-2019	1	2009-2019	1	2009-2019"""	1	2009-2019	1	2009--19	1	2009-2019	1	2009-2019	1	2009-2019	1
37029656	8	Were samples cloned prior to sequencing?	Boolean	No	No	1	No	1	No	1	No	1	No	1	No	1	No"""	1	Not reported	1	No	1	No	1	No	1	No	1
37029656	9	Which HIV genes were reported to have been sequenced?	List	IN	No	0	IN	1	IN	1	Not reported	0	Not specified	0	No	0	Not reported"""	0	IN	1	No	0	No	0	Not reported	0	Pol	1
37039023	1	Does the paper report HIV sequences from patient samples?	Boolean	Yes	Yes	1	Yes	1	Yes	1	Yes	1	Yes	1	Yes	1	**Yes**	1	Yes	1	Yes	1	Yes	1	Yes	1	Yes	1
37039023	10	What method was used for sequencing?	List	Illumina sequencing	Illumina sequencing	1	Illumina sequencing	1	NGS	1	NGS	1	Illumina sequencing	1	Illumina sequencing	1	**NGS**	1	NGS	1	Illumina sequencing	1	Illumina sequencing	1	NGS	1	NGS	1
37039023	11	What type of samples were sequenced?	List	PBMC	Whole Blood	0	PBMC	1	PBMC	1	Whole blood	0	PBMC	1	Whole Blood	0	**PBMC**	1	Whole blood	0	Peripheral blood cells	0	PBMC	1	Whole blood	0	Whole blood, PBMC	1
37039023	12	Were any sequences obtained from individuals with virological failure on a treatment regimen?	Boolean	No	No	1	No	1	No	1	No	1	No	1	No	1	**No**	1	No	1	No	1	No	1	No	1	No	1
37039023	13	Were the patients in the study in a clinical trial?	Boolean	No	No	1	No	1	No	1	No	1	No	1	No	1	**No**	1	No	1	No	1	No	1	No	1	No	1
37039023	14	Does the paper report HIV sequences from individuals who had previously received ARV drugs?	Boolean	Yes	Yes	1	Yes	1	Yes	1	Yes	1	Yes	1	Yes	1	**Yes**	1	Yes	1	Yes	1	Yes	1	Yes	1	Yes	1
37039023	15	Which drug classes were received by individuals in the study before sample sequencing?	List	NRTI, NNRTI	NRTI, NNRTI	1	NRTI, NNRTI, PI	1	NRTI, NNRTI	1	NRTI, NNRTI	1	NRTI, NNRTI, PI	1	NRTI, NNRTI	1	**NRTI, NNRTI**	1	NRTIs, NNRTIs	1	NRTI, NNRTI, PI	1	NRTI, NNRTI, PI	1	NRTIs, NNRTIs, Pis	1	NRTIs, NNRTIs	1
37039023	16	Which drugs were received by individuals in the study before sample sequencing?	List	TDF, 3TC, EFV	Tenofovir disoproxil fumarate (TDF), Lamivudine (3TC), Efavirenz (EFV)	1	TDF, 3TC, EFV, ATV/r	1	TDF, 3TC, EFV	1	TDF, 3TC, EFV	1	Tenofovir (TFV), Lamivudine (3TC), Efavirenz (EFV), Atazanavir (ATV), Raltegravir (RAL), Dolutagravir (DTG)	1	Tenofovir (TDF), Lamivudine (3TC), Efavirenz (EFV)	1	TDF, 3TC, EFV	1	TDF, 3TC, EFV	1	Tenofovir disoproxil fumarate (TDF), Lamivudine (3TC), Efavirenz (EFV)	1	No	0	TDF, 3TC, EFV	1	Tenofovir disoproxil fumarate, lamivudine, efavirenz	1
37039023	2	Does the paper report in vitro drug susceptibility data?	Boolean	No	No	1	No	1	No	1	No	1	No	1	No	1	**No**	1	No	1	No	1	No	1	Yes	0	No	1
37039023	3	Were sequences from the paper made publicly available?	Boolean	Yes	Yes	1	Yes	1	Yes	1	Yes	1	Yes	1	Yes	1	**Yes**	1	Yes	1	No	0	Yes	1	Yes	1	Yes	1
37039023	4	What were the GenBank accession numbers for sequenced HIV isolates?	List	Not reported	No	1	No	1	Not reported	1	Not reported	1	No	1	No	1	**Not reported**	1	Not reported	1	No	1	No	1	Not reported	1	Not reported	1
37039023	5	How many individuals had samples obtained for HIV sequencing?	Number	86	86	1	86	1	86	1	86	1	86	1	86	1	**86**	1	86	1	86	1	86	1	86	1	86	1
37039023	6	From which countries were the sequenced samples obtained?	List	Brazil	Brazil	1	Brazil	1	Brazil	1	Brazil	1	Brazil	1	Brazil	1	**Brazil**	1	Brazil	1	Brazil	1	Brazil	1	Brazil	1	Brazil	1
37039023	7	From what years were the sequenced samples obtained?	List	2016-2018	2016-2018	1	2016-2018	1	2016–2018	1	2016–2018	1	2016-2018	1	2016-2018	1	**2016-2018**	1	2016-2018	1	2016-2018	1	No	0	2016-2018	1	2016-2018	1
37039023	8	Were samples cloned prior to sequencing?	Boolean	No	No	1	No	1	No	1	No	1	No	1	No	1	**Not reported**	1	Not reported	1	No	1	No	1	No	1	No	1
37039023	9	Which HIV genes were reported to have been sequenced?	List	NFLG	Protease, RT, IN, Envelope	0	Near full length genome	1	PR, RT, IN, Env	0	PR, RT, IN, Env	0	Protease, PR; Reverse transcriptase, RT; Integrase, IN; Near full length genome	1	PR, RT, IN, Env	0	**PR, RT, IN, Env**	0	PR, RT, IN, Env	0	Protease, Reverse transcriptase, Integrase, Envelope	0	PR, RT, IN	0	PR, RT, IN, Pol, CA, Env	0	PR, RT, IN, Env	0
37042390	1	Does the paper report HIV sequences from patient samples?	Boolean	Yes	Yes	1	Yes	1	Yes	1	Yes	1	Yes	1	Yes	1	Yes	1	Yes	1	Yes	1	Yes	1	Yes	1	Yes	1
37042390	10	What method was used for sequencing?	List	Sanger sequencing	Sanger sequencing	1	Sanger sequencing	1	Sanger sequencing	1	Sanger sequencing	1	Sanger sequencing	1	Sanger sequencing	1	Sanger sequencing	1	Sanger sequencing	1	Sanger sequencing	1	Sanger sequencing	1	Not reported	0	Sanger sequencing	1
37042390	11	What type of samples were sequenced?	List	Plasma	Whole Blood	1	Plasma	1	Plasma	1	Plasma	1	Whole Blood	1	Plasma	1	Plasma	1	Whole blood, Plasma	1	Whole Blood; Plasma	1	Plasma	1	Not reported	0	Whole blood, Plasma	1
37042390	12	Were any sequences obtained from individuals with virological failure on a treatment regimen?	Boolean	Yes	Yes	1	Yes	1	Yes	1	Yes	1	Yes	1	Yes	1	Yes	1	Yes	1	Yes	1	Yes	1	No	0	Yes	1
37042390	13	Were the patients in the study in a clinical trial?	Boolean	No	No	1	No	1	No	1	No	1	No	1	No	1	No	1	No	1	No	1	No	1	No	1	No	1
37042390	14	Does the paper report HIV sequences from individuals who had previously received ARV drugs?	Boolean	Yes	Yes	1	Yes	1	Yes	1	Yes	1	Yes	1	Yes	1	Yes	1	Yes	1	Yes	1	Yes	1	No	0	Yes	1
37042390	15	Which drug classes were received by individuals in the study before sample sequencing?	List	NRTI, PI, INSTI	NRTI, NNRTI, PI, INSTI	1	NRTI, NNRTI, PI, INSTI	1	Not reported	0	NRTIs, NNRTIs, PIs, INSTIs	1	NRTI, NNRTI, PI, INSTI, CAI	1	No	0	NRTIs, NNRTIs, PIs	1	INSTIs, PIs	1	INSTI, PI	1	NRTI, NNRTI, PI, INSTI	1	Not reported	0	NRTIs, NNRTIs, PIs	1
37042390	16	Which drugs were received by individuals in the study before sample sequencing?	List	RAL, DRV	Individuals in the study received an initial regimen of raltegravir (400 mg), darunavir (600 mg), and ritonavir (100 mg) before sample sequencing.	1	Raltegravir (RAL), Darunavir (DRV), Ritonavir (RTV), Dolutegravir (DTG)	1	Not reported	0	Raltegravir, Darunavir, Ritonavir	1	Raltegravir, Darunavir, Ritonavir	1	No	0	Not reported	0	Raltegravir, Darunavir, Ritonavir	1	Raltegravir, Darunavir	1	Raltegravir, Darunavir, Ritonavir, Dolutegravir	1	Not reported	0	NRTIs, NNRTIs, PIs	0
37042390	2	Does the paper report in vitro drug susceptibility data?	Boolean	No	No	1	No	1	No	1	No	1	No	1	No	1	No	1	No	1	No	1	No	1	No	1	No	1
37042390	3	Were sequences from the paper made publicly available?	Boolean	No	No	1	No	1	No	1	No	1	No	1	No	1	No	1	No	1	No	1	No	1	Yes	0	No	1
37042390	4	What were the GenBank accession numbers for sequenced HIV isolates?	List	Not reported	No	1	No	1	Not reported	1	Not reported	1	No	1	No	1	Not reported	1	Not reported	1	No	1	No	1	Not reported	1	Not reported	1
37042390	5	How many individuals had samples obtained for HIV sequencing?	Number	85 or (40 and 38)	85	1	85	1	85	1	40	1	87	0	40	1	40	1	40-38	1	87	0	85	1	85	1	85	1
37042390	6	From which countries were the sequenced samples obtained?	List	India	India	1	India	1	India	1	India	1	India	1	India	1	India	1	India	1	India	1	India	1	Not reported	0	India	1
37042390	7	From what years were the sequenced samples obtained?	List	2016-2019	2016-2019	1	2016-2019	1	2016–2019	1	2016–2019	1	2016-2019	1	2016-2019	1	2016-2019	1	2016-2019	1	2016-2019	1	2016-2019	1	Not reported	0	2016-2019	1
37042390	8	Were samples cloned prior to sequencing?	Boolean	No	No	1	No	1	No	1	No	1	No	1	No	1	No	1	Not reported	1	No	1	No	1	Not reported	1	No	1
37042390	9	Which HIV genes were reported to have been sequenced?	List	PR, RT, IN	Integrase, IN; Reverse transcriptase, RT; Protease, PR	1	PR, RT, IN	1	PR, RT, IN	1	IN, RT, PR	1	Protease, PR; Reverse transcriptase, RT; Integrase, IN	1	PR, RT, IN	1	IN, RT, PR	1	IN, RT, PR	1	Protease, PR; Reverse transcriptase, RT	1	PR, RT	1	Not reported	0	PR, RT	1
37052343	1	Does the paper report HIV sequences from patient samples?	Boolean	No	No	1	No	1	No	1	Yes	0	No	1	No	1	No	1	No	1	No	1	No	1	Yes	0	Yes	0
37052343	10	What method was used for sequencing?	List	Not reported	No	1	No	1	Not applicable	1	Not reported	1	No	1	No	1	Not reported	1	Not reported	1	No	1	No	1	Sanger sequencing	0	Not reported	1
37052343	11	What type of samples were sequenced?	List	Not reported	No	1	No	1	Not applicable	1	Plasma	0	No	1	No	1	Not applicable	1	Not applicable	1	No	1	No	1	Plasma	0	Plasma	0
37052343	12	Were any sequences obtained from individuals with virological failure on a treatment regimen?	Boolean	No	No	1	No	1	No	1	No	1	No	1	No	1	Not applicable	1	Not applicable	1	No	1	No	1	Yes	0	No	1
37052343	13	Were the patients in the study in a clinical trial?	Boolean	No	No	1	No	1	No	1	No	1	No	1	No	1	No	1	No	1	No	1	No	1	No	1	No	1
37052343	14	Does the paper report HIV sequences from individuals who had previously received ARV drugs?	Boolean	No	No	1	No	1	No	1	No	1	No	1	No	1	No	1	No	1	No	1	No	1	Yes	0	No	1
37052343	15	Which drug classes were received by individuals in the study before sample sequencing?	List	Not reported	No	1	No	1	None	1	None	1	INSTI	0	No	1	None	1		1	No	1	No	1	NRTIs, NNRTIs, PIs, INSTIs	0		1
37052343	16	Which drugs were received by individuals in the study before sample sequencing?	List	Not reported	No	1	No	1	None	1	None	1	Raltegravir, Elvitegravir, Dolutagravir, Bictegravir, cabotagravir, Lenacapavir	0	No	1	None	1	Not reported	1	No	1	No	1	Abacavir, Lamivudine, Tenofovir, Emtricitabine, Darunavir, Rilpivirine, Dolutegravir, Raltegravir	0		1
37052343	2	Does the paper report in vitro drug susceptibility data?	Boolean	No	No	1	No	1	No	1	No	1	No	1	No	1	No	1	No	1	No	1	No	1	Yes	0	No	1
37052343	3	Were sequences from the paper made publicly available?	Boolean	No	No	1	No	1	No	1	No	1	No	1	No	1	No	1	No	1	No	1	No	1	Yes	0	Not reported	1
37052343	4	What were the GenBank accession numbers for sequenced HIV isolates?	List	Not reported	No	1	No	1	Not reported	1	Not reported	1	No	1	No	1	Not reported	1	Not reported	1	No	1	No	1	FJ800379ÐFJ800386; GQ477441ÐGQ477451; KP170487	0	Not reported	1
37052343	5	How many individuals had samples obtained for HIV sequencing?	Number	0	0	1	0	1	Not reported	1	4310	0	0	1	0	1	0	1	0	1	0	1	0	1	4310	0	4310	0
37052343	6	From which countries were the sequenced samples obtained?	List	Not reported	No	1	No	1	Not reported	1	Not reported	1	No	1	No	1	Not applicable	1	Not applicable	1	No	1	No	1	Europe and Australia	0	Not reported	1
37052343	7	From what years were the sequenced samples obtained?	List	Not reported	No	1	No	1	Not reported	1	2014–2020	0	No	1	No	1	Not applicable	1	Not applicable	1	No	1	2014-2020	0	2014-2020	0	2014-2020	0
37052343	8	Were samples cloned prior to sequencing?	Boolean	No	No	1	No	1	Not applicable	1	Not reported	1	No	1	No	1	Not applicable	1	Not applicable	1	No	1	No	1	No	1	Not reported	1
37052343	9	Which HIV genes were reported to have been sequenced?	List	Not reported	No	1	No	1	Not reported	1	Not reported	1	No	1	No	1	Not reported	1	Not reported	1	No	1	No	1	Pol	0	Not reported	1
37071019	1	Does the paper report HIV sequences from patient samples?	Boolean	No	No	1	No	1	No	1	Yes	0	No	1	No	1	No	1	No	1	No	1	No	1	Yes	0	No	1
37071019	10	What method was used for sequencing?	List	Sanger sequencing	No	0	Sanger sequencing	1	Not reported	0	Not reported	0	No	0	No	0	Not applicable	0	Not reported	0	No	0	No	0	Not reported	0	Not reported	0
37071019	11	What type of samples were sequenced?	List	Not reported	No	1	No	1	Not applicable	1	Not reported	1	No	1	No	1	Not applicable	1	Not applicable	1	No	1	No	1	Not reported	1	Not reported	1
37071019	12	Were any sequences obtained from individuals with virological failure on a treatment regimen?	Boolean	No	No	1	No	1	Yes	0	Yes	0	No	1	No	1	Not applicable	1	Not applicable	1	Yes	0	No	1	Not reported	1	Not applicable	1
37071019	13	Were the patients in the study in a clinical trial?	Boolean	No	No	1	No	1	Not reported	1	Yes	0	No	1	No	1	Not applicable	1	No	1	Yes	0	No	1	Not reported	1	Not applicable	1
37071019	14	Does the paper report HIV sequences from individuals who had previously received ARV drugs?	Boolean	No	No	1	No	1	Yes	0	Yes	0	No	1	No	1	No	1	No	1	Yes	0	No	1	Not reported	1	No	1
37071019	15	Which drug classes were received by individuals in the study before sample sequencing?	List	Not reported	No	1	No	1	INSTI	0	INSTIs	0	INSTI	0	No	1	None	1		1	INSTI (Integrase Inhibitor), including Dolutegravir (DTG)	0	No	1	Not reported	1		1
37071019	16	Which drugs were received by individuals in the study before sample sequencing?	List	Not reported	No	1	No	1	Dolutegravir (DTG), Bictegravir (BIC)	0	Dolutegravir (DTG)	0	DTG, BIC	0	No	1	None	1		1	Dolutegravir (DTG)	0	No	1	Not reported	1		1
37071019	2	Does the paper report in vitro drug susceptibility data?	Boolean	Yes	Yes	1	Yes	1	Yes	1	Yes	1	Yes	1	Yes	1	Yes	1	Yes	1	Yes	1	Yes	1	Yes	1	Yes	1
37071019	3	Were sequences from the paper made publicly available?	Boolean	No	No	1	No	1	No	1	No	1	No	1	No	1	No	1	No	1	No	1	No	1	Yes	0	No	1
37071019	4	What were the GenBank accession numbers for sequenced HIV isolates?	List	Not reported	No	1	No	1	Not reported	1	Not reported	1	No	1	No	1	Not reported	1	Not reported	1	No	1	No	1	Not reported	1	Not reported	1
37071019	5	How many individuals had samples obtained for HIV sequencing?	Number	0	0	1	0	1	0	1	3	0	0	1	0	1	0	1	0	1	0	1	0	1	0	1	Not reported	1
37071019	6	From which countries were the sequenced samples obtained?	List	Not reported	No	1	No	1	Not applicable	1	Not reported	1	No	1	No	1	Not applicable	1	Not reported	1	No	1	No	1	Not reported	1	Not reported	1
37071019	7	From what years were the sequenced samples obtained?	List	Not reported	No	1	No	1	Not applicable	1	Not reported	1	No	1	No	1	Not applicable	1	Not reported	1	No	1	No	1	Not reported	1	Not reported	1
37071019	8	Were samples cloned prior to sequencing?	Boolean	No	No	1	No	1	Not reported	1	Not reported	1	No	1	No	1	Not applicable	1	Not applicable	1	No	1	No	1	Not reported	1	Yes	0
37071019	9	Which HIV genes were reported to have been sequenced?	List	Not reported	No	1	IN	0	IN	0	IN	0	No	1	No	1	Not applicable	1	Not reported	1	No	1	IN	0	Not reported	1	IN	0
37085698	1	Does the paper report HIV sequences from patient samples?	Boolean	Yes	Yes	1	Yes	1	Yes	1	Yes	1	Yes	1	Yes	1	Yes	1	Yes	1	Yes	1	Yes	1	Yes	1	Yes	1
37085698	10	What method was used for sequencing?	List	Sanger sequencing	Sanger sequencing	1	Sanger sequencing	1	Sanger sequencing	1	Sanger sequencing	1	No	0	Sanger sequencing	1	Sanger sequencing	1	Sanger sequencing	1	Sanger sequencing	1	Sanger sequencing	1	Sanger sequencing	1	Sanger sequencing	1
37085698	11	What type of samples were sequenced?	List	Plasma	Plasma	1	Plasma	1	Plasma	1	Plasma	1	Plasma	1	Plasma	1	Plasma	1	Blood	1	Plasma	1	Plasma	1	Plasma	1	Plasma	1
37085698	12	Were any sequences obtained from individuals with virological failure on a treatment regimen?	Boolean	No	No	1	No	1	No	1	No	1	No	1	No	1	No	1	No	1	No	1	No	1	No	1	No	1
37085698	13	Were the patients in the study in a clinical trial?	Boolean	No	No	1	No	1	No	1	No	1	No	1	No	1	No	1	No	1	No	1	No	1	No	1	No	1
37085698	14	Does the paper report HIV sequences from individuals who had previously received ARV drugs?	Boolean	No	No	1	No	1	No	1	No	1	No	1	No	1	No	1	No	1	No	1	No	1	No	1	No	1
37085698	15	Which drug classes were received by individuals in the study before sample sequencing?	List	Not reported	No	1	No	1	None	1	None	1	No	1	No	1	Not reported	1		1	NRTI, NNRTI, PI, INSTI	0	No	1	None	1		1
37085698	16	Which drugs were received by individuals in the study before sample sequencing?	List	Not reported	No	1	No	1	None	1	None	1	No	1	No	1	Not reported	1		1	NRTI (Abacavir, Zidovudine, Zalcitabine, Didanosine, Lamivudine, Stavudine, Emtricitabine, Tenofovir), NNRTI (Nevirapine, Delavirdine, Efavirenz, Etravirine, Rilpivirine, Doravirine), PI (Amprenavir, Lopinavir, Atazanavir, Derunavir), INSTI (Raltegravir, Elvitegravir, Dolutegravir, Bictegravir, cabotegravir, Lenacapavir)	0	No	1	None	1		1
37085698	2	Does the paper report in vitro drug susceptibility data?	Boolean	No	No	1	No	1	No	1	Yes	0	No	1	No	1	No	1	No	1	Yes	0	No	1	Yes	0	Yes	0
37085698	3	Were sequences from the paper made publicly available?	Boolean	Yes	Yes	1	Yes	1	Yes	1	Yes	1	Yes	1	Yes	1	Yes	1	Yes	1	Yes	1	Yes	1	Yes	1	Yes	1
37085698	4	What were the GenBank accession numbers for sequenced HIV isolates?	List	MW560010 to MW560058	MW560010 to MW560058	1	MW560010 to MW560058	1	MW560010 to MW560058	1	MW560010 to MW560058	1	MW560010 to MW560058	1	MW560010 to MW560058	1	MW560010 to MW560058	1	MW560010 to MW560058	1	MW560010 to MW560058	1	MW560010 to MW560058	1	MW560010 to MW560058	1	MW560010 to MW560058	1
37085698	5	How many individuals had samples obtained for HIV sequencing?	Number	49	49	1	49	1	49	1	49	1	49	1	49	1	49	1	49	1	49	1	49	1	49	1	49	1
37085698	6	From which countries were the sequenced samples obtained?	List	Ethiopia	Ethiopia	1	Ethiopia	1	Ethiopia	1	Ethiopia	1	Ethiopia	1	Ethiopia	1	Ethiopia	1	Ethiopia	1	Ethiopia	1	Ethiopia	1	Ethiopia	1	Ethiopia	1
37085698	7	From what years were the sequenced samples obtained?	List	2018	2018	1	2018	1	2018	1	2018	1	2018	1	2018	1	2018	1	2018	1	2018	1	2018	1	2018	1	2018	1
37085698	8	Were samples cloned prior to sequencing?	Boolean	No	No	1	No	1	No	1	No	1	No	1	No	1	Not reported	1	Not reported	1	No	1	No	1	No	1	Yes	0
37085698	9	Which HIV genes were reported to have been sequenced?	List	IN	Integrase, IN	1	IN	1	IN	1	IN	1	Integrase, IN	1	IN	1	IN	1	IN	1	Integrase (IN)	1	IN	1	IN	1	IN	1
37104815	1	Does the paper report HIV sequences from patient samples?	Boolean	Yes	Yes	1	Yes	1	Yes	1	Yes	1	No	0	Yes	1	**Yes**	1	Yes	1	Yes	1	Yes	1	Yes	1	Yes	1
37104815	10	What method was used for sequencing?	List	Sanger sequencing, Illumina sequencing	Sanger sequencing, Illumina sequencing	1	Sanger sequencing; Illumina sequencing	1	NGS	0	NGS	0	Illumina sequencing	1	Sanger sequencing; Illumina sequencing	1	**Sanger sequencing, NGS**	1	Sanger sequencing, UDS	0	Illumina sequencing	1	Illumina sequencing	1	Not reported	0	NGS	0
37104815	11	What type of samples were sequenced?	List	Whole Blood, Semen	Whole Blood, Other	1	Plasma; PBMC	0	Plasma, Blood	0	Plasma	0	Plasma; Semen	0	Plasma; PBMC; Semen	0	**Plasma, PBMC**	0	Plasma	0	Plasma	0	Plasma, Semen	0	Plasma, Serum, PBMCs, Proviral DNA	0	Plasma	0
37104815	12	Were any sequences obtained from individuals with virological failure on a treatment regimen?	Boolean	Yes	Yes	1	Yes	1	Yes	1	Yes	1	Yes	1	Yes	1	**Yes**	1	Yes	1	Yes	1	Yes	1	Yes	1	Yes	1
37104815	13	Were the patients in the study in a clinical trial?	Boolean	Yes	Yes	1	Yes	1	Yes	1	Yes	1	Yes	1	Yes	1	**Yes**	1	Yes	1	Yes	1	Yes	1	Yes	1	Yes	1
37104815	14	Does the paper report HIV sequences from individuals who had previously received ARV drugs?	Boolean	Yes	Yes	1	Yes	1	Yes	1	Yes	1	Yes	1	Yes	1	**Yes**	1	Yes	1	Yes	1	Yes	1	Yes	1	Yes	1
37104815	15	Which drug classes were received by individuals in the study before sample sequencing?	List	NRTI, NNRTI, PI, INSTI	INSTI, NNRTI, PI	1	NRTI, NNRTI, PI, INSTI	1	NRTI, NNRTI, PI, INSTI	1	NRTI, NNRTI, PI, INSTI	1	INSTI; NNRTI; PI	1	NRTI, NNRTI, PI, INSTI	1	**INSTIs, NNRTIs, PIs, NRTIs**	1	INSTIs, NNRTIs, PIs	1	NRTI, NNRTI, PI, INSTI	1	NRTI, NNRTI, PI, INSTI	1	NRTI, NNRTI, PI, INSTI	1	INSTIs, NNRTIs, and PIs	1
37104815	16	Which drugs were received by individuals in the study before sample sequencing?	List	TDF, FTC, ABC, 3TC	Tenofovir/emtricitabine, Tenofovir alafenamide/emtricitabine, Abacavir/lamivudine	1	Tenofovir (TFV), Emtricitabine (FTC), Abacavir (ABC), Lamivudine (3TC), Rilpivirine (RPV), Raltegravir (RAL), Dolutegravir (DTG), Lopinavir (LPV)	1	TDF, FTC, TAF, ABC, Rilpivirine, RAL, DTG, LPV/r	0	Tenofovir/Emtricitabine, Tenofovir Alafenamide/Emtricitabine, Abacavir/Lamivudine	1	Tenofovir/emtricitabine; Rilpivirine	0	Abacavir (ABC), Lamivudine (3TC), Tenofovir (TFV), Tenofovir alafenamide (TAF), Emtricitabine (FTC)	1	**Tenofovir, emtricitabine, tenofovir alafenamide, abacavir, lamivudine, rilpivirine, raltegravir, elvitegravir, dolutegravir**	1	Tenofovir/emtricitabine, tenofovir alafenamide/emtricitabine, abacavir/lamivudine	1	Abacavir (ABC), Zidovudine'(AZT), Zalcitabine (DDC), Didanosine (DDI), Lamivudine (3TC), Stavudine (D4T), Emtricitabine(FTC), Tenofovir (TFV), Nevirapine (NVP), Delavirdine (DLV), Efavirenz (EFV), Etravirine (ETR), Rilpivirine (RPV), Doravirine (DOR), Amprenavir (APV), Lopinavir'(LPV), Atazanavir (ATV), Derunavir (DRV), Raltegravir (RAL), Elvitegravir(EVG), Dolutagravir (DTG), Bictegravir (BIC), …	1	Abacavir, Lamivudine, Tenofovir, Tenofovir alafenamide, Emtricitabine, Rilpivirine, Dolutegravir, Elvitegravir, Cobicistat, Raltegravir	1	Tenofovir, Emtricitabine, Lamivudine, Rilpivirine, Dolutegravir, Raltegravir, Elvitegravir, Cobicistat, Abacavir, Atazanavir, Darunavir, Lopinavir, Efavirenz, Nevirapine, Etravirine, Maraviroc, Fostemsavir, Enfuvirtide, Ibalizumab, Lenacapavir	1	INSTIs, NNRTIs, and PIs	0
37104815	2	Does the paper report in vitro drug susceptibility data?	Boolean	No	No	1	No	1	No	1	No	1	No	1	No	1	**No**	1	No	1	No	1	No	1	No	1	Yes	0
37104815	3	Were sequences from the paper made publicly available?	Boolean	No	No	1	No	1	No	1	No	1	No	1	No	1	**No**	1	No	1	No	1	No	1	No	1	No	1
37104815	4	What were the GenBank accession numbers for sequenced HIV isolates?	List	Not reported	No	1	No	1	Not reported	1	Not reported	1	No	1	No	1	**Not reported**	1	Not reported	1	No	1	No	1	Not reported	1	Not reported	1
37104815	5	How many individuals had samples obtained for HIV sequencing?	Number	121 or 10	121	1	121	1	121	1	121	1	121	1	121	1	**10**	1	121	1	0	0	121	1	121	1	121	1
37104815	6	From which countries were the sequenced samples obtained?	List	France	No	0	France	1	Not reported	0	Sub-Saharan Africa	0	No	0	No	0	**Not reported**	0	Not reported	0	No	0	No	0	Not reported	0	Not reported	0
37104815	7	From what years were the sequenced samples obtained?	List	2017-2019	No	0	2017-2019	1	2017-2019	1	2017–2019	1	No	0	2017-2019	1	**Not reported**	0	2017-2019	1	No	0	No	0	Not reported	0	2017-2019	1
37104815	8	Were samples cloned prior to sequencing?	Boolean	No	No	1	No	1	No	1	Not reported	1	No	1	No	1	**No**	1	Not reported	1	No	1	No	1	No	1	No	1
37104815	9	Which HIV genes were reported to have been sequenced?	List	PR, RT, IN	PR, RT, IN	1	PR, RT, IN	1	PR, RT, IN	1	PR, RT, IN	1	Reverse transcriptase, RT; Protease, PR; Integrase, IN	1	PR, RT, IN	1	**PR, RT, IN**	1	RT, PR, INT	1	Protease, RT; Reverse transcriptase, RT; Integrase, IN	1	RT, PR, IN	1	Not reported	0	RT, PR, and INT	1
37112971	1	Does the paper report HIV sequences from patient samples?	Boolean	Yes	Yes	1	Yes	1	Yes	1	Yes	1	Yes	1	Yes	1	"Yes""""	1	Yes	1	Yes	1	Yes	1	Yes	1	Yes	1
37112971	10	What method was used for sequencing?	List	Sanger sequencing, NGS	Sanger sequencing	1	Sanger sequencing; NGS	1	Sanger sequencing, NGS	1	Sanger sequencing, NGS	1	Sanger sequencing; Next-generation sequencing (NGS)	1	Sanger sequencing, NGS	1	"Sanger sequencing, NGS""""	1	Sanger sequencing, NGS	1	Sanger sequencing	1	No	0	Sanger sequencing, NGS	1	Sanger sequencing or NGS	1
37112971	11	What type of samples were sequenced?	List	Plasma	Plasma	1	Plasma	1	Plasma	1	Plasma	1	Plasma	1	Plasma	1	"Plasma""""	1	Plasma	1	Plasma	1	Plasma	1	Plasma	1	Plasma	1
37112971	12	Were any sequences obtained from individuals with virological failure on a treatment regimen?	Boolean	No	No	1	No	1	No	1	No	1	No	1	No	1	"No""""	1	No	1	No	1	No	1	No	1	No	1
37112971	13	Were the patients in the study in a clinical trial?	Boolean	No	No	1	No	1	No	1	No	1	No	1	No	1	"No""""	1	Not reported	1	No	1	No	1	No	1	Not reported	1
37112971	14	Does the paper report HIV sequences from individuals who had previously received ARV drugs?	Boolean	No	No	1	No	1	No	1	No	1	No	1	No	1	"No""""	1	No	1	No	1	No	1	No	1	No	1
37112971	15	Which drug classes were received by individuals in the study before sample sequencing?	List	Not reported	No	1	No	1	None	1	None	1	No	1	No	1	"None""""	1		1	No	1	No	1	None	1	Not reported	1
37112971	16	Which drugs were received by individuals in the study before sample sequencing?	List	Not reported	No	1	No	1	None	1	None	1	No	1	No	1	"None"	1	Not reported	1	No	1	No	1	None	1	Not reported	1
37112971	2	Does the paper report in vitro drug susceptibility data?	Boolean	No	No	1	No	1	No	1	No	1	No	1	No	1	"No""""	1	No	1	No	1	No	1	No	1	Yes	0
37112971	3	Were sequences from the paper made publicly available?	Boolean	No	No	1	No	1	No	1	No	1	No	1	No	1	"No""""	1	No	1	No	1	No	1	Yes	0	No	1
37112971	4	What were the GenBank accession numbers for sequenced HIV isolates?	List	Not reported	No	1	No	1	Not reported	1	Not reported	1	No	1	No	1	Not reported	1	Not reported	1	No	1	No	1	Not reported	1	Not reported	1
37112971	5	How many individuals had samples obtained for HIV sequencing?	Number	4481	4481	1	4481	1	4481	1	4481	1	4481	1	4481	1	"4481""""	1	4481	1	4481	1	4481	1	4481	1	4481	1
37112971	6	From which countries were the sequenced samples obtained?	List	Russia	No	0	Russia	1	Russia	1	Russia	1	Russia	1	Russia	1	"Not reported""""	0	Russia	1	No	0	Russia	1	Russia	1	Russia	1
37112971	7	From what years were the sequenced samples obtained?	List	2006-2022	2006-2022	1	2006-2022	1	2006–2022	1	2006–2022	1	2006-2022	1	2006-2022	1	"Not reported""""	0	2006-2022	1	1997-2022	1	2006-2022	1	2006-2022	1	2006-2022	1
37112971	8	Were samples cloned prior to sequencing?	Boolean	No	No	1	No	1	Not reported	1	No	1	No	1	No	1	"No""""	1	Not reported	1	No	1	No	1	No	1	No	1
37112971	9	Which HIV genes were reported to have been sequenced?	List	PR, RT, IN	Protease, PR; Reverse transcriptase, RT; Integrase, IN	1	PR, RT, IN	1	PR, RT, IN	1	PR, RT, IN	1	Protease, PR; Reverse transcriptase, RT; Integrase, IN	1	PR, RT, IN	1	"PR, RT, IN""""	1	PR, RT, INT	1	Protease (PR), Reverse transcriptase (RT), Integrase (IN)	1	PR, RT, IN	1	PR, RT, IN	1	PR, RT, and INT	1
37147875	1	Does the paper report HIV sequences from patient samples?	Boolean	Yes	Yes	1	Yes	1	Yes	1	Yes	1	Yes	1	Yes	1	Yes	1	Yes	1	Yes	1	Yes	1	Yes	1	Yes	1
37147875	10	What method was used for sequencing?	List	Sanger sequencing, Illumina sequencing	Illumina sequencing	1	Sanger sequencing; NGS	1	Sanger sequencing and NGS	1	NGS	0	Sanger sequencing; Next-generation sequencing	1	Sanger sequencing, Illumina sequencing	1	Sanger sequencing, NGS	1	Sanger sequencing, NGS	1	Illumina sequencing	1	SBS, NGS	0	NGS	0	NGS	0
37147875	11	What type of samples were sequenced?	List	Plasma	No	0	Plasma	1	Plasma	1	Plasma	1	Plasma	1	Plasma	1	Plasma	1	Plasma	1	Plasma	1	Plasma	1	Plasma, PBMC	1	Not reported	0
37147875	12	Were any sequences obtained from individuals with virological failure on a treatment regimen?	Boolean	No	Yes	0	No	1	No	1	No	1	Yes	0	No	1	No	1	Not applicable	1	No	1	Yes	0	No	1	No	1
37147875	13	Were the patients in the study in a clinical trial?	Boolean	No	No	1	No	1	No	1	No	1	No	1	No	1	No	1	No	1	No	1	No	1	No	1	No	1
37147875	14	Does the paper report HIV sequences from individuals who had previously received ARV drugs?	Boolean	No	No	1	No	1	No	1	No	1	Yes	0	No	1	No	1	Not applicable	1	Yes	0	Yes	0	Yes	0	Yes	0
37147875	15	Which drug classes were received by individuals in the study before sample sequencing?	List	Not reported	NRTI, NNRTI	0	No	1	INSTI, NRTI	0	None	1	INSTI; NRTI	0	No	1	None	1	INSTI, NRTI, NNRTI	0	INSTI	0	INSTI	0	NRTIs, NNRTIs, INSTIs	0	INSTIs, NRTIs	0
37147875	16	Which drugs were received by individuals in the study before sample sequencing?	List	Not reported	Doravirine, TDF, FTC	0	No	1	DTG, FTC, TDF, doravirine	0	None	1	Dolutegravir (DTG); Emtricitabine (FTC); Tenofovir disoproxil fumarate (TDF)	0	No	1	None	1	Dolutegravir, emtricitabine, tenofovir disoproxil fumarate	0	DTG, FTC, TDF	0	DTG, CAB, BIC, FTC, TDF	0	DTG, FTC, TDF	0	Dolutegravir, Emtricitabine, Tenofovir disoproxil fumarate	0
37147875	2	Does the paper report in vitro drug susceptibility data?	Boolean	Yes	Yes	1	No	0	Yes	1	Yes	1	Yes	1	No	0	No	0	Yes	1	Yes	1	No	0	Yes	1	Yes	1
37147875	3	Were sequences from the paper made publicly available?	Boolean	No	No	1	No	1	No	1	No	1	No	1	No	1	No	1	No	1	No	1	No	1	Yes	0	No	1
37147875	4	What were the GenBank accession numbers for sequenced HIV isolates?	List	Not reported	No	1	No	1	Not reported	1	Not reported	1	No	1	No	1	Not reported	1	Not reported	1	No	1	No	1	Not reported	1	Not reported	1
37147875	5	How many individuals had samples obtained for HIV sequencing?	Number	1	1	1	1	1	1	1	1	1	1	1	1	1	1	1	1	1	1	1	1	1	1	1	1	1
37147875	6	From which countries were the sequenced samples obtained?	List	France	No	0	France	1	France	1	France	1	France	1	France	1	France	1	France	1	No	0	France	1	France	1	Not reported	0
37147875	7	From what years were the sequenced samples obtained?	List	2022	No	0	2022	1	2022	1	2022	1	2022	1	No	0	2022	1	2022	1	No	0	2022	1	2022	1	2022	1
37147875	8	Were samples cloned prior to sequencing?	Boolean	No	No	1	No	1	No	1	No	1	No	1	No	1	No	1	No	1	No	1	No	1	No	1	No	1
37147875	9	Which HIV genes were reported to have been sequenced?	List	PR, RT, IN	Integrase, RT, PR	1	PR, RT, IN	1	PR, RT, IN	1	PR, RT, IN	1	Reverse transcriptase, RT; Protease, PR; Integrase, IN	1	PR, RT, IN	1	PR, RT, IN	1	RT, PR, IN	1	Protease, RT, IN	1	RT, PR, IN	1	PR, RT, IN	1	RT, PR, IN	1
37272233	1	Does the paper report HIV sequences from patient samples?	Boolean	Yes	No	0	Yes	1	Yes	1	Yes	1	No	0	Yes	1	Yes	1	Yes	1	Yes	1	No	0	Yes	1	Yes	1
37272233	10	What method was used for sequencing?	List	Sanger sequencing	No	0	Sanger sequencing	1	Sanger sequencing	1	Sanger sequencing	1	No	0	Sanger sequencing	1	Not reported	0	Sanger sequencing	1	No	0	No	0	Sanger sequencing	1	PCR	0
37272233	11	What type of samples were sequenced?	List	Plasma	No	0	Plasma	1	Plasma	1	Plasma	1	No	0	No	0	Not reported	0	Plasma	1	Plasma	1	No	0	Plasma, Serum, PBMCs, Proviral DNA, Dried Blood Spots	1	Not reported	0
37272233	12	Were any sequences obtained from individuals with virological failure on a treatment regimen?	Boolean	No	No	1	No	1	Yes	0	No	1	No	1	No	1	Not reported	1	Not reported	1	No	1	No	1	Yes	0	Yes	0
37272233	13	Were the patients in the study in a clinical trial?	Boolean	No	No	1	No	1	No	1	No	1	No	1	No	1	Not reported	1	No	1	No	1	No	1	No	1	No	1
37272233	14	Does the paper report HIV sequences from individuals who had previously received ARV drugs?	Boolean	No	No	1	Yes	0	Yes	0	Yes	0	No	1	No	1	Not reported	1	Yes	0	Yes	0	No	1	Yes	0	Yes	0
37272233	15	Which drug classes were received by individuals in the study before sample sequencing?	List	Not reported	No	1	No	1	None	1	Not reported	1	NRTI, NNRTI, PI, INSTI	0	No	1	Not reported	1	Not reported	1	NRTI, NNRTI, PI, INSTI	0	No	1	NRTIs, NNRTIs, PIs, INSTIs, Capsid Inhibitors, Entry Inhibitors	0	NRTI, NNRTI, PI, and INSTI	0
37272233	16	Which drugs were received by individuals in the study before sample sequencing?	List	Not reported	No	1	No	1	None	1	Not reported	1	Abacavir (ABC), Zidovudine'(AZT), Zalcitabine (DDC), Didanosine (DDI), Lamivudine (3TC), Stavudine (D4T), Emtricitabine(FTC), Tenofovir (TFV), Nevirapine (NVP), Delavirdine (DLV), Efavirenz (EFV), Etravirine (ETR), Rilpivirine (RPV), Doravirine (DOR), Amprenavir (APV), Lopinavir'(LPV), Atazanavir (ATV), Derunavir (DRV), Nelfinavir (NFV), Raltegravir (RAL), Elvitegravir(EVG), Dolutagravir (DTG), B…	0	No	1	Not reported	1	Not reported	1	Abacavir (ABC), Zidovudine (AZT), Zalcitabine (DDC), Didanosine (DDI), Lamivudine (3TC), Stavudine (D4T), Emtricitabine (FTC), Tenofovir (TFV), Nevirapine (NVP), Delavirdine (DLV), Efavirenz (EFV), Etravirine (ETR), Rilpivirine (RPV), Doravirine (DOR), Amprenavir (APV), Lopinavir (LPV), Atazanavir (ATV), Derunavir (DRV), Raltegravir (RAL), Elvitegravir (EVG), Dolutegravir (DTG), Bictegravir (BIC)…	0	No	1	AZT, 3TC, FTC, TDF, ABC, d4T, ddI, EFV, NVP, ETR, RPV, DOR, LPV/r, ATV, DRV, SQV, IDV, NFV, TPV, FPV, RAL, EVG, DTG, BIC, CAB, LEN, MVC, FOS, ENF, IBAL	0	Not reported	1
37272233	2	Does the paper report in vitro drug susceptibility data?	Boolean	No	No	1	No	1	No	1	Yes	0	No	1	No	1	Yes	0	No	1	No	1	No	1	No	1	No	1
37272233	3	Were sequences from the paper made publicly available?	Boolean	No	No	1	No	1	No	1	No	1	No	1	No	1	No	1	No	1	No	1	No	1	Yes	0	No	1
37272233	4	What were the GenBank accession numbers for sequenced HIV isolates?	List	Not reported	No	1	No	1	Not reported	1	Not reported	1	No	1	No	1	Not reported	1	Not reported	1	No	1	No	1	FJ800379ÐFJ800386; GQ477441ÐGQ477451; KP170487	0	Not reported	1
37272233	5	How many individuals had samples obtained for HIV sequencing?	Number	248	0	0	248	1	248	1	248	1	0	0	248	1	Not reported	0	248	1	248	1	0	0	248	1	248	1
37272233	6	From which countries were the sequenced samples obtained?	List	South Korea	No	0	Korea	1	Korea	1	Korea	1	No	0	Korea	1	Not reported	0	Korea	1	No	0	No	0	Not reported	0	Korea	1
37272233	7	From what years were the sequenced samples obtained?	List	2012-2020 or 2010-2020	No	0	2010-2020	1	2010-2020	1	2010–2020	1	No	0	2010-2020	1	Not reported	0	2012-2020	1	2010-2020	1	No	0	2010-2020	1	2010-2020	1
37272233	8	Were samples cloned prior to sequencing?	Boolean	No	No	1	No	1	Not reported	1	No	1	No	1	No	1	Not reported	1	Not reported	1	No	1	No	1	No	1	No	1
37272233	9	Which HIV genes were reported to have been sequenced?	List	PR, RT, IN	No	0	PR, RT, IN	1	PR, RT, IN	1	NRTI, NNRTI, PI, INSTI	0	No	0	No	0	Not reported	0	Pol	1	Protease, Reverse transcriptase, and Integrase	1	No	0	PR, RT, IN	1	NRTI, NNRTI, PI, and INSTI	0
37279764	1	Does the paper report HIV sequences from patient samples?	Boolean	Yes	Yes	1	Yes	1	Yes	1	Yes	1	Yes	1	Yes	1	Yes	1	Yes	1	Yes	1	Yes	1	Yes	1	Yes	1
37279764	10	What method was used for sequencing?	List	Not reported	No	1	No	1	Not reported	1	Not reported	1	No	1	No	1	Not reported	1	Not reported	1	Sanger sequencing	0	Sanger sequencing	0	Sanger sequencing	0	Not reported	1
37279764	11	What type of samples were sequenced?	List	Not reported	Whole Blood	0	Plasma	0	Not reported	1	Blood	0	Plasma	0	Whole Blood	0	Blood	0	Blood	0	Blood samples	0	Plasma or whole blood	0	Plasma	0	Blood	0
37279764	12	Were any sequences obtained from individuals with virological failure on a treatment regimen?	Boolean	No	No	1	No	1	No	1	No	1	No	1	No	1	No	1	No	1	No	1	No	1	Yes	0	No	1
37279764	13	Were the patients in the study in a clinical trial?	Boolean	No	No	1	No	1	No	1	No	1	No	1	No	1	No	1	No	1	No	1	No	1	No	1	No	1
37279764	14	Does the paper report HIV sequences from individuals who had previously received ARV drugs?	Boolean	No	No	1	No	1	No	1	No	1	No	1	No	1	No	1	No	1	No	1	No	1	Yes	0	No	1
37279764	15	Which drug classes were received by individuals in the study before sample sequencing?	List	Not reported	No	1	No	1	None	1	None	1	No	1	No	1	None	1		1	NNRTI	0	No	1	NRTIs, NNRTIs, PIs, INSTIs	0		1
37279764	16	Which drugs were received by individuals in the study before sample sequencing?	List	Not reported	No	1	No	1	None	1	None	1	No	1	No	1	None	1		1	Nevirapine, Efavirenz	0	No	1	Nevirapine, Efavirenz, Doravirine, Nelfinavir, Indinavir, Darunavir	0		1
37279764	2	Does the paper report in vitro drug susceptibility data?	Boolean	No	No	1	No	1	No	1	No	1	No	1	No	1	No	1	No	1	No	1	No	1	No	1	No	1
37279764	3	Were sequences from the paper made publicly available?	Boolean	Yes	Yes	1	No	0	Yes	1	Yes	1	Yes	1	Yes	1	Yes	1	Yes	1	No	0	No	0	Yes	1	Yes	1
37279764	4	What were the GenBank accession numbers for sequenced HIV isolates?	List	MW947591–MW957968, OP058117–OP058658	MW947591–MW957968, OP058117–OP058658	1	MW947591–MW957968, OP058117–OP058658	1	MW947591–MW957968, OP058117–OP058658	1	MW947591–MW957968, OP058117–OP058658	1	MW947591–MW957968, OP058117–OP058658	1	MW947591–MW957968, OP058117–OP058658	1	MW947591ÐMW957968, OP058117ÐOP058658	1	MW947591–MW957968, OP058117–OP058658	1	MW947591–MW957968, OP058117–OP058658	1	No	0	12,320	0	MW947591–MW957968, OP058117–OP058658	1
37279764	5	How many individuals had samples obtained for HIV sequencing?	Number	12320	12320	1	12320	1	12320	1	12320	1	12320	1	12320	1	12,320	1	12,320	1	12320	1	12320	1		0	Not reported	0
37279764	6	From which countries were the sequenced samples obtained?	List	China	China	1	China	1	China	1	China	1	China	1	China	1	China	1	China	1	China	1	China	1	China	1	China	1
37279764	7	From what years were the sequenced samples obtained?	List	2011-2019	2011 to 2019	1	2011-2019	1	2011–2019	1	2011–2019	1	2011-2019	1	2011-2019	1	2011â2019	1	2011-2019	1	2011-2019	1	2011-2019	1	2011Ð2019	1	2011–2019	1
37279764	8	Were samples cloned prior to sequencing?	Boolean	No	No	1	No	1	No	1	No	1	No	1	No	1	Not reported	1	Not reported	1	No	1	No	1	No	1	Not reported	1
37279764	9	Which HIV genes were reported to have been sequenced?	List	Pol	Protease, PR; Reverse transcriptase, RT; Integrase, IN	1	Pol	1	Pol	1	Pol	1	Protease, Reverse transcriptase, Integrase	1	PR, RT	1	Pol	1	Pol	1	Protease, Reverse transcriptase, Integrase	1	Pol	1	Pol	1	Pol	1
37327289	1	Does the paper report HIV sequences from patient samples?	Boolean	Yes	Yes	1	Yes	1	Yes	1	Yes	1	Yes	1	Yes	1	"Yes"	1	Yes	1	Yes	1	Yes	1	Yes	1	Yes	1
37327289	10	What method was used for sequencing?	List	Sanger sequencing	Sanger sequencing	1	Sanger sequencing	1	Sanger sequencing	1	Sanger sequencing	1	Sanger sequencing	1	Sanger sequencing	1	"Sanger sequencing"	1	Sanger sequencing	1	Sanger sequencing	1	Sanger sequencing	1	Sanger sequencing	1	Sanger sequencing	1
37327289	11	What type of samples were sequenced?	List	Plasma	Plasma	1	Plasma	1	Plasma	1	Plasma	1	Plasma	1	Plasma	1	"Plasma"	1	Plasma	1	Plasma	1	Plasma	1	Plasma	1	Plasma	1
37327289	12	Were any sequences obtained from individuals with virological failure on a treatment regimen?	Boolean	No	No	1	No	1	No	1	No	1	No	1	No	1	"No"	1	No	1	No	1	No	1	No	1	No	1
37327289	13	Were the patients in the study in a clinical trial?	Boolean	No	No	1	No	1	No	1	No	1	No	1	No	1	"No"	1	No	1	No	1	No	1	No	1	No	1
37327289	14	Does the paper report HIV sequences from individuals who had previously received ARV drugs?	Boolean	No	No	1	No	1	No	1	No	1	No	1	No	1	"No"	1	No	1	No	1	No	1	No	1	No	1
37327289	15	Which drug classes were received by individuals in the study before sample sequencing?	List	Not reported	No	1	No	1	None	1	None	1	No	1	No	1	"None"	1		1	NRTI, NNRTI	0	No	1	None	1		1
37327289	16	Which drugs were received by individuals in the study before sample sequencing?	List	Not reported	No	1	No	1	None	1	None	1	No	1	No	1	"None"	1		1	Abacavir (ABC), Zidovudine'(AZT), Nevirapine (NVP), Efavirenz (EFV)	0	No	1	None	1		1
37327289	2	Does the paper report in vitro drug susceptibility data?	Boolean	No	No	1	No	1	No	1	No	1	No	1	No	1	"No"	1	No	1	No	1	No	1	Yes	0	No	1
37327289	3	Were sequences from the paper made publicly available?	Boolean	Yes	Yes	1	Yes	1	Yes	1	Yes	1	Yes	1	Yes	1	"Yes"	1	Yes	1	Yes	1	Yes	1	Yes	1	Yes	1
37327289	4	What were the GenBank accession numbers for sequenced HIV isolates?	List	LC723952-LC724015	LC723952-LC724015	1	LC723952-LC724015	1	LC723952-LC724015	1	LC723952–LC724015	1	LC723952-LC724015	1	LC723952-LC724015	1	"LC723952-LC724015"	1	LC723952-LC724015	1	LC723952-LC724015	1	LC723952-LC724015	1	LC723952-LC724015	1	LC723952-LC724015	1
37327289	5	How many individuals had samples obtained for HIV sequencing?	Number	157 or 64	157	1	64	1	157	1	64	1	64	1	64	1	"64"	1	64	1	64	1	64	1	64	1	157	1
37327289	6	From which countries were the sequenced samples obtained?	List	Kenya	Kenya	1	Kenya	1	Kenya	1	Kenya	1	Kenya	1	Kenya	1	"Kenya"	1	Kenya	1	Kenya	1	No	0	Not reported	0	Kenya	1
37327289	7	From what years were the sequenced samples obtained?	List	2020-2021	2020-2021	1	2020-2021	1	2020-2021	1	2020–2021	1	2020-2021	1	2020-2021	1	"2020-2021"	1	2020-2021	1	2020-2021	1	2020-2021	1	2020-2021	1	2020-2021	1
37327289	8	Were samples cloned prior to sequencing?	Boolean	No	No	1	No	1	No	1	No	1	No	1	No	1	"No"	1	Not reported	1	No	1	No	1	No	1	No	1
37327289	9	Which HIV genes were reported to have been sequenced?	List	Pol	Full genome	0	Pol	1	Pol	1	Pol	1	Protease, Reverse transcriptase, Integrase	1	PR, RT	1	"Pol"	1	Pol	1	Reverse transcriptase, RT	0	PR, RT, IN	1	Pol	1	Pol	1
37340869	1	Does the paper report HIV sequences from patient samples?	Boolean	Yes	No	0	No	0	No	0	Yes	1	No	0	No	0	**Yes**	1	No	0	No	0	No	0	Not reported	0	Yes	1
37340869	10	What method was used for sequencing?	List	Not reported	No	1	No	1	Not reported	1	Not reported	1	No	1	No	1	**Not reported**	1	Not reported	1	No	1	No	1	Not reported	1	Not reported	1
37340869	11	What type of samples were sequenced?	List	Not reported	No	1	No	1	Plasma	0	Not reported	1	No	1	No	1	**Not reported**	1	Not reported	1	No	1	No	1	Not reported	1	Plasma	0
37340869	12	Were any sequences obtained from individuals with virological failure on a treatment regimen?	Boolean	Yes	No	0	No	0	No	0	Yes	1	No	0	No	0	**Yes**	1	Not reported	0	No	0	No	0	Not reported	0	Yes	1
37340869	13	Were the patients in the study in a clinical trial?	Boolean	Yes	Yes	1	Yes	1	Yes	1	Yes	1	Yes	1	Yes	1	**Yes**	1	Yes	1	Yes	1	Yes	1	Not reported	0	Yes	1
37340869	14	Does the paper report HIV sequences from individuals who had previously received ARV drugs?	Boolean	Yes	No	0	No	0	Yes	1	Yes	1	No	0	No	0	**Not reported**	0	Not reported	0	No	0	Yes	1	Not reported	0	Yes	1
37340869	15	Which drug classes were received by individuals in the study before sample sequencing?	List	NNRTI, INSTI	NNRTI	0	No	0	NRTI, NNRTI, INSTI	1	Not reported	0	INSTI, NNRTI	1	No	0	**Not reported**	0	Not reported	0	No	0	No	0	Not reported	0	INSTI, NNRTI	1
37340869	16	Which drugs were received by individuals in the study before sample sequencing?	List	CAB, RPV	Rilpivirine (RPV)	0	No	0	Not reported	0	Not reported	0	Cabotegravir, Rilpivirine	1	No	0	**Not reported**	0	Not reported	0	No	0	No	0	Not reported	0	Not reported	0
37340869	2	Does the paper report in vitro drug susceptibility data?	Boolean	No	No	1	No	1	No	1	No	1	No	1	No	1	**No**	1	No	1	No	1	No	1	Not reported	1	No	1
37340869	3	Were sequences from the paper made publicly available?	Boolean	No	No	1	No	1	No	1	No	1	No	1	No	1	**No**	1	No	1	No	1	No	1	Not reported	1	No	1
37340869	4	What were the GenBank accession numbers for sequenced HIV isolates?	List	Not reported	No	1	No	1	Not reported	1	Not reported	1	No	1	No	1	**Not reported**	1	Not reported	1	No	1	No	1	Not reported	1	Not reported	1
37340869	5	How many individuals had samples obtained for HIV sequencing?	Number	1651	1651	1	0	0	Not reported	0	1651	1	0	0	0	0	**1651**	1	Not reported	0	0	0	1651	1		0	Not reported	0
37340869	6	From which countries were the sequenced samples obtained?	List	Not reported	No	1	No	1	Not reported	1	Russia	0	No	1	No	1	**Not reported**	1	Not reported	1	No	1	No	1	Not reported	1	Not reported	1
37340869	7	From what years were the sequenced samples obtained?	List	Not reported	No	1	No	1	Not reported	1	Not reported	1	No	1	No	1	**Not reported**	1	Not reported	1	No	1	No	1	Not reported	1	2015-2019 (estimated)	0
37340869	8	Were samples cloned prior to sequencing?	Boolean	No	No	1	No	1	Not reported	1	No	1	No	1	No	1	**Not reported**	1	Not reported	1	No	1	No	1	Not reported	1	Not reported	1
37340869	9	Which HIV genes were reported to have been sequenced?	List	RT	No	0	No	0	Not reported	0	Not reported	0	No	0	No	0	**Not reported**	0	Not reported	0	No	0	No	0	Not reported	0	RT	1
37358226	1	Does the paper report HIV sequences from patient samples?	Boolean	No	No	1	No	1	No	1	No	1	No	1	No	1	No	1	No	1	No	1	No	1	No	1	No	1
37358226	10	What method was used for sequencing?	List	Not reported	No	1	No	1	Not reported	1	Not applicable	1	No	1	No	1	Not reported	1	Not reported	1	No	1	No	1	Not reported	1	Not reported	1
37358226	11	What type of samples were sequenced?	List	Not reported	No	1	No	1	Not reported	1	Not applicable	1	No	1	No	1	Not applicable	1	Not applicable	1	No	1	No	1	Not reported	1	Not reported	1
37358226	12	Were any sequences obtained from individuals with virological failure on a treatment regimen?	Boolean	No	No	1	No	1	Not reported	1	No	1	No	1	No	1	Not applicable	1	Not applicable	1	No	1	No	1	No	1	Not reported	1
37358226	13	Were the patients in the study in a clinical trial?	Boolean	No	No	1	No	1	No	1	No	1	No	1	No	1	No	1	No	1	No	1	No	1	No	1	No	1
37358226	14	Does the paper report HIV sequences from individuals who had previously received ARV drugs?	Boolean	No	No	1	No	1	Yes	0	No	1	Yes	0	No	1	No	1	No	1	No	1	No	1	No	1	Yes	0
37358226	15	Which drug classes were received by individuals in the study before sample sequencing?	List	Not reported	NRTI, NNRTI	0	No	1	NNRTI, NRTI, INSTI	0	NRTIs, NNRTIs	0	NRTI, NNRTI, INSTI	0	No	1	None	1		1	No	1	No	1	None	1	NRTIs, NNRTIs	0
37358226	16	Which drugs were received by individuals in the study before sample sequencing?	List	Not reported	Efavirenz, Nevirapine, Abacavir, Zidovudine, Tenofovir, Lamivudine	0	No	1	EFV, NVP, ABC, ZDV, TDF, 3TC, DTG	0	Efavirenz, Nevirapine, Abacavir, Zidovudine, Tenofovir, Lamivudine	0	Abacavir (ABC), Zidovudine'(AZT), Lamivudine (3TC), Tenofovir (TFV), Nevirapine (NVP), Efavirenz (EFV), Dolutagravir (DTG)	0	No	1	None	1		1	No	1	No	1	None	1	Efavirenz, nevirapine, abacavir, zidovudine, tenofovir disoproxil fumarate, lamivudine, dolutegravir	0
37358226	2	Does the paper report in vitro drug susceptibility data?	Boolean	No	No	1	No	1	No	1	No	1	No	1	No	1	No	1	No	1	No	1	No	1	No	1	No	1
37358226	3	Were sequences from the paper made publicly available?	Boolean	No	No	1	No	1	No	1	No	1	No	1	No	1	No	1	No	1	No	1	No	1	No	1	No	1
37358226	4	What were the GenBank accession numbers for sequenced HIV isolates?	List	Not reported	No	1	No	1	Not reported	1	Not reported	1	No	1	No	1	Not reported	1	Not reported	1	No	1	No	1	Not reported	1	Not reported	1
37358226	5	How many individuals had samples obtained for HIV sequencing?	Number	0	0	1	0	1	0	1	0	1	0	1	0	1	0	1	0	1	0	1	0	1	0	1	Not reported	1
37358226	6	From which countries were the sequenced samples obtained?	List	Not reported	No	1	No	1	Lesotho	0	Lesotho	0	Lesotho	0	No	1	Not applicable	1	Not applicable	1	No	1	Lesotho	0	Not reported	1	Lesotho	0
37358226	7	From what years were the sequenced samples obtained?	List	Not reported	No	1	No	1	Not reported	1	Not reported	1	No	1	No	1	Not applicable	1	Not applicable	1	No	1	No	1	Not reported	1	2021	0
37358226	8	Were samples cloned prior to sequencing?	Boolean	No	No	1	No	1	Not reported	1	Not applicable	1	No	1	No	1	Not applicable	1	Not applicable	1	No	1	No	1	Not reported	1	Not reported	1
37358226	9	Which HIV genes were reported to have been sequenced?	List	Not reported	No	1	No	1	Not reported	1	Not applicable	1	No	1	No	1	Not reported	1	Not reported	1	No	1	No	1	Not reported	1	Not reported	1
37376649	1	Does the paper report HIV sequences from patient samples?	Boolean	Yes	Yes	1	Yes	1	Yes	1	Yes	1	No	0	Yes	1	Yes	1	Yes	1	Yes	1	Yes	1	Yes	1	Yes	1
37376649	10	What method was used for sequencing?	List	Illumina sequencing	Illumina sequencing	1	NGS	1	NGS	1	NGS	1	Next-generation sequencing (NGS)	1	NGS	1	NGS	1	NGS	1	Illumina sequencing	1	No	0	Not reported	0	NGS	1
37376649	11	What type of samples were sequenced?	List	PBMC	Whole Blood	0	Whole Blood	0	Whole blood	0	Whole blood	0	Whole Blood	0	PBMC	1	Whole blood	0	Whole blood	0	Whole Blood	0	No	0	Not reported	0	Whole blood	0
37376649	12	Were any sequences obtained from individuals with virological failure on a treatment regimen?	Boolean	No	No	1	No	1	No	1	No	1	No	1	No	1	No	1	Not applicable	1	No	1	No	1	Not reported	1	No	1
37376649	13	Were the patients in the study in a clinical trial?	Boolean	Yes	Yes	1	Yes	1	Yes	1	Yes	1	Yes	1	Yes	1	Yes	1	Yes	1	Yes	1	Yes	1	Not reported	0	Yes	1
37376649	14	Does the paper report HIV sequences from individuals who had previously received ARV drugs?	Boolean	Yes	No	0	Yes	1	Yes	1	No	0	No	0	No	0	No	0	No	0	Yes	1	Yes	1	Not reported	0	Yes	1
37376649	15	Which drug classes were received by individuals in the study before sample sequencing?	List	NRTI, INSTI	NRTI, NNRTI, PI, INSTI	1	NRTI, INSTI	1	Not reported	0	None	0	INSTI	0	No	0	None	0		0	NRTI, INSTI	1	No	0	Not reported	0	NRTI, INSTI	1
37376649	16	Which drugs were received by individuals in the study before sample sequencing?	List	Lamivudine (3TC), Tenofovir (TAF), Dolutegravir (DTG)	Lamivudine (3TC), Tenofovir (TAF), Dolutegravir (DTG)	1	DTG, 3TC, TAF	1	Not reported	0	None	0	Raltegravir (RAL), Elvitegravir(EVG), Dolutagravir (DTG), Bictegravir (BIC), cabotagravir (CAB), Lenacapavir (LEN)	0	No	0	None	0		0	No	0	No	0	Not reported	0	Not reported	0
37376649	2	Does the paper report in vitro drug susceptibility data?	Boolean	No	No	1	No	1	No	1	No	1	No	1	No	1	No	1	No	1	No	1	No	1	No	1	No	1
37376649	3	Were sequences from the paper made publicly available?	Boolean	No	No	1	No	1	No	1	No	1	Yes	0	No	1	No	1	No	1	Yes	0	No	1	No	1	No	1
37376649	4	What were the GenBank accession numbers for sequenced HIV isolates?	List	Not reported	No	1	No	1	Not reported	1	Not reported	1	No	1	No	1	Not reported	1	Not reported	1	No	1	No	1	Not reported	1	Not reported	1
37376649	5	How many individuals had samples obtained for HIV sequencing?	Number	734	734	1	734	1	734	1	734	1	734	1	734	1	734	1	464	0	543	0	734	1	734	1	734	1
37376649	6	From which countries were the sequenced samples obtained?	List	Not reported	No	1	No	1	Not reported	1	Not reported	1	No	1	No	1	Not reported	1	Not reported	1	No	1	No	1	Not reported	1	Not reported	1
37376649	7	From what years were the sequenced samples obtained?	List	Not reported	No	1	No	1	Not reported	1	Not reported	1	No	1	No	1	Not reported	1	Not reported	1	No	1	No	1	Not reported	1	Not reported	1
37376649	8	Were samples cloned prior to sequencing?	Boolean	No	No	1	No	1	No	1	No	1	No	1	No	1	No	1	No	1	No	1	No	1	Not reported	1	No	1
37376649	9	Which HIV genes were reported to have been sequenced?	List	PR, RT, IN	RT, IN	1	PR, RT, IN	1	Pol	1	PR, RT, IN	1	Reverse transcriptase, RT; Protease, PR; Integrase, IN	1	PR, RT, IN	1	PR, RT, IN	1	PR, RT, IN	1	No	0	No	0	Not reported	0	Pol	1
37381002	1	Does the paper report HIV sequences from patient samples?	Boolean	Yes	Yes	1	Yes	1	Yes	1	Yes	1	Yes	1	Yes	1	"Yes"	1	Yes	1	Yes	1	Yes	1	Yes	1	Yes	1
37381002	10	What method was used for sequencing?	List	Sanger sequencing, Illumina sequencing	Illumina sequencing	1	Sanger sequencing; NGS	1	Sanger sequencing, NGS	1	Sanger sequencing	0	Next-generation sequencing (NGS)	0	Sanger sequencing; Illumina sequencing	1	"Sanger sequencing"	0	Sanger sequencing, NGS	1	Illumina sequencing	1	Sanger sequencing	0	Sanger sequencing, NGS	1	Sanger sequencing and NGS	1
37381002	11	What type of samples were sequenced?	List	Plasma	Plasma	1	Plasma	1	Plasma	1	Plasma	1	Plasma	1	Plasma	1	"Plasma"	1	Plasma, Blood	1	Plasma	1	Plasma	1	Plasma	1	Plasma	1
37381002	12	Were any sequences obtained from individuals with virological failure on a treatment regimen?	Boolean	Yes	Yes	1	Yes	1	Yes	1	Yes	1	Yes	1	Yes	1	"Yes"	1	Yes	1	No	0	Yes	1	Yes	1	Yes	1
37381002	13	Were the patients in the study in a clinical trial?	Boolean	No	No	1	No	1	No	1	No	1	No	1	No	1	"No"	1	No	1	No	1	No	1	No	1	No	1
37381002	14	Does the paper report HIV sequences from individuals who had previously received ARV drugs?	Boolean	Yes	Yes	1	Yes	1	Yes	1	Yes	1	Yes	1	Yes	1	"Yes"	1	Yes	1	Yes	1	Yes	1	Yes	1	Yes	1
37381002	15	Which drug classes were received by individuals in the study before sample sequencing?	List	Not reported	NRTI, NNRTI, PI	0	No	1	Not reported	1	Not reported	1	NRTI, NNRTI, PI	0	No	1	"NRTIs, NNRTIs"	0	Not reported	1	NRTI, NNRTI, PI	0	NRTI, NNRTI, PI	0	Not reported	1	NRTIs, NNRTIs, and PIs	0
37381002	16	Which drugs were received by individuals in the study before sample sequencing?	List	Not reported	Abacavir (ABC), Zidovudine (AZT), Didanosine (DDI), Lamivudine (3TC), Stavudine (D4T), Emtricitabine (FTC), Tenofovir (TDF)	0	No	1	Not reported	1	Not reported	1	ABC, AZT, EFV	0	No	1	TDF, AZT, 3TC, EFV, NVP	0	Not reported	1	Abacavir (ABC), Zidovudine'(AZT), Zalcitabine (DDC), Didanosine (DDI), Lamivudine (3TC), Stavudine (D4T), Emtricitabine(FTC), Tenofovir (TFV), Nevirapine (NVP), Delavirdine (DLV), Efavirenz (EFV), Etravirine (ETR), Rilpivirine (RPV), Doravirine (DOR), Amprenavir (APV), Lopinavir'(LPV), Atazanavir (ATV), Derunavir (DRV), Nelfinavir (NFV), Raltegravir (RAL), Elvitegravir(EVG), Dolutagravir (DTG), B…	0	No	1	Not reported	1	TDF, AZT, 3TC, EFV, and NVP	0
37381002	2	Does the paper report in vitro drug susceptibility data?	Boolean	No	No	1	No	1	No	1	No	1	No	1	No	1	"No"	1	No	1	No	1	No	1	No	1	No	1
37381002	3	Were sequences from the paper made publicly available?	Boolean	No	No	1	No	1	No	1	No	1	No	1	No	1	"No"	1	No	1	No	1	No	1	No	1	No	1
37381002	4	What were the GenBank accession numbers for sequenced HIV isolates?	List	Not reported	No	1	No	1	Not reported	1	Not reported	1	No	1	No	1	"Not reported"	1	Not reported	1	No	1	No	1	Not reported	1	Not reported	1
37381002	5	How many individuals had samples obtained for HIV sequencing?	Number	398	398	1	398	1	398	1	398	1	398	1	398	1	"398"	1	398	1	450	0	398	1	398	1	398	1
37381002	6	From which countries were the sequenced samples obtained?	List	China	No	0	China	1	China	1	China	1	China	1	China	1	"China"	1	China	1	China	1	China	1	China	1	China	1
37381002	7	From what years were the sequenced samples obtained?	List	2017-2020	2017-2020	1	2017-2020	1	2017–2020	1	2017–2020	1	2017-2020	1	2017-2020	1	"2017-2020"	1	2017-2020	1	2017-2020	1	2017-2020	1	2017-2020	1	2017-2020	1
37381002	8	Were samples cloned prior to sequencing?	Boolean	No	No	1	No	1	No	1	No	1	No	1	No	1	"No"	1	No	1	No	1	No	1	No	1	No	1
37381002	9	Which HIV genes were reported to have been sequenced?	List	PR, RT	Protease, PR; Reverse transcriptase, RT	1	Near full length genome, PR, RT	1	PR, RT, Pol	1	Pol	1	Protease, PR; Reverse transcriptase, RT	1	PR, RT, Near full length genome	1	"Pol"	1	Pol, NFLG	1	Near full-length genome	0	PR, RT	1	PR, RT, Pol, Env	1	Pol	1
37439411	1	Does the paper report HIV sequences from patient samples?	Boolean	Yes	Yes	1	Yes	1	Yes	1	Yes	1	Yes	1	Yes	1	Yes	1	Yes	1	Yes	1	Yes	1	Yes	1	Yes	1
37439411	10	What method was used for sequencing?	List	Not reported	No	1	No	1	Not reported	1	Not reported	1	No	1	No	1	Not reported	1	Not reported	1	No	1	No	1	Not reported	1	Not reported	1
37439411	11	What type of samples were sequenced?	List	Plasma	No	0	Plasma	1	Plasma	1	Not reported	0	Plasma	1	Plasma	1	Not reported	0	RNA	0	Plasma	1	Plasma	1	Not reported	0	Plasma	1
37439411	12	Were any sequences obtained from individuals with virological failure on a treatment regimen?	Boolean	Yes	Yes	1	Yes	1	Yes	1	Yes	1	Yes	1	Yes	1	Not reported	0	Yes	1	Yes	1	Yes	1	Yes	1	Yes	1
37439411	13	Were the patients in the study in a clinical trial?	Boolean	No	No	1	No	1	No	1	No	1	No	1	No	1	No	1	No	1	No	1	No	1	No	1	Not applicable	1
37439411	14	Does the paper report HIV sequences from individuals who had previously received ARV drugs?	Boolean	Yes	Yes	1	Yes	1	Yes	1	Yes	1	Yes	1	Yes	1	Yes	1	Yes	1	No	0	Yes	1	Yes	1	Yes	1
37439411	15	Which drug classes were received by individuals in the study before sample sequencing?	List	NNRTI	NNRTI	1	No	0	Not reported	0	NNRTIs	1	NNRTI	1	NRTI, NNRTI, PI, INSTI	1	Not reported	0	NNRTIs	1	No	0	NNRTI, INSTI	1	Not reported	0	NRTIs, NNRTIs, PIs, INSTIs	1
37439411	16	Which drugs were received by individuals in the study before sample sequencing?	List	Not reported	Nevirapine (NVP), Efavirenz (EFV), Etravirine (ETR), Rilpivirine (RPV), Doravirine (DOR)	0	No	1	Not reported	1	Not reported	1	Nevirapine (NVP), Delavirdine (DLV), Efavirenz (EFV), Etravirine (ETR), Rilpivirine (RPV), and Doravirine (DOR)	0	No	1	Not reported	1	Not reported	1	No	1	NVP, EFV, RPV, DOR, RAL, DTG, BIC, CAB, LEN	0	Not reported	1	Not reported	1
37439411	2	Does the paper report in vitro drug susceptibility data?	Boolean	No	Yes	0	No	1	No	1	Yes	0	No	1	No	1	No	1	No	1	Yes	0	No	1	Yes	0	Yes	0
37439411	3	Were sequences from the paper made publicly available?	Boolean	No	No	1	No	1	No	1	No	1	No	1	No	1	No	1	No	1	No	1	Yes	0	Yes	0	No	1
37439411	4	What were the GenBank accession numbers for sequenced HIV isolates?	List	Not reported	No	1	No	1	Not reported	1	Not reported	1	No	1	No	1	Not reported	1	Not reported	1	No	1	No	1	9387	0	Not reported	1
37439411	5	How many individuals had samples obtained for HIV sequencing?	Number	9387	9387	1	9387	1	9387	1	9387	1	5982 naïve individuals and 9387 treatment-experienced individuals	1	14969	0	15369	0	5982 + 9387 = 15369	1	0	0	9387	1		0	9387	1
37439411	6	From which countries were the sequenced samples obtained?	List	Italy	Italy	1	Italy	1	Italy	1	Italy	1	Italy	1	Italy	1	Italy	1	Italy	1	Italy	1	Italy	1	Not reported	0	Italy	1
37439411	7	From what years were the sequenced samples obtained?	List	2000-2020	2000-2020	1	2000-2020	1	Not reported	0	2000–2020	1	2000-2020	1	2000-2020	1	2000-2020	1	2000-2020	1	2000-2020	1	2000-2020	1	Not reported	0	2009-2020	1
37439411	8	Were samples cloned prior to sequencing?	Boolean	No	No	1	No	1	Not reported	1	No	1	No	1	No	1	Not reported	1	Not reported	1	No	1	No	1	Not reported	1	Not reported	1
37439411	9	Which HIV genes were reported to have been sequenced?	List	PR, RT	PR, RT	1	PR, RT	1	PR, RT	1	PR, RT	1	Protease, Reverse transcriptase	1	PR, RT	1	PR, RT	1	PR, RT	1	Protease, PR; Reverse transcriptase, RT	1	PR, RT	1	PR, RT, IN	1	PR, RT	1
37495103	1	Does the paper report HIV sequences from patient samples?	Boolean	Yes	Yes	1	Yes	1	Yes	1	Yes	1	Yes	1	Yes	1	Yes	1	Yes	1	Yes	1	Yes	1	Yes	1	Yes	1
37495103	10	What method was used for sequencing?	List	Sanger sequencing	Sanger sequencing	1	Sanger sequencing	1	Sanger sequencing	1	Sanger sequencing	1	No	0	Sanger sequencing	1	Not reported	0	Sanger sequencing	1	Sanger sequencing	1	Sanger sequencing	1	Not reported	0	Sanger sequencing	1
37495103	11	What type of samples were sequenced?	List	Plasma	Plasma	1	Plasma	1	Plasma	1	Plasma	1	Plasma	1	Plasma	1	Not reported	0	Plasma	1	Plasma	1	Plasma	1	Plasma	1	Plasma	1
37495103	12	Were any sequences obtained from individuals with virological failure on a treatment regimen?	Boolean	Yes	Yes	1	Yes	1	Yes	1	Yes	1	Yes	1	Yes	1	Not reported	0	Yes	1	Yes	1	Yes	1	Yes	1	Yes	1
37495103	13	Were the patients in the study in a clinical trial?	Boolean	No	No	1	No	1	No	1	No	1	No	1	No	1	Not reported	1	No	1	No	1	No	1	No	1	Not applicable	1
37495103	14	Does the paper report HIV sequences from individuals who had previously received ARV drugs?	Boolean	Yes	Yes	1	Yes	1	Yes	1	Yes	1	Yes	1	Yes	1	Not reported	0	Yes	1	Yes	1	Yes	1	Yes	1	Yes	1
37495103	15	Which drug classes were received by individuals in the study before sample sequencing?	List	NRTI, NNRTI, PI, INSTI	NRTI, NNRTI	0	NRTI, NNRTI, PI, INSTI	1	NRTI, NNRTI, PI, INSTI	1	NRTI, NNRTI	0	NRTI, NNRTI, PI, INSTI	1	NRTI, NNRTI	0	Not reported	0	NRTIs, NNRTIs	0	NRTI, NNRTI, PI, INSTI	1	NRTI, NNRTI, PI, INSTI	1	NRTIs, NNRTIs, PIs, INSTIs	1	NRTIs, NNRTIs, Pis	1
37495103	16	Which drugs were received by individuals in the study before sample sequencing?	List	TDF, FTC, EFV, ABC, 3TC, DTG, LPV, Elsulfavirine, RAL, DRV, AZT	Tenofovir (TDF), Lamivudine (3TC), Efavirenz (EFV), Abacavir (ABC)	0	Tenofovir (TDF), Lamivudine (3TC), Efavirenz (EFV), Abacavir (ABC), Dolutegravir (DTG), Lopinavir (LPV), Raltegravir (RAL), Darunavir (DRV), Elsulfavirine (ESV)	1	TDF, 3TC, EFV, ABC, DTG, LPV/r, RAL, DRV/r, fosfoside	1	Tenofovir (TDF), Lamivudine (3TC), Efavirenz (EFV), Abacavir (ABC), Dolutegravir (DTG)	0	Abacavir (ABC), Zidovudine (AZT), Lamivudine (3TC), Tenofovir (TFV), Nevirapine (NVP), Efavirenz (EFV), Lopinavir (LPV), Dolutegravir (DTG)	0	TDF, 3TC, EFV, ABC, DTG, LPV/r, ETR	0	Not reported	0	TDF, 3TC, EFV	0	Tenofovir (TDF), Lamivudine (3TC), Efavirenz (EFV), Abacavir (ABC), Ritonavir-boosted Lopinavir (LPV/r), Dolutegravir (DTG)	0	ABC, 3TC, TDF, EFV, LPV/r, DTG, RAL, DOR, ETR, RPV	0	TDF, 3TC, EFV, ABC, LPV/r, DTG, RAL, DRV/r, ETR, DOR, RPV, MVC, LEN	0	TDF, 3TC, ABC, EFV, DTG, LPV/r	0
37495103	2	Does the paper report in vitro drug susceptibility data?	Boolean	No	No	1	No	1	No	1	No	1	No	1	No	1	Not reported	1	No	1	No	1	No	1	No	1	No	1
37495103	3	Were sequences from the paper made publicly available?	Boolean	No	No	1	No	1	No	1	No	1	No	1	No	1	Not reported	1	No	1	No	1	No	1	Yes	0	No	1
37495103	4	What were the GenBank accession numbers for sequenced HIV isolates?	List	Not reported	No	1	No	1	Not reported	1	Not reported	1	No	1	No	1	Not reported	1	Not reported	1	No	1	No	1	FJ800379ÐFJ800386; GQ477441ÐGQ477451; KP170487	0	Not reported	1
37495103	5	How many individuals had samples obtained for HIV sequencing?	Number	271	271	1	271	1	271	1	271	1	271	1	271	1	Not reported	0	271	1	271	1	271	1	271	1	271	1
37495103	6	From which countries were the sequenced samples obtained?	List	Russia	Russia	1	Russia	1	Russia	1	Russia	1	Russia	1	Russia	1	Not reported	0	Russia	1	No	0	Russia	1	Russia	1	Russia	1
37495103	7	From what years were the sequenced samples obtained?	List	2018-2022	2018-2022	1	2018-2022	1	2018–2022	1	2018–2022	1	2018-2022	1	2018-2022	1	Not reported	0	2018-2022	1	2018-2022	1	2018-2022	1	2018-2022	1	2018-2022	1
37495103	8	Were samples cloned prior to sequencing?	Boolean	No	No	1	No	1	No	1	No	1	No	1	No	1	Not reported	1	No	1	No	1	No	1	No	1	Not reported	1
37495103	9	Which HIV genes were reported to have been sequenced?	List	PR, RT	Protease, PR; Reverse transcriptase, RT	1	PR, RT	1	PR, RT	1	PR, RT	1	Protease, PR; Reverse transcriptase, RT; Integrase, IN	1	PR, RT	1	Not reported	0	PR, RT	1	Protease and Reverse transcriptase	1	PR, RT	1	Pol	1	Pol	1
37498738	1	Does the paper report HIV sequences from patient samples?	Boolean	Yes	Yes	1	Yes	1	Yes	1	Yes	1	Yes	1	Yes	1	Yes	1	Yes	1	Yes	1	Yes	1	Yes	1	Yes	1
37498738	10	What method was used for sequencing?	List	Sanger sequencing, Illumina sequencing	Illumina sequencing	1	NGS	0	NGS	0	NGS	0	Next-generation sequencing (NGS)	0	Next-generation sequencing (NGS)	0	NGS	0	NGS	0	Illumina sequencing	1	Illumina sequencing	1	NGS	0	NGS	0
37498738	11	What type of samples were sequenced?	List	PBMC	PBMC	1	PBMC	1	PBMC	1	PBMC	1	PBMC	1	PBMC	1	PBMC	1	PBMC	1	PBMC	1	PBMC	1	PBMC	1	PBMC	1
37498738	12	Were any sequences obtained from individuals with virological failure on a treatment regimen?	Boolean	No	No	1	No	1	No	1	No	1	No	1	No	1	No	1	No	1	No	1	No	1	No	1	No	1
37498738	13	Were the patients in the study in a clinical trial?	Boolean	Yes	Yes	1	Yes	1	Yes	1	Yes	1	Yes	1	Yes	1	Yes	1	Yes	1	Yes	1	Yes	1	Yes	1	Yes	1
37498738	14	Does the paper report HIV sequences from individuals who had previously received ARV drugs?	Boolean	Yes	Yes	1	Yes	1	Yes	1	No	0	Yes	1	Yes	1	Yes	1	Yes	1	Yes	1	Yes	1	Yes	1	Yes	1
37498738	15	Which drug classes were received by individuals in the study before sample sequencing?	List	NRTI, INSTI	NRTI, NNRTI, PI	0	NRTI, NNRTI, PI, INSTI	1	INSTI, NRTI	1	Not reported	0	NRTI, NNRTI, PI, INST	0	No	0	Not reported	0	NRTIs, NNRTIs, PIs	0	NRTI, NNRTI, PI, INSTI	1	NRTI, NNRTI, PI, INSTI	1	NRTIs, NNRTIs, PIs, INSTIs	1	NRTIs, NNRTIs, PIs, INSTIs	1
37498738	16	Which drugs were received by individuals in the study before sample sequencing?	List	DTG	No	0	DTG	1	TDF, 3TC, EFV, ATV, RDTG	0	Not reported	0	Dolutegravir (DTG)	1	No	0	Not reported	0	Not reported	0	Abacavir (ABC), Zidovudine'(AZT), Zalcitabine (DDC), Didanosine (DDI), Lamivudine (3TC), Stavudine (D4T), Emtricitabine(FTC), Tenofovir (TFV), Nevirapine (NVP), Delavirdine (DLV), Efavirenz (EFV), Etravirine (ETR), Rilpivirine (RPV), Doravirine (DOR), Amprenavir (APV), Lopinavir'(LPV), Atazanavir (ATV), Derunavir (DRV), Raltegravir (RAL), Elvitegravir(EVG), Dolutagravir (DTG), Bictegravir (BIC), …	1	No	0	AZT, 3TC, EFV, ATV, DRV, DTG, MVC, RAL, EVG, BIC, CAB, LEN	1	Dolutegravir	1
37498738	2	Does the paper report in vitro drug susceptibility data?	Boolean	No	No	1	No	1	No	1	No	1	No	1	No	1	No	1	No	1	No	1	No	1	Yes	0	No	1
37498738	3	Were sequences from the paper made publicly available?	Boolean	No	No	1	No	1	No	1	No	1	No	1	No	1	No	1	No	1	No	1	No	1	Yes	0	Yes	0
37498738	4	What were the GenBank accession numbers for sequenced HIV isolates?	List	Not reported	No	1	No	1	Not reported	1	Not reported	1	No	1	No	1	Not reported	1	Not reported	1	No	1	No	1	FJ800379ÐFJ800386; GQ477441ÐGQ477451; KP170487	0	FJ800379–FJ800386; GQ477441–GQ477451; KP170487	0
37498738	5	How many individuals had samples obtained for HIV sequencing?	Number	43 or 101	43	1	43	1	101	1	101	1	43	1	101	1	101	1	101	1	101	1	101	1	101	1	101	1
37498738	6	From which countries were the sequenced samples obtained?	List	Switzerland	No	0	Switzerland	1	Switzerland	1	Switzerland	1	No	0	Switzerland	1	Switzerland	1	Switzerland	1	No	0	Switzerland	1	Not reported	0	Not reported	0
37498738	7	From what years were the sequenced samples obtained?	List	Not reported	No	1	No	1	Not reported	1	Not reported	1	No	1	No	1	Not reported	1	Not reported	1	No	1	No	1	Not reported	1	Not reported	1
37498738	8	Were samples cloned prior to sequencing?	Boolean	No	No	1	No	1	No	1	No	1	No	1	No	1	No	1	Not reported	1	No	1	No	1	No	1	Yes	0
37498738	9	Which HIV genes were reported to have been sequenced?	List	NFLG	Gag, Pol, Env	0	Near full length genome	1	Gag, Pol, Env	0	Gag, Pol, Env	0	Protease, PR; Reverse transcriptase, RT; Integrase, IN; Envelope	0	Near full length genome	1	Gag, Pol, Env	0	gag, pol, env	0	gag, pol, and env	0	Near full-length genome	1	PR, RT, IN, Pol, CA, Env	0	gag, pol, env	0
37515095	1	Does the paper report HIV sequences from patient samples?	Boolean	Yes	Yes	1	Yes	1	Yes	1	Yes	1	Yes	1	Yes	1	Yes	1	Yes	1	Yes	1	Yes	1	Yes	1	Yes	1
37515095	10	What method was used for sequencing?	List	Sanger sequencing	Sanger sequencing	1	Sanger sequencing	1	Sanger sequencing	1	Sanger sequencing	1	Sanger sequencing	1	Sanger sequencing	1	Not reported	0	Sanger sequencing	1	Illumina sequencing	0	No	0	Sanger sequencing	1	Sanger sequencing	1
37515095	11	What type of samples were sequenced?	List	Plasma	Whole Blood	1	Plasma	1	Not reported	0	Plasma	1	Plasma	1	Whole Blood	1	Not reported	0	Plasma	1	Whole Blood	1	Plasma	1	Plasma	1	Whole blood	1
37515095	12	Were any sequences obtained from individuals with virological failure on a treatment regimen?	Boolean	No	No	1	Yes	0	Not reported	1	Yes	0	Yes	0	No	1	Not reported	1	Yes	0	No	1	No	1	Yes	0	Yes	0
37515095	13	Were the patients in the study in a clinical trial?	Boolean	No	No	1	No	1	No	1	No	1	968	1	No	1	Not reported	1	No	1	No	1	No	1	No	1	No	1
37515095	14	Does the paper report HIV sequences from individuals who had previously received ARV drugs?	Boolean	Yes	Yes	1	Yes	1	Yes	1	Yes	1	Yes	1	Yes	1	Not reported	0	Yes	1	Yes	1	Yes	1	Yes	1	Yes	1
37515095	15	Which drug classes were received by individuals in the study before sample sequencing?	List	NRTI, NNRTI	NRTI, NNRTI	1	NRTI, NNRTI, PI, INSTI	1	NRTI, NNRTI	1	NRTIs, NNRTIs	1	NRTI, NNRTI	1	NRTI, NNRTI	1	Not reported	0	NRTIs, NNRTIs	1	NRTI, NNRTI, PI	1	No	0	NRTIs, NNRTIs, PIs, INSTIs, capsid inhibitors, entry inhibitors	1	NRTIs, NNRTIs, PIs	1
37515095	16	Which drugs were received by individuals in the study before sample sequencing?	List	3TC, ABC, AZT, D4T, DDI, FTC, TDF, ETR, EFV, NVP, RPV	FTC, TDF, EFV	0	Zidovudine (AZT), Didanosine (DDI), Stavudine (D4T), Lamivudine (3TC), Abacavir (ABC), Tenofovir (TDF), Emtricitabine (FTC), Nevirapine (NVP), Efavirenz (EFV), Etravirine (ETR), Rilpivirine (RPV), Darunavir (DRV), Lopinavir (LPV)	1	FTC, TDF, EFV	0	AZT, DDI, D4T, 3TC, ABC, TDF, FTC	0	Abacavir (ABC), Zidovudine'(AZT), Zalcitabine (DDC), Didanosine (DDI), Lamivudine (3TC), Stavudine (D4T), Emtricitabine(FTC), Tenofovir (TFV), Nevirapine (NVP), Delavirdine (DLV), Efavirenz (EFV), Etravirine (ETR), Rilpivirine (RPV), Doravirine (DOR)	1	Emtricitabine (FTC), Tenofovir (TDF), Efavirenz (EFV)	0	Not reported	0	FTC, TDF, EFV	0	NRTI (Nucleoside Reverse Transcriptase Inhibitor), including Abacavir (ABC), Zidovudine'(AZT), Zalcitabine (DDC), Didanosine (DDI), Lamivudine (3TC), Stavudine (D4T), Emtricitabine(FTC), Tenofovir (TFV); NNRTI (Non-Nucleosid Reverse Transcriptase Inhibitor), including Nevirapine (NVP), Delavirdine (DLV), Efavirenz (EFV), Etravirine (ETR), Rilpivirine (RPV), Doravirine (DOR); PI (Protease Inhibito…	1	No	0	AZT, 3TC, FTC, TDF, EFV, NVP, RPV, DRV/r, LPV/r, DTG, MVC, LEN	0	FTC, TDF, EFV, NVP, RPV, DRV/r, LPV/r	0
37515095	2	Does the paper report in vitro drug susceptibility data?	Boolean	No	No	1	No	1	No	1	Yes	0	No	1	No	1	Not reported	1	No	1	No	1	No	1	Yes	0	Yes	0
37515095	3	Were sequences from the paper made publicly available?	Boolean	No	No	1	No	1	No	1	No	1	No	1	No	1	Not reported	1	No	1	No	1	No	1	Yes	0	No	1
37515095	4	What were the GenBank accession numbers for sequenced HIV isolates?	List	Not reported	No	1	No	1	Not reported	1	Not reported	1	No	1	No	1	Not reported	1	Not reported	1	No	1	No	1	FJ800379ÐFJ800386; GQ477441ÐGQ477451; KP170487	0	Not reported	1
37515095	5	How many individuals had samples obtained for HIV sequencing?	Number	968 or 1004	1004	1	968	1	968	1	968	1	0	0	968	1	Not reported	0	968	1	1004	1	1004	1	1004	1	1004	1
37515095	6	From which countries were the sequenced samples obtained?	List	Kazakhstan	Kazakhstan	1	Kazakhstan	1	Kazakhstan	1	Kazakhstan	1	Kazakhstan	1	Kazakhstan	1	Not reported	0	Kazakhstan	1	No	0	Kazakhstan	1	Kazakhstan	1	Kazakhstan	1
37515095	7	From what years were the sequenced samples obtained?	List	2017-2020	2017-2020	1	2017-2020	1	2017–2020	1	2017–2020	1	2017-2020	1	2017-2020	1	Not reported	0	2017-2020	1	2017-2020	1	2017-2020	1	2017Ð2020	1	2017-2020	1
37515095	8	Were samples cloned prior to sequencing?	Boolean	No	No	1	No	1	No	1	No	1	No	1	No	1	Not reported	1	Not reported	1	No	1	No	1	Yes	0	No	1
37515095	9	Which HIV genes were reported to have been sequenced?	List	PR, RT	Protease, RT	1	PR, RT	1	PR, RT	1	PR, RT	1	Reverse transcriptase, RT	0	PR, RT	1	Not reported	0	Pol	1	Protease and Reverse transcriptase	1	No	0	Pol	1	PR, RT	1
37515146	1	Does the paper report HIV sequences from patient samples?	Boolean	Yes	Yes	1	Yes	1	Yes	1	Yes	1	Yes	1	Yes	1	Yes	1	Yes	1	Yes	1	Yes	1	Yes	1	Yes	1
37515146	10	What method was used for sequencing?	List	Sanger sequencing	Sanger sequencing	1	Sanger sequencing	1	Sanger sequencing	1	Sanger sequencing	1	No	0	Sanger sequencing	1	Sanger sequencing	1	Sanger sequencing	1	No	0	Sanger sequencing	1	Sanger sequencing	1	Sanger sequencing	1
37515146	11	What type of samples were sequenced?	List	Plasma	Plasma	1	Plasma	1	Plasma	1	Plasma	1	Plasma	1	Plasma	1	Plasma	1	Plasma	1	Plasma	1	Plasma	1	Plasma	1	Plasma	1
37515146	12	Were any sequences obtained from individuals with virological failure on a treatment regimen?	Boolean	No	No	1	No	1	No	1	No	1	No	1	No	1	No	1	No	1	No	1	No	1	Yes	0	No	1
37515146	13	Were the patients in the study in a clinical trial?	Boolean	No	No	1	No	1	No	1	No	1	No	1	No	1	No	1	No	1	No	1	No	1	No	1	No	1
37515146	14	Does the paper report HIV sequences from individuals who had previously received ARV drugs?	Boolean	No	No	1	No	1	No	1	No	1	No	1	No	1	No	1	No	1	No	1	No	1	Yes	0	No	1
37515146	15	Which drug classes were received by individuals in the study before sample sequencing?	List	Not reported	No	1	No	1	None	1	None	1	No	1	No	1	None	1		1	No	1	No	1	NRTI, NNRTI, PI/r, INSTI	0		1
37515146	16	Which drugs were received by individuals in the study before sample sequencing?	List	Not reported	Individuals in the study did not receive any antiretroviral drugs before sample sequencing, as they were ART-naive participants.	1	No	1	None	1	None	1	No	1	No	1	None	1		1	No	1	No	1	TDF, 3TC, EFV, DTG, NVP, LPV/r, ATV/r, ABC, AZT, D4T, ddI, RAL, EVG, BIC, CAB, MVC, FTV, LPV, ATV, SQV, IDV, NFV, TPV, FPV, RAL, EVG, BIC, CAB, MVC, FTV, LPV, ATV, SQV, IDV, NFV, TPV, FPV, RAL, EVG, BIC, CAB, MVC, FTV, LPV, ATV, SQV, IDV, NFV, TPV, FPV, RAL, EVG, BIC, CAB, MVC, FTV, LPV, ATV, SQV, IDV, NFV, TPV, FPV, RAL, EVG, BIC, CAB, MVC, FTV, LPV, ATV, SQV, IDV, NFV, TPV, FPV, RAL, EVG, BIC, …	0		1
37515146	2	Does the paper report in vitro drug susceptibility data?	Boolean	No	Yes	0	No	1	No	1	Yes	0	No	1	No	1	No	1	Yes	0	Yes	0	No	1	Yes	0	Yes	0
37515146	3	Were sequences from the paper made publicly available?	Boolean	Yes	Yes	1	Yes	1	Yes	1	Yes	1	Yes	1	Yes	1	Yes	1	Yes	1	Yes	1	Yes	1	Yes	1	Yes	1
37515146	4	What were the GenBank accession numbers for sequenced HIV isolates?	List	MK702015-MK702057, MK867695-MK867757, MK995397-MK995457	MK702015-MK702057, MK867695-MK867757, MK995397-MK995457	1	MK702015-MK702057, MK867695-MK867757, MK995397-MK995457	1	MK702015-MK702057, MK867695-MK867757, MK995397-MK995457	1	MK702015-MK702057, MK867695-MK867757, MK995397-MK995457	1	MK702015-MK702057, MK867695-MK867757, and MK995397-MK995457	1	MK702015-MK702057, MK867695-MK867757, MK995397-MK995457	1	MK702015-MK702057, MK867695-MK867757, and MK995397-MK995457	1	MK702015-MK702057, MK867695-MK867757, and MK995397-MK995457	1	MK702015-MK702057, MK867695-MK867757, and MK995397-MK995457	1	MK702015-MK702057, MK867695-MK867757, MK995397-MK995457	1	MK702015-MK702057, MK867695-MK867757, MK995397-MK995457	1	MK702015-MK702057, MK867695-MK867757, and MK995397-MK995457	1
37515146	5	How many individuals had samples obtained for HIV sequencing?	Number	379	379	1	379	1	379	1	379	1	379	1	379	1	379	1	379	1	379	1	379	1	379	1	379	1
37515146	6	From which countries were the sequenced samples obtained?	List	Cameroon	No	0	Cameroon	1	Cameroon	1	Cameroon	1	Cameroon	1	Cameroon	1	Cameroon	1	Cameroon	1	Cameroon	1	Cameroon	1	Cameroon	1	Cameroon	1
37515146	7	From what years were the sequenced samples obtained?	List	2014-2019	2014-2019	1	2014-2019	1	2014–2019	1	2014–2019	1	2014-2019	1	2014-2019	1	2014-2019	1	2014-2019	1	2014-2019	1	2014-2019	1	2014-2019	1	2014-2019	1
37515146	8	Were samples cloned prior to sequencing?	Boolean	No	No	1	No	1	No	1	No	1	No	1	No	1	No	1	Not reported	1	No	1	No	1	No	1	No	1
37515146	9	Which HIV genes were reported to have been sequenced?	List	PR, RT	Protease, RT	1	PR, RT	1	PR, RT	1	PR, RT	1	Protease, Reverse transcriptase	1	PR, RT	1	PR, RT	1	PR, RT	1	Protease, Reverse transcriptase, and Integrase	1	PR, RT	1	PR, RT	1	Pol	1
37520425	1	Does the paper report HIV sequences from patient samples?	Boolean	Yes	Yes	1	Yes	1	Yes	1	Yes	1	Yes	1	Yes	1	**Yes**	1	Yes	1	Yes	1	Yes	1	Yes	1	Yes	1
37520425	10	What method was used for sequencing?	List	Sanger sequencing	Sanger sequencing	1	Sanger sequencing	1	Sanger sequencing	1	Sanger sequencing	1	Sanger sequencing	1	Sanger sequencing	1	**Sanger sequencing**	1	Sanger sequencing	1	Sanger sequencing	1	Sanger sequencing	1	Not reported	0	Sanger sequencing	1
37520425	11	What type of samples were sequenced?	List	Plasma	Plasma	1	Plasma	1	Plasma	1	Plasma	1	Plasma	1	Plasma	1	**Plasma**	1	Plasma	1	Plasma	1	Plasma	1	Not reported	0	Plasma	1
37520425	12	Were any sequences obtained from individuals with virological failure on a treatment regimen?	Boolean	Yes	No	0	Yes	1	Yes	1	Yes	1	Yes	1	Yes	1	**Yes**	1	Yes	1	Yes	1	No	0	No	0	Yes	1
37520425	13	Were the patients in the study in a clinical trial?	Boolean	No	No	1	No	1	No	1	No	1	No	1	No	1	**No**	1	No	1	No	1	No	1	No	1	Not applicable	1
37520425	14	Does the paper report HIV sequences from individuals who had previously received ARV drugs?	Boolean	Yes	No	0	Yes	1	Yes	1	No	0	Yes	1	No	0	**No**	0	Yes	1	Yes	1	No	0	No	0	No	0
37520425	15	Which drug classes were received by individuals in the study before sample sequencing?	List	INSTI	NNRTI	0	NRTI, NNRTI, INSTI	1	Not reported	0	None	0	INSTI	1	No	0	**None**	0	INSTI	1	INSTI	1	No	0	None	0		0
37520425	16	Which drugs were received by individuals in the study before sample sequencing?	List	DTG	No	0	DTG, NRTI, NNRTI	1	Not reported	0	None	0	Dolutegravir (DTG)	1	No	0	**None**	0	DTG	1	Dolutegravir (DTG)	1	No	0	None	0		0
37520425	2	Does the paper report in vitro drug susceptibility data?	Boolean	No	No	1	No	1	No	1	No	1	No	1	No	1	**No**	1	Yes	0	No	1	No	1	No	1	Yes	0
37520425	3	Were sequences from the paper made publicly available?	Boolean	Yes	Yes	1	Yes	1	Yes	1	Yes	1	Yes	1	Yes	1	**Yes**	1	Yes	1	Yes	1	Yes	1	No	0	Yes	1
37520425	4	What were the GenBank accession numbers for sequenced HIV isolates?	List	OQ627458-OQ627474	OQ627458-OQ627474	1	OQ627458-OQ627474	1	OQ627458-OQ627474	1	OQ627458-OQ627474	1	OQ627458-OQ627474	1	OQ627458-OQ627474	1	**OQ627458-OQ627474**	1	OQ627458-OQ627474	1	OQ627458-OQ627474	1	OQ627458-OQ627474	1	Not reported	0	OQ627458-OQ627474	1
37520425	5	How many individuals had samples obtained for HIV sequencing?	Number	25 or 30	25	1	30	1	30	1	14	0	30	1	16	0	**30**	1	14	0	25	1	0	0	Not reported	0	30	1
37520425	6	From which countries were the sequenced samples obtained?	List	Tanzania	No	0	Tanzania	1	Tanzania	1	Tanzania	1	Tanzania	1	Tanzania	1	**Tanzania**	1	Tanzania	1	No	0	No	0	Not reported	0	Not reported	0
37520425	7	From what years were the sequenced samples obtained?	List	2016-2017, 2019-2020	No	0	2016-2020	1	2016-2020	1	2016–2020	1	No	0	2016-2020	1	**2016-2017, 2019-2020**	1	2016-2020	1	2005-2020	1	No	0	Not reported	0	2016-2020	1
37520425	8	Were samples cloned prior to sequencing?	Boolean	No	No	1	No	1	No	1	No	1	No	1	No	1	**No**	1	No	1	No	1	No	1	Not reported	1	No	1
37520425	9	Which HIV genes were reported to have been sequenced?	List	PR, RT, IN	Protease, RT	1	PR, RT, IN	1	PR, RT, IN	1	PR, RT, IN	1	Reverse transcriptase, Protease, INSTI	1	PR, RT	1	**PR, RT, IN**	1	RT, PR, IN	1	Protease, RT	1	PR, RT, IN	1	Not reported	0	RT, PR, IN	1
37537871	1	Does the paper report HIV sequences from patient samples?	Boolean	Yes	Yes	1	Yes	1	Yes	1	Yes	1	Yes	1	Yes	1	Yes	1	Yes	1	Yes	1	Yes	1	Not reported	0	Yes	1
37537871	10	What method was used for sequencing?	List	Sanger sequencing, Illumina sequencing, Oxford nanopore	Oxford Nanopore sequencing	0	Oxford Nanopore sequencing	0	NGS, Sanger sequencing	1	Sanger sequencing, NGS	1	Oxford Nanopore sequencing	0	Oxford Nanopore sequencing	0	Not reported	0	Sanger sequencing, Illumina sequencing, nanopore sequencing	1	Oxford Nanopore sequencing	0	Oxford Nanopore sequencing	0	Not reported	0	NGS	0
37537871	11	What type of samples were sequenced?	List	Plasma	Plasma	1	Plasma	1	Plasma	1	Plasma	1	Plasma	1	Plasma	1	Not reported	0	Plasma	1	Plasma	1	Plasma	1	Not reported	0	Plasma	1
37537871	12	Were any sequences obtained from individuals with virological failure on a treatment regimen?	Boolean	Yes	Yes	1	No	0	Yes	1	Yes	1	No	0	No	0	Not reported	0	Not reported	0	No	0	No	0	Not reported	0	Yes	1
37537871	13	Were the patients in the study in a clinical trial?	Boolean	No	No	1	No	1	No	1	No	1	No	1	No	1	Not reported	1	No	1	Yes	0	No	1	Not reported	1	No	1
37537871	14	Does the paper report HIV sequences from individuals who had previously received ARV drugs?	Boolean	Yes	No	0	No	0	Yes	1	Unknown	0	No	0	No	0	Not reported	0	Yes	1	Yes	1	Yes	1	Not reported	0	Yes	1
37537871	15	Which drug classes were received by individuals in the study before sample sequencing?	List	Not reported	No	1	No	1	Not reported	1	Not reported	1	No	1	No	1	Not reported	1	Not reported	1	NRTI, NNRTI, PI, INSTI	0	No	1	Not reported	1	NRTIs, NNRTIs, PIs	0
37537871	16	Which drugs were received by individuals in the study before sample sequencing?	List	Not reported	No	1	No	1	Not reported	1	None	1	No	1	No	1	Not reported	1	Not reported	1	Abacavir (ABC), Zidovudine'(AZT), Zalcitabine (DDC), Didanosine (DDI), Lamivudine (3TC), Stavudine (D4T), Emtricitabine(FTC), Tenofovir (TFV), Nevirapine (NVP), Delavirdine (DLV), Efavirenz (EFV), Etravirine (ETR), Rilpivirine (RPV), Doravirine (DOR), Amprenavir (APV), Lopinavir'(LPV), Atazanavir (ATV), Derunavir (DRV), Raltegravir (RAL), Elvitegravir(EVG), Dolutagravir (DTG), Bictegravir (BIC), …	0	No	1	Not reported	1	Not reported	1
37537871	2	Does the paper report in vitro drug susceptibility data?	Boolean	No	No	1	No	1	No	1	No	1	No	1	No	1	Not reported	1	No	1	No	1	No	1	Not reported	1	No	1
37537871	3	Were sequences from the paper made publicly available?	Boolean	No	No	1	No	1	No	1	No	1	Yes	0	No	1	Not reported	1	No	1	Yes	0	No	1	Not reported	1	No	1
37537871	4	What were the GenBank accession numbers for sequenced HIV isolates?	List	Not reported	No	1	No	1	Not reported	1	Not reported	1	No	1	No	1	Not reported	1	Not reported	1	No	1	No	1	77	0	Not reported	1
37537871	5	How many individuals had samples obtained for HIV sequencing?	Number	77	77	1	77	1	77	1	77	1	77	1	77	1	Not reported	0	77	1	77	1	77	1		0	77	1
37537871	6	From which countries were the sequenced samples obtained?	List	Hong Kong	Hong Kong	1	Hong Kong	1	Hong Kong	1	Hong Kong	1	Hong Kong	1	Hong Kong	1	Not reported	0	Hong Kong	1	Hong Kong	1	Hong Kong	1	Not reported	0	Hong Kong	1
37537871	7	From what years were the sequenced samples obtained?	List	2002-2014	2002-2014	1	2002-2014	1	2002-2014	1	2002–2014	1	2002-2014	1	2002-2014	1	Not reported	0	2002-2014	1	2002-2014	1	2002-2014	1	Not reported	0	2002-2014	1
37537871	8	Were samples cloned prior to sequencing?	Boolean	No	No	1	No	1	No	1	No	1	No	1	No	1	Not reported	1	Not reported	1	No	1	No	1	Not reported	1	No	1
37537871	9	Which HIV genes were reported to have been sequenced?	List	PR, RT, IN	Protease, RT, IN	1	PR, RT, IN	1	PR, RT, IN	1	PR, RT, IN	1	Protease, Reverse transcriptase, Integrase	1	PR, RT, IN	1	Not reported	0	PR, RT, IN	1	No	0	Full genome	0	Not reported	0	PR, RT	1
37540331	1	Does the paper report HIV sequences from patient samples?	Boolean	No	No	1	No	1	No	1	No	1	No	1	No	1	No"""""	1	No	1	No	1	No	1	No	1	No	1
37540331	10	What method was used for sequencing?	List	Not reported	No	1	No	1	Not reported	1	Not reported	1	No	1	No	1	Not reported"""	1	Not reported	1	No	1	No	1	Not reported	1	Not reported	1
37540331	11	What type of samples were sequenced?	List	Not reported	No	1	No	1	Not applicable	1	Not applicable	1	No	1	No	1	Not applicable"""	1	Not applicable	1	No	1	No	1	Not reported	1	Not reported	1
37540331	12	Were any sequences obtained from individuals with virological failure on a treatment regimen?	Boolean	No	No	1	No	1	No	1	Not applicable	1	No	1	No	1	Not applicable"""	1	Not applicable	1	Yes	0	No	1	No	1	Not reported	1
37540331	13	Were the patients in the study in a clinical trial?	Boolean	Yes	Yes	1	Yes	1	Yes	1	Yes	1	Yes	1	Yes	1	Yes"""	1	Yes	1	Yes	1	Yes	1	No	0	Yes	1
37540331	14	Does the paper report HIV sequences from individuals who had previously received ARV drugs?	Boolean	No	No	1	No	1	No	1	No	1	No	1	No	1	No"""	1	No	1	No	1	No	1	No	1	Yes	0
37540331	15	Which drug classes were received by individuals in the study before sample sequencing?	List	Not reported	NRTI, NNRTI	0	No	1	Not reported	1	NRTIs, NNRTIs	0	NRTI, NNRTI	0	No	1	Not reported	1	Not reported	1	No	1	No	1	Not reported	1	NRTIs, NNRTIs	0
37540331	16	Which drugs were received by individuals in the study before sample sequencing?	List	Not reported	No	1	No	1	Not reported	1	Not reported	1	NRTI, NNRTI	0	No	1	Not reported	1	Not reported	1	No	1	No	1	Not reported	1	Tenofovir, Lamivudine, Efavirenz	0
37540331	2	Does the paper report in vitro drug susceptibility data?	Boolean	No	No	1	No	1	No	1	No	1	No	1	No	1	No"""	1	No	1	No	1	No	1	No	1	No	1
37540331	3	Were sequences from the paper made publicly available?	Boolean	No	No	1	No	1	No	1	No	1	Yes	0	No	1	No"""	1	No	1	No	1	No	1	No	1	No	1
37540331	4	What were the GenBank accession numbers for sequenced HIV isolates?	List	Not reported	No	1	No	1	Not reported	1	Not reported	1	No	1	No	1	Not reported"""	1	Not reported	1	No	1	No	1	Not reported	1	Not reported	1
37540331	5	How many individuals had samples obtained for HIV sequencing?	Number	0	0	1	0	1	Not reported	1	0	1	0	1	0	1	0"""	1	0	1	0	1	0	1	0	1	0	1
37540331	6	From which countries were the sequenced samples obtained?	List	Not reported	No	1	No	1	Not applicable	1	Iran	0	No	1	No	1	Not applicable"""	1	Not applicable	1	No	1	No	1	Not reported	1	Not reported	1
37540331	7	From what years were the sequenced samples obtained?	List	Not reported	No	1	No	1	Not applicable	1	Not reported	1	No	1	No	1	Not applicable"""	1	Not applicable	1	No	1	No	1	Not reported	1	Not reported	1
37540331	8	Were samples cloned prior to sequencing?	Boolean	No	No	1	No	1	Not applicable	1	Not applicable	1	No	1	No	1	Not applicable"""	1	Not applicable	1	No	1	No	1	Not reported	1	Not applicable	1
37540331	9	Which HIV genes were reported to have been sequenced?	List	Not reported	No	1	No	1	Not applicable	1	None	1	No	1	No	1	Not reported"""	1		1	No	1	No	1	Not reported	1	Not reported	1
37541705	1	Does the paper report HIV sequences from patient samples?	Boolean	Yes	No	0	No	0	No	0	Yes	1	No	0	No	0	No	0	No	0	No	0	No	0	Yes	1	Yes	1
37541705	10	What method was used for sequencing?	List	Not reported	No	1	No	1	Not reported	1	Not reported	1	No	1	No	1	Not reported	1	Not reported	1	No	1	No	1	Sanger sequencing	0	Not reported	1
37541705	11	What type of samples were sequenced?	List	Not reported	No	1	No	1	Not reported	1	Not reported	1	No	1	No	1	Not reported	1	Not applicable	1	No	1	No	1	Plasma, serum, PBMCs, proviral DNA, or dried blood spots	0	Blood	0
37541705	12	Were any sequences obtained from individuals with virological failure on a treatment regimen?	Boolean	No	No	1	No	1	No	1	No	1	No	1	No	1	Not reported	1	Not applicable	1	No	1	No	1	No	1	No	1
37541705	13	Were the patients in the study in a clinical trial?	Boolean	Yes	Yes	1	Yes	1	Yes	1	Yes	1	Yes	1	Yes	1	Not reported	0	Yes	1	Yes	1	No	0	Yes	1	Yes	1
37541705	14	Does the paper report HIV sequences from individuals who had previously received ARV drugs?	Boolean	Yes	No	0	Yes	1	Yes	1	Yes	1	No	0	No	0	Not reported	0	No	0	Yes	1	No	0	Yes	1	Yes	1
37541705	15	Which drug classes were received by individuals in the study before sample sequencing?	List	PI, INSTI	PI, INSTI	1	PI, INSTI	1	NNRTIs, INSTIs	0	NRTIs, PIs	0	NRTI, NNRTI, PI, INSTI	1	No	0	Not reported	0		0	NNRTI	0	No	0	NRTIs, NNRTIs, PIs, INSTIs, Capsid Inhibitors, Entry Inhibitors	1	NRTIs, NNRTIs, and/or INSTIs	0
37541705	16	Which drugs were received by individuals in the study before sample sequencing?	List	LPV, DTG, RAL, ABC, 3TC	Lopinavir/ritonavir, Dolutegravir, Raltegravir	0	Lopinavir (LPV), Dolutegravir (DTG), Raltegravir (RAL)	0	Lopinavir/ritonavir, Dolutegravir, Raltegravir	0	Lopinavir/ritonavir, dolutegravir, raltegravir	0	Dolutegravir, Abacavir, Lamivudine	0	No	0	Not reported	0		0	NRTI (Abacavir, Lamivudine), NNRTI (Nevirapine, Efavirenz), PI (Lopinavir), INSTI (Raltegravir)	0	No	0	Abacavir, Lamivudine, Efavirenz, Nevirapine, Lopinavir, Ritonavir, Raltegravir, Dolutegravir, Cabotegravir, Lenacapavir, Maraviroc, Fostemsavir, Enfuvirtide, Ibalizumab	1		0
37541705	2	Does the paper report in vitro drug susceptibility data?	Boolean	No	No	1	No	1	No	1	No	1	No	1	No	1	Not reported	1	No	1	No	1	No	1	No	1	No	1
37541705	3	Were sequences from the paper made publicly available?	Boolean	No	No	1	No	1	No	1	No	1	No	1	No	1	Not reported	1	No	1	No	1	No	1	No	1	No	1
37541705	4	What were the GenBank accession numbers for sequenced HIV isolates?	List	Not reported	No	1	No	1	Not reported	1	Not reported	1	No	1	No	1	Not reported	1	Not reported	1	No	1	No	1	Not reported	1	Not reported	1
37541705	5	How many individuals had samples obtained for HIV sequencing?	Number	0	0	1	0	1	Not reported	1	57	0	0	1	0	1	Not reported	1	0	1	0	1	0	1	57	0	57	0
37541705	6	From which countries were the sequenced samples obtained?	List	Botswana, South Africa, Thailand, and the U.S.	No	0	No	0	Botswana, South Africa, Thailand, U.S.	1	Botswana, South Africa, Thailand, U.S.	1	No	0	No	0	Not reported	0	Not applicable	0	Botswana, South Africa, Thailand, and the U.S.	1	No	0	Botswana, South Africa, Thailand, and the U.S.	1	Botswana, South Africa, Thailand, and the U.S.	1
37541705	7	From what years were the sequenced samples obtained?	List	2020-2021	No	0	No	0	2020–2021	1	2020–2021	1	No	0	No	0	Not reported	0	Not applicable	0	2020-2021	1	No	0	2020-2021	1	2020-2021	1
37541705	8	Were samples cloned prior to sequencing?	Boolean	No	No	1	No	1	Not reported	1	No	1	No	1	No	1	Not reported	1	Not applicable	1	No	1	No	1	No	1	Not reported	1
37541705	9	Which HIV genes were reported to have been sequenced?	List	RT	No	0	No	0	Not reported	0	Not reported	0	No	0	No	0	Not reported	0	Not reported	0	No	0	No	0	Pol	1	Not reported	0
37546367	1	Does the paper report HIV sequences from patient samples?	Boolean	Yes	Yes	1	Yes	1	Yes	1	Yes	1	Yes	1	Yes	1	"Yes"	1	Yes	1	Yes	1	Yes	1	Yes	1	Yes	1
37546367	10	What method was used for sequencing?	List	Sanger sequencing	Sanger sequencing	1	Sanger sequencing	1	Sanger sequencing	1	Sanger sequencing	1	Sanger sequencing	1	Sanger sequencing	1	"Sanger sequencing"	1	Not reported	0	Sanger sequencing	1	Sanger sequencing	1	Sanger sequencing	1	Sanger sequencing	1
37546367	11	What type of samples were sequenced?	List	Plasma	Plasma	1	Plasma	1	Plasma	1	Plasma	1	Plasma	1	Plasma	1	"Plasma"	1	Plasma	1	Plasma	1	Plasma	1	Plasma	1	Plasma	1
37546367	12	Were any sequences obtained from individuals with virological failure on a treatment regimen?	Boolean	Yes	Yes	1	Yes	1	Yes	1	Yes	1	No	0	No	0	"No"	0	Not reported	0	No	0	Yes	1	Yes	1	Not applicable	0
37546367	13	Were the patients in the study in a clinical trial?	Boolean	No	No	1	No	1	No	1	No	1	No	1	No	1	"No"	1	No	1	No	1	No	1	No	1	Not applicable	1
37546367	14	Does the paper report HIV sequences from individuals who had previously received ARV drugs?	Boolean	Yes	Yes	1	Yes	1	Yes	1	Yes	1	Yes	1	Yes	1	"Yes"	1	Yes	1	Yes	1	Yes	1	Yes	1	Yes	1
37546367	15	Which drug classes were received by individuals in the study before sample sequencing?	List	NRTI, NNRTI, PI	NRTI, NNRTI, PI	1	No	0	Not reported	0	NRTI, NNRTI, PI	1	NRTI, NNRTI, PI	1	No	0	"Not reported"	0	Not reported	0	NRTI, NNRTI, PI	1	NRTI, NNRTI, PI	1	NRTI, NNRTI, PI, INSTI	1	Not reported	0
37546367	16	Which drugs were received by individuals in the study before sample sequencing?	List	Not reported	Abacavir (ABC), Zidovudine (AZT), Lamivudine (3TC), Emtricitabine (FTC), Tenofovir (TFV), Nevirapine (NVP), Efavirenz (EFV)	0	No	1	Not reported	1	FTC, 3TC, ABC, EFV, NVP	0	ABC, AZT, 3TC, FTC, EFV	0	No	1	"Not reported"	1	Not reported	1	See above	0	NRTI, NNRTI, PI	0	AZT, ABC, FTC, 3TC, TDF, D4T, DDI, EFV, NVP, ETR, RPV, DOR, DRV, ATV, LPV, NFV, MVC, RAL, EVG, DTG, BIC, CAB, LEN	0	Not reported	1
37546367	2	Does the paper report in vitro drug susceptibility data?	Boolean	No	Yes	0	No	1	No	1	Yes	0	No	1	No	1	"No"	1	No	1	Yes	0	No	1	Yes	0	No	1
37546367	3	Were sequences from the paper made publicly available?	Boolean	Yes	Yes	1	Yes	1	Yes	1	Yes	1	Yes	1	Yes	1	"Yes"	1	Yes	1	Yes	1	Yes	1	Yes	1	Yes	1
37546367	4	What were the GenBank accession numbers for sequenced HIV isolates?	List	OQ886077 - OQ888150	OQ886077 - OQ888150	1	OQ886077 - OQ888150	1	OQ886077 - OQ888150	1	OQ886077 - OQ888150	1	OQ886077 - OQ888150	1	OQ886077 - OQ888150	1	"OQ886077 - OQ888150"	1	OQ886077 - OQ888150	1	OQ886077 - OQ888150	1	OQ886077 - OQ888150	1	OQ886077-OQ888150	1	OQ886077 - OQ888150	1
37546367	5	How many individuals had samples obtained for HIV sequencing?	Number	2074	2074	1	2074	1	2074	1	2074	1	2074	1	3274	0	"2074"	1	2074	1	2074	1	2074	1	2074	1	2074	1
37546367	6	From which countries were the sequenced samples obtained?	List	China	China	1	China	1	China	1	China	1	China	1	China	1	"China"	1	China	1	China	1	China	1	China	1	China	1
37546367	7	From what years were the sequenced samples obtained?	List	2011-2022	2011-2022	1	2011-2022	1	2011–2022	1	2011–2022	1	2011-2022	1	2011-2022	1	"2011-2022"	1	2011-2022	1	2011-2022	1	2011-2022	1	2011-2022	1	2011-2022	1
37546367	8	Were samples cloned prior to sequencing?	Boolean	No	No	1	No	1	No	1	No	1	No	1	No	1	"No"	1	No	1	No	1	No	1	No	1	Yes	0
37546367	9	Which HIV genes were reported to have been sequenced?	List	PR, RT	PR, RT	1	PR, RT	1	Pol	1	Pol	1	Protease, Reverse transcriptase, Integrase	1	PR, RT, IN	1	"Pol"	1	Pol	1	Pol	1	Pol	1	Pol	1	PR, RT	1
37554471	1	Does the paper report HIV sequences from patient samples?	Boolean	No	No	1	No	1	No	1	No	1	No	1	No	1	No	1	No	1	No	1	No	1	Yes	0	Yes	0
37554471	10	What method was used for sequencing?	List	Not reported	No	1	No	1	Not applicable	1	Not reported	1	No	1	No	1	Not reported	1	Not reported	1	No	1	No	1	Not reported	1	Not reported	1
37554471	11	What type of samples were sequenced?	List	Not reported	No	1	No	1	Not reported	1	Not applicable	1	No	1	No	1	Not reported	1	Not applicable	1	No	1	No	1	Not reported	1	Not reported	1
37554471	12	Were any sequences obtained from individuals with virological failure on a treatment regimen?	Boolean	No	No	1	No	1	Yes	0	No	1	No	1	No	1	Not applicable	1	Not applicable	1	No	1	No	1	Not reported	1	Yes	0
37554471	13	Were the patients in the study in a clinical trial?	Boolean	No	No	1	No	1	No	1	No	1	Yes	0	No	1	No	1	No	1	No	1	No	1	Not reported	1	Yes	0
37554471	14	Does the paper report HIV sequences from individuals who had previously received ARV drugs?	Boolean	No	No	1	No	1	Yes	0	No	1	Yes	0	No	1	No	1	Yes	0	Yes	0	No	1	Not reported	1	Yes	0
37554471	15	Which drug classes were received by individuals in the study before sample sequencing?	List	Not reported	NNRTI, INSTI, PI	0	NRTI, NNRTI, PI, INSTI	0	NRTI, NNRTI, PI, INSTI	0	NRTIs, NNRTIs, PIs, INSTIs	0	NRTI, NNRTI, PI	0	No	1	None	1	NRTIs, NNRTIs, PIs, INSTIs	0	NRTI, NNRTI	0	No	1	Not reported	1	NRTIs, NNRTIs, PIs, INSTIs	0
37554471	16	Which drugs were received by individuals in the study before sample sequencing?	List	Not reported	Etravirine, Dolutegravir, Darunavir, Ritonavir	0	Etravirine (ETR), Dolutegravir (DTG), Darunavir (DRV), Ritonavir (RTV), Tenofovir (TFV), Lamivudine (3TC), Emtricitabine (FTC), Abacavir (ABC), Efavirenz (EFV)	0	Etravirine, dolutegravir, darunavir, ritonavir, emtricitabine, tenofovir alafenamide, trimethoprim, sulfamethoxazole	0	Etravirine, Dolutegravir, Darunavir, Ritonavir	0	Etravirine, Dolutegravir, Darunavir, Ritonavir	0	No	1	None	1	Etravirine, dolutegravir, darunavir, ritonavir	0	Etravirine, dolutegravir, darunavir, lamivudine, emtricitabine, abacavir, efavirenz, tenofovir	0	No	1	Not reported	1	Etravirine, dolutegravir, darunavir, ritonavir	0
37554471	2	Does the paper report in vitro drug susceptibility data?	Boolean	No	No	1	No	1	No	1	No	1	No	1	No	1	No	1	No	1	Yes	0	No	1	No	1	No	1
37554471	3	Were sequences from the paper made publicly available?	Boolean	No	No	1	No	1	No	1	No	1	No	1	No	1	No	1	No	1	No	1	No	1	No	1	No	1
37554471	4	What were the GenBank accession numbers for sequenced HIV isolates?	List	Not reported	No	1	No	1	Not reported	1	Not reported	1	No	1	No	1	Not reported	1	Not reported	1	No	1	No	1	Not reported	1	Not reported	1
37554471	5	How many individuals had samples obtained for HIV sequencing?	Number	1	0	0	0	0	0	0	1	1	0	0	0	0	0	0	0	0	0	0	0	0	Not reported	0	1	1
37554471	6	From which countries were the sequenced samples obtained?	List	Not reported	No	1	No	1	Not applicable	1	Not reported	1	No	1	No	1	Not reported	1	Not applicable	1	No	1	No	1	Not reported	1	Not reported	1
37554471	7	From what years were the sequenced samples obtained?	List	Not reported	No	1	No	1	Not applicable	1	Not reported	1	No	1	No	1	Not reported	1	Not applicable	1	No	1	No	1	Not reported	1	1996	0
37554471	8	Were samples cloned prior to sequencing?	Boolean	No	No	1	No	1	Not applicable	1	Not applicable	1	No	1	No	1	Not applicable	1	Not applicable	1	No	1	No	1	Not reported	1	Not reported	1
37554471	9	Which HIV genes were reported to have been sequenced?	List	RT	No	0	No	0	Not reported	0	None	0	No	0	No	0	Not reported	0	Not reported	0	No	0	No	0	Not reported	0	Not reported	0
37573167	1	Does the paper report HIV sequences from patient samples?	Boolean	Yes	Yes	1	Yes	1	Yes	1	Yes	1	Yes	1	Yes	1	Yes	1	Yes	1	Yes	1	Yes	1	Yes	1	Yes	1
37573167	10	What method was used for sequencing?	List	Sanger sequencing	Sanger sequencing	1	Sanger sequencing	1	Sanger sequencing	1	Sanger sequencing	1	Sanger sequencing	1	Sanger sequencing	1	Sanger sequencing	1	Sanger sequencing	1	Sanger sequencing	1	Sanger sequencing	1	Sanger sequencing	1	Sanger sequencing	1
37573167	11	What type of samples were sequenced?	List	PBMC	PBMC	1	PBMC	1	Whole blood, PBMC	1	Whole blood, PBMC	1	PBMC	1	PBMC	1	Whole blood, PBMC	1	Whole blood, PBMC	1	Whole Blood; PBMC	1	Plasma	0	Whole blood, PBMC	1	Whole blood and lymphomonocytic cells	0
37573167	12	Were any sequences obtained from individuals with virological failure on a treatment regimen?	Boolean	No	No	1	No	1	No	1	No	1	No	1	No	1	No	1	No	1	No	1	No	1	No	1	Yes	0
37573167	13	Were the patients in the study in a clinical trial?	Boolean	No	No	1	No	1	No	1	No	1	No	1	No	1	No	1	No	1	No	1	No	1	No	1	Not applicable	1
37573167	14	Does the paper report HIV sequences from individuals who had previously received ARV drugs?	Boolean	Yes	Yes	1	Yes	1	Yes	1	Yes	1	Yes	1	Yes	1	Yes	1	Yes	1	Yes	1	Yes	1	Yes	1	Yes	1
37573167	15	Which drug classes were received by individuals in the study before sample sequencing?	List	NRTI, NNRTI, PI, INSTI	NRTI, NNRTI, PI, INSTI	1	NRTI, NNRTI, PI, INSTI	1	NRTI, NNRTI, PI, INSTI	1	NRTIs, NNRTIs, PIs, INSTIs	1	NRTI, NNRTI, PI, INSTI	1	NRTI, NNRTI, PI, INSTI	1	NRTI, NNRTI, PI, INSTI	1	NRTIs, NNRTIs, PIs, INSTIs	1	NRTI, NNRTI, PI, INSTI	1	NRTI, NNRTI, PI, INSTI	1	NRTI, NNRTI, PI, INSTI	1	NRTIs, NNRTIs, PIs, and INSTIs	1
37573167	16	Which drugs were received by individuals in the study before sample sequencing?	List	Not reported	No	1	No	1	Not reported	1	Not reported	1	No	1	No	1	Not reported	1	Not reported	1	Abacavir (ABC), Zidovudine'(AZT), Zalcitabine (DDC), Didanosine (DDI), Lamivudine (3TC), Stavudine (D4T), Emtricitabine(FTC), Tenofovir (TFV), Nevirapine (NVP), Delavirdine (DLV), Efavirenz (EFV), Etravirine (ETR), Rilpivirine (RPV), Doravirine (DOR), Amprenavir (APV), Lopinavir'(LPV), Atazanavir (ATV), Derunavir (DRV), Raltegravir (RAL), Elvitegravir(EVG), Dolutagravir (DTG), Bictegravir (BIC), …	0	NRTI, NNRTI, PI, INSTI	0	Not reported	1	Not reported	1
37573167	2	Does the paper report in vitro drug susceptibility data?	Boolean	No	Yes	0	No	1	No	1	No	1	No	1	No	1	No	1	No	1	No	1	No	1	Yes	0	No	1
37573167	3	Were sequences from the paper made publicly available?	Boolean	No	No	1	No	1	No	1	No	1	No	1	No	1	No	1	No	1	No	1	No	1	No	1	Not reported	1
37573167	4	What were the GenBank accession numbers for sequenced HIV isolates?	List	Not reported	No	1	No	1	Not reported	1	Not reported	1	No	1	No	1	Not reported	1	Not reported	1	No	1	No	1	Not reported	1	Not reported	1
37573167	5	How many individuals had samples obtained for HIV sequencing?	Number	1126	1126	1	1126	1	1126	1	1126	1	1126	1	1126	1	1126	1	1126	1	1126	1	1126	1	1126	1	1126	1
37573167	6	From which countries were the sequenced samples obtained?	List	Italy	Italy	1	Italy	1	Italy	1	Italy	1	No	0	Italy	1	Italy	1	Italy	1	Italy	1	No	0	Not reported	0	Not reported	0
37573167	7	From what years were the sequenced samples obtained?	List	2010-2021	2010-2021	1	2010-2021	1	2010–2021	1	2010–2021	1	2010-2021	1	2010-2021	1	2010-2021	1	2010-2021	1	2010-2021	1	2010-2021	1	2010-2021	1	2010-2021	1
37573167	8	Were samples cloned prior to sequencing?	Boolean	No	No	1	No	1	No	1	No	1	No	1	No	1	No	1	Not reported	1	No	1	No	1	No	1	No	1
37573167	9	Which HIV genes were reported to have been sequenced?	List	PR, RT, IN	Protease, PR; Reverse transcriptase, RT; Integrase, IN	1	PR, RT, IN	1	PR, RT, IN	1	PR, RT	1	Protease, PR; Reverse transcriptase, RT; Integrase, IN	1	PR, RT, IN	1	PR, RT	1	PR, RT, IN	1	Protease, PR; Reverse transcriptase, RT; Integrase, IN	1	No	0	PR, RT, IN	1	PR, RT, and IN	1
37574435	1	Does the paper report HIV sequences from patient samples?	Boolean	Yes	No	0	Yes	1	Yes	1	Yes	1	No	0	Yes	1	**Yes**	1	Yes	1	No	0	No	0	Yes	1	Yes	1
37574435	10	What method was used for sequencing?	List	Not reported	No	1	No	1	Not reported	1	Not reported	1	No	1	No	1	**Not reported**	1	Not reported	1	No	1	No	1	Not reported	1	Not reported	1
37574435	11	What type of samples were sequenced?	List	Plasma	No	0	Plasma	1	Plasma	1	Plasma	1	No	0	Plasma	1	**Not reported**	0	Plasma	1	No	0	No	0	Not reported	0	Plasma	1
37574435	12	Were any sequences obtained from individuals with virological failure on a treatment regimen?	Boolean	Yes	No	0	Yes	1	Yes	1	Yes	1	No	0	Yes	1	**Yes**	1	Yes	1	No	0	Yes	1	Not reported	0	Yes	1
37574435	13	Were the patients in the study in a clinical trial?	Boolean	No	No	1	No	1	No	1	No	1	No	1	No	1	**No**	1	No	1	No	1	No	1	Not reported	1	No	1
37574435	14	Does the paper report HIV sequences from individuals who had previously received ARV drugs?	Boolean	Yes	No	0	Yes	1	Yes	1	Yes	1	No	0	Yes	1	**Yes**	1	Yes	1	No	0	Yes	1	Yes	1	Yes	1
37574435	15	Which drug classes were received by individuals in the study before sample sequencing?	List	NRTI, INSTI	NRTI, INSTI	1	NRTI, NNRTI, INSTI	1	NRTI, INSTI, NNRTI	1	NRTI, NNRTI	0	NRTI, NNRTI, PI, INSTI	1	NRTI, NNRTI, PI, INSTI	1	**Not reported**	0	Not reported	0	No	0	No	0	Not reported	0	Not reported	0
37574435	16	Which drugs were received by individuals in the study before sample sequencing?	List	DTG, BIC, FTC, TAF	No	0	DTG, FTC, TAF, BIC, NRTI, NNRTI	1	Not reported	0	Not reported	0	Abacavir (ABC), Zidovudine'(AZT), Zalcitabine (DDC), Didanosine (DDI), Lamivudine (3TC), Stavudine (D4T), Emtricitabine(FTC), Tenofovir (TFV), Nevirapine (NVP), Delavirdine (DLV), Efavirenz (EFV), Etravirine (ETR), Rilpivirine (RPV), Doravirine (DOR), Amprenavir (APV), Lopinavir'(LPV), Atazanavir (ATV), Derunavir (DRV), Nelfinavir (NFV), Raltegravir (RAL), Elvitegravir(EVG), Dolutagravir (DTG), B…	1	No	0	**Not reported**	0	Not reported	0	No	0	No	0	Not reported	0	Not reported	0
37574435	2	Does the paper report in vitro drug susceptibility data?	Boolean	No	No	1	No	1	No	1	No	1	No	1	No	1	**No**	1	Yes	0	No	1	No	1	No	1	No	1
37574435	3	Were sequences from the paper made publicly available?	Boolean	No	No	1	No	1	No	1	No	1	No	1	No	1	**No**	1	No	1	No	1	No	1	Yes	0	Not reported	1
37574435	4	What were the GenBank accession numbers for sequenced HIV isolates?	List	Not reported	No	1	No	1	Not reported	1	Not reported	1	No	1	No	1	**Not reported**	1	Not reported	1	No	1	No	1	Not reported	1	Not reported	1
37574435	5	How many individuals had samples obtained for HIV sequencing?	Number	70 or 79	0	0	0	0	79	1	79	1	0	0	0	0	**Not reported**	0	79	1	0	0	0	0	Not reported	0	79	1
37574435	6	From which countries were the sequenced samples obtained?	List	Taiwan	No	0	Taiwan	1	Taiwan	1	Taiwan	1	No	0	Taiwan	1	**Taiwan**	1	Taiwan	1	No	0	No	0	Not reported	0	Taiwan	1
37574435	7	From what years were the sequenced samples obtained?	List	2016-2022	No	0	2016-2022	1	2016-2022	1	2016–2022	1	No	0	2016-2022	1	**2016-2022**	1	2016-2022	1	No	0	No	0	Not reported	0	2016-2022	1
37574435	8	Were samples cloned prior to sequencing?	Boolean	No	No	1	No	1	No	1	No	1	No	1	No	1	**Not reported**	1	Not reported	1	No	1	No	1	Not reported	1	Not reported	1
37574435	9	Which HIV genes were reported to have been sequenced?	List	RT	No	0	No	0	NRTI, INSTI	1	RT, IN	1	No	0	PR, RT, IN	1	**Not reported**	0	Pol	1	No	0	No	0	Not reported	0	Pol	1
37585352	1	Does the paper report HIV sequences from patient samples?	Boolean	Yes	Yes	1	Yes	1	Yes	1	Yes	1	Yes	1	Yes	1	"Yes"	1	Yes	1	Yes	1	Yes	1	Yes	1	Yes	1
37585352	10	What method was used for sequencing?	List	Illumina sequencing	Illumina sequencing	1	NGS	1	NGS	1	NGS	1	Illumina sequencing	1	NGS	1	"NGS"	1	NGS	1	Illumina sequencing	1	Illumina sequencing	1	NGS	1	NGS	1
37585352	11	What type of samples were sequenced?	List	PBMC	Other	0	No	0	PBMC	1	Proviral DNA	1	PBMC	1	PBMC	1	"PBMC"	1	Proviral DNA	1	Proviral DNA	1	Proviral DNA	1	Proviral DNA	1	Proviral DNA	1
37585352	12	Were any sequences obtained from individuals with virological failure on a treatment regimen?	Boolean	No	No	1	No	1	No	1	No	1	No	1	No	1	"No"	1	No	1	No	1	No	1	Yes	0	No	1
37585352	13	Were the patients in the study in a clinical trial?	Boolean	Yes	Yes	1	Yes	1	Yes	1	Yes	1	No	0	Yes	1	"Yes"	1	Not reported	0	Yes	1	Yes	1	Yes	1	Yes	1
37585352	14	Does the paper report HIV sequences from individuals who had previously received ARV drugs?	Boolean	Yes	Yes	1	Yes	1	Yes	1	Yes	1	Yes	1	Yes	1	"Yes"	1	Yes	1	Yes	1	Yes	1	Yes	1	Yes	1
37585352	15	Which drug classes were received by individuals in the study before sample sequencing?	List	NRTI, NNRTI	NRTI, NNRTI	1	NRTI, NNRTI	1	NRTI, NNRTI	1	NRTIs, NNRTIs	1	NNRTI, NRTI	1	NNRTI	1	Not reported	0	NRTIs, NNRTIs	1	NRTI (Nucleoside Reverse Transcriptase Inhibitor), NNRTI (Non-Nucleosid Reverse Transcriptase Inhibitor), PI (Protease Inhibitor)	1	No	0	NRTI, NNRTI, PI	1	NRTIs, NNRTIs	1
37585352	16	Which drugs were received by individuals in the study before sample sequencing?	List	EFV, FTC, TDF, 3TC, NVP, AZT	Efavirenz, Emtricitabine, Tenofovir, Lamivudine, Nevirapine, Zidovudine	1	Efavirenz (EFV), Emtricitabine (FTC), Tenofovir (TFV), Lamivudine (3TC), Nevirapine (NVP), Zidovudine (ZDV)	1	EFV, FTC, TDF, 3TC, ZDV, NVP	1	Efavirenz, Emtricitabine, Tenofovir, Lamivudine, Nevirapine, Zidovudine	1	Nevirapine (NVP), Efavirenz (EFV), Lamivudine (3TC), Zidovudine (AZT), Emtricitabine (FTC), Tenofovir (TFV)	1	Efavirenz (EFV), Nevirapine (NVP), Rilpivirine (RPV)	0	Not reported	0	Efavirenz, emtricitabine, tenofovir, lamivudine, nevirapine, zidovudine	1	NRTI, NNRTI, PI	0	No	0	EFV, FTC, TDF, 3TC, NVP, ZDV	1	EFV, FTC, TDF, 3TC, NVP, ZDV	1
37585352	2	Does the paper report in vitro drug susceptibility data?	Boolean	No	Yes	0	No	1	No	1	No	1	No	1	No	1	"No"	1	No	1	No	1	No	1	Yes	0	No	1
37585352	3	Were sequences from the paper made publicly available?	Boolean	No	Yes	0	No	1	No	1	No	1	Yes	0	Yes	0	"Yes"	0	Yes	0	Yes	0	Yes	0	Yes	0	Yes	0
37585352	4	What were the GenBank accession numbers for sequenced HIV isolates?	List	Not reported	No	1	No	1	Not reported	1	Not reported	1	No	1	No	1	"Not reported"	1	Not reported	1	No	1	No	1	KP170487	0	Not reported	1
37585352	5	How many individuals had samples obtained for HIV sequencing?	Number	5805	5805	1	5805	1	5805	1	5805	1	5805	1	5805	1	"5805"	1	5805	1	5805	1	0	0	1281	0	5805	1
37585352	6	From which countries were the sequenced samples obtained?	List	Botswana	Botswana	1	Botswana	1	Botswana	1	Botswana	1	Botswana	1	Botswana	1	"Botswana"	1	Botswana	1	Botswana	1	No	0	Botswana	1	Not reported	0
37585352	7	From what years were the sequenced samples obtained?	List	2013-2018	2013-2018	1	2013-2018	1	2013–2018	1	2013–2018	1	2013-2018	1	2013-2018	1	"2013-2018"	1	2013-2018	1	2013-2018	1	No	0	2013-2018	1	2013-2018	1
37585352	8	Were samples cloned prior to sequencing?	Boolean	No	No	1	No	1	No	1	No	1	No	1	No	1	"No"	1	No	1	No	1	No	1	Yes	0	No	1
37585352	9	Which HIV genes were reported to have been sequenced?	List	Pol	Near full length genome	0	Near full length genome	0	Pol	1	Pol	1	Reverse transcriptase, RT; Integrase, IN	1	PR, RT, IN	1	"Pol"	1	Pol	1	Protease, Reverse transcriptase, and Integrase	1	Pol	1	Pol	1	Pol	1
37593123	1	Does the paper report HIV sequences from patient samples?	Boolean	Yes	Yes	1	Yes	1	Yes	1	Yes	1	Yes	1	Yes	1	Yes	1	Yes	1	Yes	1	Yes	1	Yes	1	Yes	1
37593123	10	What method was used for sequencing?	List	Not reported	No	1	No	1	Not reported	1	Not reported	1	No	1	No	1	Not reported	1	Not reported	1	No	1	No	1	Sanger sequencing	0	Not reported	1
37593123	11	What type of samples were sequenced?	List	Plasma	No	0	No	0	Not reported	0	Not reported	0	No	0	No	0	Not reported	0	Not reported	0	Plasma	1	Plasma, Whole Blood	1	Plasma	1	Not reported	0
37593123	12	Were any sequences obtained from individuals with virological failure on a treatment regimen?	Boolean	No	No	1	No	1	No	1	No	1	No	1	No	1	No	1	No	1	No	1	No	1	Yes	0	No	1
37593123	13	Were the patients in the study in a clinical trial?	Boolean	No	No	1	No	1	No	1	No	1	No	1	No	1	No	1	Not reported	1	No	1	No	1	No	1	Not applicable	1
37593123	14	Does the paper report HIV sequences from individuals who had previously received ARV drugs?	Boolean	No	No	1	No	1	No	1	No	1	No	1	No	1	No	1	No	1	No	1	No	1	Yes	0	No	1
37593123	15	Which drug classes were received by individuals in the study before sample sequencing?	List	Not reported	NNRTI	0	No	1	None	1	None	1	No	1	No	1	None	1		1	NRTI, NNRTI, PI	0	No	1	NRTIs, NNRTIs, PIs, INSTIs	0		1
37593123	16	Which drugs were received by individuals in the study before sample sequencing?	List	Not reported	Efavirenz, Nevirapine	0	No	1	None	1	None	1	No	1	No	1	None	1		1	NRTI, NNRTI, PI	0	No	1	AZT, 3TC, FTC, TDF, EFV, NVP, LPV/r, ATV, DTG, CAB, LEN	0		1
37593123	2	Does the paper report in vitro drug susceptibility data?	Boolean	No	Yes	0	No	1	No	1	Yes	0	No	1	No	1	No	1	No	1	Yes	0	Yes	0	No	1	Yes	0
37593123	3	Were sequences from the paper made publicly available?	Boolean	No	No	1	No	1	No	1	No	1	No	1	No	1	No	1	No	1	No	1	No	1	Yes	0	Not reported	1
37593123	4	What were the GenBank accession numbers for sequenced HIV isolates?	List	Not reported	No	1	No	1	Not reported	1	Not reported	1	No	1	No	1	Not reported	1	Not reported	1	No	1	No	1	57902	0	Not reported	1
37593123	5	How many individuals had samples obtained for HIV sequencing?	Number	57902	57902	1	57902	1	67939	0	57902	1	57902	1	57802	0	57,902	1	57,902	1	57902	1	67739	0		0	57,902	1
37593123	6	From which countries were the sequenced samples obtained?	List	China	China	1	China	1	Not reported	0	China	1	China	1	China	1	China	1	China	1	No	0	China	1	China	1	China	1
37593123	7	From what years were the sequenced samples obtained?	List	2004-2022	2004-2022	1	2004-2022	1	2004–2022	1	2004–2022	1	2004-2022	1	2004-2022	1	2004-2022	1	2004-2022	1	2004-2022	1	2004-2022	1	2004-2022	1	2004-2022	1
37593123	8	Were samples cloned prior to sequencing?	Boolean	No	No	1	No	1	No	1	No	1	No	1	No	1	Not reported	1	Not reported	1	No	1	No	1	No	1	Not reported	1
37593123	9	Which HIV genes were reported to have been sequenced?	List	PR, RT	Protease, RT	1	PR, RT	1	Pol	1	Pol	1	Protease, PR; Reverse transcriptase, RT; Integrase, IN	1	PR, RT	1	PR, RT, IN	1	Pol	1	Reverse transcriptase (RT)	0	PR, RT	1	Pol	1	Pol	1
37626789	1	Does the paper report HIV sequences from patient samples?	Boolean	Yes	Yes	1	Yes	1	Yes	1	Yes	1	No	0	Yes	1	"Yes"	1	Yes	1	Yes	1	Yes	1	Yes	1	Yes	1
37626789	10	What method was used for sequencing?	List	Sanger sequencing	Sanger sequencing	1	Sanger sequencing	1	Sanger sequencing	1	Sanger sequencing	1	Sanger sequencing	1	Sanger sequencing	1	"Sanger sequencing"	1	Not reported	0	Sanger sequencing	1	Sanger sequencing	1	Sanger sequencing	1	Sanger sequencing	1
37626789	11	What type of samples were sequenced?	List	Plasma	Whole Blood	1	Plasma	1	Plasma	1	Plasma	1	Whole Blood	1	Plasma	1	"Plasma"	1	Plasma	1	Plasma	1	Plasma	1	Yes	0	Plasma	1
37626789	12	Were any sequences obtained from individuals with virological failure on a treatment regimen?	Boolean	Yes	Yes	1	Yes	1	Yes	1	Yes	1	Yes	1	Yes	1	"Yes"	1	Yes	1	Yes	1	Yes	1	Yes	1	Yes	1
37626789	13	Were the patients in the study in a clinical trial?	Boolean	No	No	1	No	1	No	1	No	1	No	1	No	1	"No"	1	No	1	No	1	No	1	No	1	No	1
37626789	14	Does the paper report HIV sequences from individuals who had previously received ARV drugs?	Boolean	Yes	Yes	1	Yes	1	Yes	1	Yes	1	No	0	Yes	1	"Yes"	1	Yes	1	Yes	1	Yes	1	Yes	1	Yes	1
37626789	15	Which drug classes were received by individuals in the study before sample sequencing?	List	NRTI, NNRTI	NRTI, NNRTI	1	NRTI, NNRTI	1	NRTI, NNRTI	1	NRTIs, NNRTIs	1	NRTI, NNRTI	1	NRTI, NNRTI	1	"NRTI, NNRTI"	1	NRTIs, NNRTIs	1	NRTI, NNRTI, PI	1	NRTI, NNRTI, PI	1	NRTI, NNRTI	1	NRTIs, NNRTIs	1
37626789	16	Which drugs were received by individuals in the study before sample sequencing?	List	AZT, 3TC, NVP, D4T, EFV, ABC, EFV, TDF	Zidovudine (AZT), Lamivudine (3TC), Nevirapine (NVP), Stavudine (D4T), Efavirenz (EFV)	1	Zidovudine (AZT), Lamivudine (3TC), Nevirapine (NVP), Stavudine (D4T), Efavirenz (EFV)	1	Zidovudine (AZT), Lamivudine (3TC), Nevirapine (NVP), Stavudine (D4T), Efavirenz (EFV)	1	Zidovudine (AZT), Lamivudine (3TC), Nevirapine (NVP), Stavudine (D4T)	0	Zidovudine (AZT), Lamivudine (3TC), Nevirapine (NVP), Stavudine (D4T), Efavirenz (EFV)	1	Zidovudine (AZT), Lamivudine (3TC), Nevirapine (NVP), Stavudine (D4T), Efavirenz (EFV)	1	AZT, D4T, 3TC, NVP, EFV, ABC, TDF	1	AZT, 3TC, NVP, EFV, D4T, and others	1	NRTI, NNRTI, PI	0	AZT, 3TC, NVP, D4T, EFV, LPV/r, NFV, TDF, ABC, DOR, ETR, RPV, DOR, CAB, DTG, BIC, RAL, EVG, LEN	1	AZT, 3TC, NVP, D4T, EFV	1	AZT, 3TC, NVP, D4T, EFV	1
37626789	2	Does the paper report in vitro drug susceptibility data?	Boolean	No	No	1	No	1	Yes	0	No	1	No	1	No	1	"No"	1	No	1	No	1	No	1	No	1	No	1
37626789	3	Were sequences from the paper made publicly available?	Boolean	No	No	1	No	1	No	1	No	1	No	1	No	1	"Not reported"	1	No	1	No	1	No	1	No	1	No	1
37626789	4	What were the GenBank accession numbers for sequenced HIV isolates?	List	Not reported	No	1	No	1	Not reported	1	Not reported	1	No	1	No	1	"Not reported"	1	Not reported	1	No	1	No	1	Not reported	1	Not reported	1
37626789	5	How many individuals had samples obtained for HIV sequencing?	Number	551	551	1	0	0	554	0	554	0	551	1	551	1	"551"	1	Not reported	0	551	1	551	1	551	1	551	1
37626789	6	From which countries were the sequenced samples obtained?	List	Ethiopia	Ethiopia	1	Ethiopia	1	Ethiopia	1	Ethiopia	1	Ethiopia	1	Ethiopia	1	"Ethiopia"	1	Ethiopia	1	No	0	Ethiopia	1	Not reported	0	Ethiopia	1
37626789	7	From what years were the sequenced samples obtained?	List	2007-2019	2007-2019	1	2007-2019	1	2017–2019	1	2007–2019	1	2017-2019	1	2017-2019	1	"2017-2019"	1	2017-2019	1	2007--2019	1	2007-2019	1	2017-2019	1	2017-2019	1
37626789	8	Were samples cloned prior to sequencing?	Boolean	No	No	1	No	1	No	1	No	1	No	1	No	1	"No"	1	Not reported	1	No	1	No	1	No	1	Yes	0
37626789	9	Which HIV genes were reported to have been sequenced?	List	PR, RT	Reverse transcriptase, RT; Protease, PR	1	Pol	1	Pol	1	Pol	1	Reverse transcriptase, RT; Protease, PR; Integrase, IN	1	PR, RT, IN	1	"Pol"	1	Pol	1	Protease, RT, IN	1	PR, RT	1	Pol	1	Pol	1
37632026	1	Does the paper report HIV sequences from patient samples?	Boolean	Yes	Yes	1	Yes	1	Yes	1	Yes	1	Yes	1	Yes	1	Yes	1	Yes	1	Yes	1	Yes	1	Yes	1	Yes	1
37632026	10	What method was used for sequencing?	List	Sanger sequencing	Sanger sequencing	1	Sanger sequencing	1	Sanger sequencing	1	Sanger sequencing	1	No	0	Sanger sequencing	1	Sanger sequencing	1	Sanger sequencing	1	Sanger sequencing	1	No	0	Not reported	0	Sanger sequencing	1
37632026	11	What type of samples were sequenced?	List	Plasma	Whole Blood	1	Plasma	1	Plasma	1	Plasma	1	Plasma	1	Plasma	1	Plasma	1	Plasma	1	Plasma	1	No	0	Not reported	0	Plasma	1
37632026	12	Were any sequences obtained from individuals with virological failure on a treatment regimen?	Boolean	Yes	Yes	1	Yes	1	Yes	1	Yes	1	Yes	1	Yes	1	Yes	1	Yes	1	Yes	1	Yes	1	Yes	1	Yes	1
37632026	13	Were the patients in the study in a clinical trial?	Boolean	No	No	1	No	1	No	1	No	1	No	1	No	1	No	1	No	1	No	1	No	1	No	1	Not reported	1
37632026	14	Does the paper report HIV sequences from individuals who had previously received ARV drugs?	Boolean	Yes	Yes	1	Yes	1	Yes	1	Yes	1	Yes	1	Yes	1	Yes	1	Yes	1	Yes	1	Yes	1	Yes	1	Yes	1
37632026	15	Which drug classes were received by individuals in the study before sample sequencing?	List	NRTI, NNRTI, PI	NRTI, NNRTI, PI	1	NRTI, NNRTI, PI	1	NNRTI; PI	1	NRTIs, NNRTIs, PIs	1	NRTI, NNRTI, PI, INSTI	1	NRTI, NNRTI, PI	1	NRTI, NNRTI, PI	1	NRTIs, NNRTIs, PIs	1	NRTI, NNRTI, PI	1	No	0	Not reported	0	NRTIs, NNRTIs, PIs	1
37632026	16	Which drugs were received by individuals in the study before sample sequencing?	List	AZT, D4T, XTC, TDF, ATV, LPV, DRV	No	0	NRTI (Nucleoside Reverse Transcriptase Inhibitor), including Abacavir (ABC), Zidovudine (AZT), Lamivudine (3TC), Emtricitabine (FTC), Tenofovir (TFV); NNRTI (Non-Nucleosid Reverse Transcriptase Inhibitor), including Nevirapine (NVP), Efavirenz (EFV); PI (Protease Inhibitor), including Lopinavir (LPV), Atazanavir (ATV), Darunavir (DRV)	0	AZT; 3TC; FTC; TDF; ABC; EFV; NVP; ATV; LPV; DRV; RAL; DTG	0	Zidovudine (AZT), Tenofovir (TDF), Abacavir (ABC), Lamivudine/Emtricitabine (3TC/FTC)	0	TDF, AZT, ABC, EFV, ATV, LPV, DRV	1	AZT, 3TC, TDF, EFV, NVP, LPV/r, ATV/r	0	Not reported	0	Not reported	0	Abacavir (ABC), Zidovudine (AZT), Zalcitabine (DDC), Didanosine (DDI), Lamivudine (3TC), Stavudine (D4T), Emtricitabine (FTC), Tenofovir (TFV), Nevirapine (NVP), Delavirdine (DLV), Efavirenz (EFV), Etravirine (ETR), Rilpivirine (RPV), Doravirine (DOR), Amprenavir (APV), Lopinavir (LPV), Atazanavir (ATV), Derunavir (DRV), Nelfinavir (NFV), Raltegravir (RAL), Elvitegravir (EVG), Dolutegravir (DTG),…	0	No	0	Not reported	0	AZT, TDF, ABC, EFV, NVP, ATV/r, LPV/r, DRV/r	0
37632026	2	Does the paper report in vitro drug susceptibility data?	Boolean	No	Yes	0	No	1	No	1	Yes	0	No	1	No	1	No	1	No	1	Yes	0	No	1	No	1	Yes	0
37632026	3	Were sequences from the paper made publicly available?	Boolean	Yes	Yes	1	Yes	1	Yes	1	Yes	1	Yes	1	Yes	1	Yes	1	Yes	1	Yes	1	Yes	1	No	0	Yes	1
37632026	4	What were the GenBank accession numbers for sequenced HIV isolates?	List	MK580543-MK580618; JF273935-JF273965; JQ796152-JQ796169; MK867721-MK867755; OQ985493-OQ985958	MK580543-MK580618; JF273935-JF273965; JQ796152-JQ796169; MK867721-MK867755; OQ985493-OQ985958	1	MK580543-MK580618; JF273935-JF273965; JQ796152-JQ796169; MK867721-MK867755; OQ985493-OQ985958	1	MK580543-MK580618; JF273935-JF273965; JQ796152-JQ796169; MK867721-MK867755; OQ985493-OQ985958	1	MK580543-MK580618; JF273935-JF273965; JQ796152-JQ796169; MK867721-MK867755; OQ985493-OQ985958	1	MK580543-MK580618 ; JF273935-JF273965 ; JQ796152-JQ796169, MK867721-MK867755 ; and OQ985493-OQ985958	1	MK580543-MK580618, JF273935-JF273965, JQ796152-JQ796169, MK867721-MK867755, OQ985493-OQ985958	1	MK580543-MK580618; JF273935-JF273965; JQ796152-JQ796169, MK867721-MK867755; and OQ985493-OQ985958	1	MK580543-MK580618 ; JF273935-JF273965 ; JQ796152-JQ796169, MK867721-MK867755 ; and OQ985493-OQ985958	1	MK580543-MK580618; JF273935-JF273965; JQ796152-JQ796169, MK867721-MK867755; and OQ985493-OQ985958	1	No	0	Not reported	0	MK580543-MK580618; JF273935-JF273965; JQ796152-JQ796169, MK867721-MK867755; and OQ985493-OQ985958	1
37632026	5	How many individuals had samples obtained for HIV sequencing?	Number	759	759	1	759	1	759	1	759	1	759	1	759	1	759	1	759	1	759	1	759	1	759	1	759	1
37632026	6	From which countries were the sequenced samples obtained?	List	Cameroon	Cameroon	1	Cameroon	1	Cameroon	1	Cameroon	1	Cameroon	1	Cameroon	1	Cameroon	1	Cameroon	1	Cameroon	1	No	0	Cameroon	1	Cameroon	1
37632026	7	From what years were the sequenced samples obtained?	List	2011-2019	2011-2019	1	2011-2019	1	2011–2019	1	2011–2019	1	2011-2019	1	2011-2019	1	2011-2019	1	2011-2019	1	2011-2019	1	2011-2019	1	2011-2019	1	2011-2019	1
37632026	8	Were samples cloned prior to sequencing?	Boolean	No	No	1	No	1	Not reported	1	No	1	No	1	No	1	No	1	No	1	No	1	No	1	No	1	Not reported	1
37632026	9	Which HIV genes were reported to have been sequenced?	List	PR, RT	Protease, RT	1	PR, RT	1	Pol	1	PR, RT	1	Protease, Reverse transcriptase	1	PR, RT	1	PR, RT	1	PR, RT	1	Protease, RT, IN	1	No	0	Not reported	0	PR, RT	1
37632071	1	Does the paper report HIV sequences from patient samples?	Boolean	No	No	1	No	1	No	1	No	1	No	1	No	1	"No"	1	No	1	No	1	No	1	Yes	0	Yes	0
37632071	10	What method was used for sequencing?	List	Not reported	No	1	No	1	Not reported	1	Not applicable	1	No	1	No	1	Not reported	1	Not reported	1	No	1	No	1	Not reported	1	Not reported	1
37632071	11	What type of samples were sequenced?	List	Not reported	No	1	No	1	Not applicable	1	Not applicable	1	No	1	No	1	Not reported	1	Not applicable	1	No	1	No	1	Plasma	0	Plasma	0
37632071	12	Were any sequences obtained from individuals with virological failure on a treatment regimen?	Boolean	No	No	1	No	1	No	1	No	1	No	1	No	1	Not reported	1	Not applicable	1	No	1	No	1	No	1	No	1
37632071	13	Were the patients in the study in a clinical trial?	Boolean	No	No	1	No	1	No	1	No	1	No	1	No	1	Not reported	1	No	1	No	1	No	1	No	1	No	1
37632071	14	Does the paper report HIV sequences from individuals who had previously received ARV drugs?	Boolean	No	No	1	No	1	No	1	No	1	No	1	No	1	Not reported	1	No	1	No	1	No	1	Yes	0	Yes	0
37632071	15	Which drug classes were received by individuals in the study before sample sequencing?	List	Not reported	INSTI	0	No	1	Not reported	1	Not reported	1	No	1	No	1	Not reported	1		1	No	1	No	1	NRTI, NNRTI, INSTI	0	INSTIs	0
37632071	16	Which drugs were received by individuals in the study before sample sequencing?	List	Not reported	INSTI (Bictegravir, etc.)	0	No	1	Not reported	1	Not reported	1	No	1	No	1	Not reported	1		1	No	1	No	1	None	1	Not reported	1
37632071	2	Does the paper report in vitro drug susceptibility data?	Boolean	No	No	1	No	1	No	1	No	1	No	1	No	1	Not reported	1	No	1	No	1	No	1	No	1	No	1
37632071	3	Were sequences from the paper made publicly available?	Boolean	No	No	1	No	1	No	1	No	1	No	1	No	1	Not reported	1	No	1	No	1	No	1	No	1	No	1
37632071	4	What were the GenBank accession numbers for sequenced HIV isolates?	List	Not reported	No	1	No	1	Not reported	1	Not reported	1	No	1	No	1	Not reported	1	Not reported	1	No	1	No	1	Not reported	1	Not reported	1
37632071	5	How many individuals had samples obtained for HIV sequencing?	Number	0	0	1	0	1	0	1	0	1	0	1	0	1	Not reported	1	0	1	0	1	0	1	197	0	197	0
37632071	6	From which countries were the sequenced samples obtained?	List	Not reported	No	1	No	1	Not applicable	1	Italy	0	No	1	No	1	Not reported	1	Not applicable	1	No	1	No	1	Italy	0	Italy	0
37632071	7	From what years were the sequenced samples obtained?	List	Not reported	No	1	No	1	Not applicable	1	Not applicable	1	No	1	No	1	Not reported	1	Not applicable	1	No	1	No	1	2019-2022	0	2019--2022	0
37632071	8	Were samples cloned prior to sequencing?	Boolean	No	No	1	No	1	Not applicable	1	Not applicable	1	No	1	No	1	Not reported	1	Not applicable	1	No	1	No	1	Not reported	1	Not reported	1
37632071	9	Which HIV genes were reported to have been sequenced?	List	Not reported	No	1	No	1	Not applicable	1	None	1	No	1	No	1	Not reported	1	Not reported	1	No	1	No	1	Not reported	1	Not reported	1
37649807	1	Does the paper report HIV sequences from patient samples?	Boolean	No	No	1	No	1	No	1	No	1	No	1	No	1	No	1	No	1	No	1	No	1	No	1	Yes	0
37649807	10	What method was used for sequencing?	List	Not reported	No	1	No	1	Not reported	1	Not reported	1	No	1	No	1	Not reported	1	Not reported	1	No	1	No	1	Not reported	1	Not reported	1
37649807	11	What type of samples were sequenced?	List	Not reported	No	1	No	1	Plasma	0	Not applicable	1	Plasma	0	No	1	Not applicable	1	Not applicable	1	No	1	No	1	No	1	Plasma	0
37649807	12	Were any sequences obtained from individuals with virological failure on a treatment regimen?	Boolean	No	No	1	No	1	No	1	No	1	Yes	0	No	1	Not applicable	1	Not applicable	1	No	1	No	1	No	1	Yes	0
37649807	13	Were the patients in the study in a clinical trial?	Boolean	No	No	1	No	1	No	1	No	1	No	1	No	1	No	1	No	1	No	1	No	1	No	1	No	1
37649807	14	Does the paper report HIV sequences from individuals who had previously received ARV drugs?	Boolean	No	No	1	No	1	Yes	0	No	1	Yes	0	No	1	No	1	No	1	No	1	No	1	No	1	Yes	0
37649807	15	Which drug classes were received by individuals in the study before sample sequencing?	List	Not reported	NRTI, NNRTI, INSTI	0	No	1	Not reported	1	NRTIs, NNRTIs, INSTIs	0	INSTI, NRTI, NNRTI, PI	0	No	1	None	1		1	No	1	No	1	None	1	NRTIs, NNRTIs, PIs, INSTIs	0
37649807	16	Which drugs were received by individuals in the study before sample sequencing?	List	Not reported	Tenofovir disoproxil fumarate (TDF), Lamivudine (3TC), Emtricitabine (FTC), NNRTIs, Dolutegravir (DTG), Protease Inhibitors (PI)	0	No	1	Not reported	1	TDF, 3TC, FTC, DTG	0	Dolutegravir (DTG), Tenofovir (TFV), Lamivudine (3TC), Emtricitabine (FTC)	0	No	1	None	1		1	No	1	No	1	None	1	Tenofovir disoproxil fumarate (TDF), lamivudine (3TC), emtricitabine (FTC), NNRTIs, DTG, PIs	0
37649807	2	Does the paper report in vitro drug susceptibility data?	Boolean	No	No	1	No	1	No	1	No	1	No	1	No	1	No	1	No	1	No	1	No	1	No	1	No	1
37649807	3	Were sequences from the paper made publicly available?	Boolean	No	No	1	No	1	No	1	No	1	No	1	No	1	No	1	No	1	No	1	No	1	No	1	No	1
37649807	4	What were the GenBank accession numbers for sequenced HIV isolates?	List	Not reported	No	1	No	1	Not reported	1	Not reported	1	No	1	No	1	Not reported	1	Not reported	1	No	1	No	1	Not reported	1	Not reported	1
37649807	5	How many individuals had samples obtained for HIV sequencing?	Number	0	0	1	0	1	0	1	0	1	0	1	0	1	0	1	0	1	0	1	0	1	0	1	Not reported	1
37649807	6	From which countries were the sequenced samples obtained?	List	Not reported	No	1	No	1	Kenya	0	Kenya	0	Kenya	0	No	1	Not applicable	1	Not applicable	1	No	1	No	1	Not reported	1	Kenya	0
37649807	7	From what years were the sequenced samples obtained?	List	Not reported	No	1	No	1	2015–2021	0	2015–2021	0	2015-2021	0	No	1	Not applicable	1	Not applicable	1	No	1	No	1	Not reported	1	2015-2021	0
37649807	8	Were samples cloned prior to sequencing?	Boolean	No	No	1	No	1	Not applicable	1	Not applicable	1	No	1	No	1	Not applicable	1	Not applicable	1	No	1	No	1	Not reported	1	Not reported	1
37649807	9	Which HIV genes were reported to have been sequenced?	List	Not reported	No	1	No	1	None	1	None	1	No	1	No	1	Not reported	1	Not reported	1	No	1	No	1	Not reported	1	Not reported	1
37662576	1	Does the paper report HIV sequences from patient samples?	Boolean	No	No	1	No	1	No	1	No	1	No	1	No	1	No	1	No	1	No	1	No	1	No	1	No	1
37662576	10	What method was used for sequencing?	List	Not reported	No	1	No	1	Not applicable	1	Not applicable	1	No	1	No	1	Not reported	1	Not reported	1	No	1	No	1	Not reported	1	Not reported	1
37662576	11	What type of samples were sequenced?	List	Not reported	No	1	No	1	Not applicable	1	Not applicable	1	No	1	No	1	Not applicable	1	Not applicable	1	No	1	No	1	Not reported	1	Not reported	1
37662576	12	Were any sequences obtained from individuals with virological failure on a treatment regimen?	Boolean	No	No	1	No	1	No	1	Not applicable	1	No	1	No	1	Not applicable	1	Not applicable	1	No	1	No	1	Not reported	1	No	1
37662576	13	Were the patients in the study in a clinical trial?	Boolean	No	No	1	No	1	No	1	No	1	No	1	No	1	Not applicable	1	No	1	No	1	No	1	Not reported	1	Not reported	1
37662576	14	Does the paper report HIV sequences from individuals who had previously received ARV drugs?	Boolean	No	No	1	No	1	Not reported	1	No	1	No	1	No	1	No	1	No	1	No	1	No	1	No	1	No	1
37662576	15	Which drug classes were received by individuals in the study before sample sequencing?	List	Not reported	No	1	No	1	Not applicable	1	None	1	PI	0	No	1	None	1		1	No	1	No	1	Not reported	1		1
37662576	16	Which drugs were received by individuals in the study before sample sequencing?	List	Not reported	No	1	No	1	Not applicable	1	None	1	Darunavir, Lopinavir	0	No	1	None	1	Not reported	1	No	1	No	1	Not reported	1		1
37662576	2	Does the paper report in vitro drug susceptibility data?	Boolean	No	No	1	No	1	No	1	No	1	No	1	No	1	No	1	No	1	No	1	No	1	No	1	No	1
37662576	3	Were sequences from the paper made publicly available?	Boolean	No	No	1	No	1	No	1	No	1	No	1	No	1	No	1	No	1	No	1	No	1	No	1	No	1
37662576	4	What were the GenBank accession numbers for sequenced HIV isolates?	List	Not reported	No	1	No	1	Not reported	1	Not reported	1	No	1	No	1	Not reported	1	Not reported	1	No	1	No	1	Not reported	1	Not reported	1
37662576	5	How many individuals had samples obtained for HIV sequencing?	Number	0	0	1	0	1	Not reported	1	0	1	0	1	0	1	0	1	0	1	0	1	0	1	0	1	0	1
37662576	6	From which countries were the sequenced samples obtained?	List	Not reported	No	1	No	1	Not applicable	1	Not applicable	1	No	1	No	1	Not applicable	1	Not applicable	1	No	1	No	1	Not reported	1	Not reported	1
37662576	7	From what years were the sequenced samples obtained?	List	Not reported	No	1	No	1	Not applicable	1	Not applicable	1	No	1	No	1	Not applicable	1	Not applicable	1	No	1	No	1	Not reported	1	Not reported	1
37662576	8	Were samples cloned prior to sequencing?	Boolean	No	No	1	No	1	Not applicable	1	Not applicable	1	No	1	No	1	Not applicable	1	Not applicable	1	No	1	No	1	Not reported	1	Not reported	1
37662576	9	Which HIV genes were reported to have been sequenced?	List	Not reported	No	1	No	1	Not reported	1	Not reported	1	Protease	0	No	1	Not reported	1	Not reported	1	No	1	No	1	Not reported	1	Not reported	1
37674678	1	Does the paper report HIV sequences from patient samples?	Boolean	Yes	Yes	1	Yes	1	Yes	1	Yes	1	Yes	1	Yes	1	Yes	1	Yes	1	Yes	1	Yes	1	Yes	1	Yes	1
37674678	10	What method was used for sequencing?	List	Sanger sequencing	Sanger sequencing	1	Sanger sequencing	1	Sanger sequencing	1	Sanger sequencing	1	No	0	Sanger sequencing	1	Sanger sequencing	1	Sanger sequencing	1	Sanger sequencing	1	Sanger sequencing	1	Sanger sequencing	1	Sanger sequencing	1
37674678	11	What type of samples were sequenced?	List	Plasma	Plasma	1	Plasma	1	Plasma	1	Plasma	1	Plasma	1	Plasma	1	Plasma	1	Plasma	1	Plasma	1	Plasma	1	Plasma	1	Plasma	1
37674678	12	Were any sequences obtained from individuals with virological failure on a treatment regimen?	Boolean	No	No	1	No	1	No	1	No	1	No	1	No	1	No	1	No	1	No	1	No	1	No	1	No	1
37674678	13	Were the patients in the study in a clinical trial?	Boolean	No	No	1	No	1	No	1	No	1	No	1	No	1	No	1	No	1	No	1	No	1	No	1	Not applicable	1
37674678	14	Does the paper report HIV sequences from individuals who had previously received ARV drugs?	Boolean	No	No	1	No	1	No	1	No	1	No	1	No	1	No	1	No	1	No	1	No	1	No	1	No	1
37674678	15	Which drug classes were received by individuals in the study before sample sequencing?	List	Not reported	No	1	No	1	None	1	None	1	NRTI, NNRTI, PI	0	No	1	None	1		1	No	1	No	1	None	1		1
37674678	16	Which drugs were received by individuals in the study before sample sequencing?	List	Not reported	No	1	No	1	None	1	None	1	Abacavir (ABC), Zidovudine'(AZT), Zalcitabine (DDC), Didanosine (DDI), Lamivudine (3TC), Stavudine (D4T), Emtricitabine(FTC), Tenofovir (TFV), Nevirapine (NVP), Delavirdine (DLV), Efavirenz (EFV), Etravirine (ETR), Rilpivirine (RPV), Doravirine (DOR), Amprenavir (APV), Lopinavir'(LPV), Atazanavir (ATV), Derunavir (DRV), Nelfinavir (NFV)	0	No	1	Not reported	1		1	No	1	No	1	None	1		1
37674678	2	Does the paper report in vitro drug susceptibility data?	Boolean	No	No	1	No	1	No	1	Yes	0	No	1	No	1	No	1	No	1	No	1	No	1	No	1	Yes	0
37674678	3	Were sequences from the paper made publicly available?	Boolean	Yes	Yes	1	No	0	No	0	Yes	1	Yes	1	No	0	No	0	No	0	Yes	1	No	0	Yes	1	No	0
37674678	4	What were the GenBank accession numbers for sequenced HIV isolates?	List	Not reported	No	1	No	1	Not reported	1	Not reported	1	No	1	No	1	Not reported	1	Not reported	1	No	1	No	1	FJ800379ÐFJ800386; GQ477441ÐGQ477451; KP170487	0	Not reported	1
37674678	5	How many individuals had samples obtained for HIV sequencing?	Number	1161 or 1393	1393	1	1161	1	1161	1	1,161	1	1161	1	1161	1	1161	1	1,393	1	1393	1	1393	1	1393	1	1393	1
37674678	6	From which countries were the sequenced samples obtained?	List	China	China	1	China	1	China	1	China	1	China	1	China	1	China	1	China	1	China	1	No	0	China	1	China	1
37674678	7	From what years were the sequenced samples obtained?	List	2019 to 2021	2019 to 2021	1	2019-2021	1	2019-2021	1	2019–2021	1	2019-2021	1	2019-2021	1	2019-2021	1	2019-2021	1	2019-2021	1	2019-2021	1	2019-2021	1	2019-2021	1
37674678	8	Were samples cloned prior to sequencing?	Boolean	No	No	1	No	1	No	1	No	1	No	1	No	1	No	1	No	1	No	1	No	1	No	1	Not reported	1
37674678	9	Which HIV genes were reported to have been sequenced?	List	PR, RT	Protease, PR; Reverse transcriptase, RT	1	PR, RT	1	Pol	1	Pol	1	Reverse transcriptase, RT; Protease, PR	1	Pol	1	Pol	1	Pol	1	Pol gene	1	Pol	1	Pol	1	Pol	1
37701387	1	Does the paper report HIV sequences from patient samples?	Boolean	Yes	No	0	No	0	Yes	1	No	0	No	0	No	0	"No"	0	No	0	No	0	No	0	Yes	1	Yes	1
37701387	10	What method was used for sequencing?	List	Not reported	No	1	No	1	Not reported	1	Not reported	1	No	1	No	1	"Not reported"	1	Not reported	1	No	1	No	1	Not reported	1	Not reported	1
37701387	11	What type of samples were sequenced?	List	Not reported	No	1	No	1	Plasma	0	Not reported	1	No	1	No	1	"Not applicable"	1	Not applicable	1	No	1	No	1	Plasma	0	Not reported	1
37701387	12	Were any sequences obtained from individuals with virological failure on a treatment regimen?	Boolean	No	No	1	No	1	Not applicable	1	No	1	No	1	No	1	"Not applicable"	1	Not applicable	1	No	1	No	1	No	1	No	1
37701387	13	Were the patients in the study in a clinical trial?	Boolean	Yes	Yes	1	Yes	1	Yes	1	Yes	1	Yes	1	No	0	"No"	0	Yes	1	No	0	No	0	Yes	1	Yes	1
37701387	14	Does the paper report HIV sequences from individuals who had previously received ARV drugs?	Boolean	No	No	1	No	1	Not applicable	1	No	1	No	1	No	1	"No"	1	No	1	No	1	No	1	No	1	No	1
37701387	15	Which drug classes were received by individuals in the study before sample sequencing?	List	Not reported	No	1	No	1	None	1	None	1	INSTI, PI	0	No	1	"None"	1		1	No	1	No	1	None	1		1
37701387	16	Which drugs were received by individuals in the study before sample sequencing?	List	Not reported	No	1	No	1	Bictegravir, Emtricitabine, Tenofovir Alafenamide	0	None	1	Bictegravir (BIC), Emtricitabine (FTC), Tenofovir (TFV), Darunavir (DRV)	0	No	1	"None"	1		1	No	1	No	1	None	1		1
37701387	2	Does the paper report in vitro drug susceptibility data?	Boolean	No	No	1	No	1	No	1	No	1	No	1	No	1	"No"	1	No	1	No	1	No	1	No	1	No	1
37701387	3	Were sequences from the paper made publicly available?	Boolean	No	No	1	No	1	No	1	No	1	No	1	No	1	"No"	1	No	1	No	1	No	1	No	1	No	1
37701387	4	What were the GenBank accession numbers for sequenced HIV isolates?	List	Not reported	No	1	No	1	Not reported	1	Not reported	1	No	1	No	1	"Not reported"	1	Not reported	1	No	1	No	1	Not reported	1	Not reported	1
37701387	5	How many individuals had samples obtained for HIV sequencing?	Number	0 or 30	0	1	0	1	30	0	0	1	0	1	0	1	"0"	1	0	1	0	1	0	1	30	0	1349	0
37701387	6	From which countries were the sequenced samples obtained?	List	Italy	No	0	No	0	Italy	1	Italy	1	No	0	No	0	"Not applicable"	0	Not applicable	0	No	0	No	0	Italy	1	Not reported	0
37701387	7	From what years were the sequenced samples obtained?	List	2020-2021	No	0	No	0	2020–2021	1	2020–2021	1	No	0	No	0	"Not applicable"	0	Not applicable	0	No	0	No	0	2020-2021	1	Not reported	0
37701387	8	Were samples cloned prior to sequencing?	Boolean	No	No	1	No	1	Not applicable	1	No	1	No	1	No	1	"Not applicable"	1	Not applicable	1	No	1	No	1	No	1	Not reported	1
37701387	9	Which HIV genes were reported to have been sequenced?	List	Not reported	No	1	No	1	Not reported	1	Not reported	1	No	1	No	1	"Not reported"	1	Not reported	1	No	1	No	1	Not reported	1	Not reported	1
37716367	1	Does the paper report HIV sequences from patient samples?	Boolean	No	Yes	0	No	1	No	1	No	1	No	1	No	1	No	1	No	1	No	1	No	1	Yes	0	Yes	0
37716367	10	What method was used for sequencing?	List	Not reported	No	1	No	1	Not applicable	1	Not applicable	1	No	1	No	1	Not reported	1	Not reported	1	No	1	No	1	Not reported	1	Not reported	1
37716367	11	What type of samples were sequenced?	List	Not reported	No	1	No	1	Not applicable	1	Not applicable	1	No	1	No	1	Not reported	1	Not applicable	1	No	1	No	1	No	1	Plasma	0
37716367	12	Were any sequences obtained from individuals with virological failure on a treatment regimen?	Boolean	No	No	1	No	1	Not applicable	1	Not applicable	1	No	1	No	1	Not applicable	1	Not applicable	1	No	1	No	1	No	1	Not applicable	1
37716367	13	Were the patients in the study in a clinical trial?	Boolean	No	No	1	No	1	No	1	No	1	No	1	No	1	No	1	No	1	No	1	No	1	No	1	Not applicable	1
37716367	14	Does the paper report HIV sequences from individuals who had previously received ARV drugs?	Boolean	No	No	1	No	1	Not applicable	1	No	1	No	1	No	1	No	1	No	1	No	1	No	1	No	1	No	1
37716367	15	Which drug classes were received by individuals in the study before sample sequencing?	List	Not reported	No	1	No	1	Not applicable	1	None	1	No	1	No	1	None	1		1	No	1	No	1	Not reported	1	Not reported	1
37716367	16	Which drugs were received by individuals in the study before sample sequencing?	List	Not reported	No	1	No	1	Not applicable	1	None	1	No	1	No	1	None	1		1	No	1	No	1	Not reported	1		1
37716367	2	Does the paper report in vitro drug susceptibility data?	Boolean	No	No	1	No	1	No	1	No	1	No	1	No	1	No	1	No	1	No	1	No	1	No	1	No	1
37716367	3	Were sequences from the paper made publicly available?	Boolean	No	No	1	No	1	No	1	No	1	No	1	No	1	No	1	No	1	No	1	No	1	No	1	Yes	0
37716367	4	What were the GenBank accession numbers for sequenced HIV isolates?	List	Not reported	No	1	No	1	Not reported	1	Not reported	1	No	1	No	1	Not reported	1	Not reported	1	No	1	No	1	Not reported	1	KX247148, KX247257 (example from the paper)	0
37716367	5	How many individuals had samples obtained for HIV sequencing?	Number	0	0	1	0	1	0	1	0	1	0	1	0	1	0	1	0	1	0	1	0	1	0	1	Not reported	1
37716367	6	From which countries were the sequenced samples obtained?	List	Not reported	No	1	No	1	Not applicable	1	Not applicable	1	No	1	No	1	Not reported	1	Not applicable	1	No	1	No	1	Not reported	1	Not reported	1
37716367	7	From what years were the sequenced samples obtained?	List	Not reported	No	1	No	1	Not applicable	1	Not applicable	1	No	1	No	1	Not reported	1	Not applicable	1	No	1	No	1	Not reported	1	Not reported	1
37716367	8	Were samples cloned prior to sequencing?	Boolean	No	No	1	No	1	Not applicable	1	Not applicable	1	No	1	No	1	Not applicable	1	Not applicable	1	No	1	No	1	Not reported	1	Not reported	1
37716367	9	Which HIV genes were reported to have been sequenced?	List	Not reported	No	1	No	1	Not applicable	1	None	1	No	1	No	1	Not reported	1	Not reported	1	No	1	No	1	Not reported	1	Not reported	1
37755428	1	Does the paper report HIV sequences from patient samples?	Boolean	Yes	Yes	1	Yes	1	Yes	1	Yes	1	Yes	1	Yes	1	Yes"""	1	Yes	1	Yes	1	Yes	1	Yes	1	Yes	1
37755428	10	What method was used for sequencing?	List	Sanger sequencing	Sanger sequencing	1	Sanger sequencing	1	Sanger sequencing	1	Sanger sequencing	1	Sanger sequencing	1	Sanger sequencing	1	Sanger sequencing"""	1	Sanger sequencing	1	Sanger sequencing	1	Sanger sequencing	1	Sanger sequencing	1	Sanger sequencing	1
37755428	11	What type of samples were sequenced?	List	DBS	Other	0	DBS	1	DBS	1	DBS	1	DBS	1	DBS	1	DBS"""	1	DBS	1	DBS	1	DBS	1	Dried blood spots	1	DBS	1
37755428	12	Were any sequences obtained from individuals with virological failure on a treatment regimen?	Boolean	No	No	1	No	1	Yes	0	No	1	No	1	No	1	No"""	1	Not applicable	1	No	1	No	1	No	1	No	1
37755428	13	Were the patients in the study in a clinical trial?	Boolean	No	No	1	No	1	No	1	No	1	No	1	No	1	No"""	1	No	1	No	1	No	1	No	1	No	1
37755428	14	Does the paper report HIV sequences from individuals who had previously received ARV drugs?	Boolean	No	No	1	Yes	0	Yes	0	No	1	Yes	0	No	1	No"""	1	Not reported	1	Yes	0	Yes	0	No	1	Yes	0
37755428	15	Which drug classes were received by individuals in the study before sample sequencing?	List	Not reported	INSTI	0	NRTI, INSTI	0	NRTI, INSTI	0	NRTI, INSTIs	0	NRTI, INSTI	0	NRTI, INSTI	0	None"""	1	INSTI	0	INSTI	0	INSTI	0	None	1	NRTIs, INSTIs	0
37755428	16	Which drugs were received by individuals in the study before sample sequencing?	List	None	Tenofovir, Lamivudine, Dolutegravir	0	Tenofovir (TFV), Lamivudine (3TC), Dolutegravir (DTG)	0	ZDV, TDF, 3TC, DTG	0	Tenofovir, Lamivudine, Dolutegravir, Zidovudine	0	Tenofovir, Lamivudine, Dolutegravir	0	Tenofovir, Lamivudine, Dolutegravir	0	None"""	1	Tenofovir, lamivudine, dolutegravir	0	DTG, tenofovir, and lamivudine	0	DTG	0	None	1		1
37755428	2	Does the paper report in vitro drug susceptibility data?	Boolean	No	No	1	No	1	No	1	No	1	No	1	No	1	No"""	1	No	1	No	1	No	1	No	1	No	1
37755428	3	Were sequences from the paper made publicly available?	Boolean	No	No	1	No	1	No	1	No	1	No	1	No	1	No"""	1	No	1	No	1	No	1	No	1	No	1
37755428	4	What were the GenBank accession numbers for sequenced HIV isolates?	List	Not reported	No	1	No	1	Not reported	1	Not reported	1	No	1	No	1	No"""	1	Not reported	1	No	1	No	1	Not reported	1	Not reported	1
37755428	5	How many individuals had samples obtained for HIV sequencing?	Number	143	143	1	143	1	143	1	143	1	143	1	143	1	143"""	1	143	1	276	0	143	1	143	1	143	1
37755428	6	From which countries were the sequenced samples obtained?	List	Haiti	Haiti	1	Haiti	1	Haiti	1	Haiti	1	Haiti	1	Haiti	1	Haiti"""	1	Haiti	1	Haiti	1	Haiti	1	Haiti	1	Haiti	1
37755428	7	From what years were the sequenced samples obtained?	List	2020-2021	2020-2021	1	2020-2021	1	2020–2021	1	2020–2021	1	2020-2021	1	2020-2021	1	2020-2021"""	1	2020-2021	1	2020-2021	1	2020-2021	1	Not reported	0	2020-2021	1
37755428	8	Were samples cloned prior to sequencing?	Boolean	No	No	1	No	1	No	1	No	1	No	1	No	1	No"""	1	Not reported	1	No	1	No	1	No	1	No	1
37755428	9	Which HIV genes were reported to have been sequenced?	List	PR, RT, IN	PR, RT, IN	1	PR, RT, IN	1	PR, IN	1	PR, RT, IN	1	Protease, PR; Reverse transcriptase, RT; Integrase, IN	1	No	0	PR, RT, IN"""	1	PR, RT, IN	1	No	0	No	0	Not reported	0	PR, RT, IN	1
37775947	1	Does the paper report HIV sequences from patient samples?	Boolean	Yes	Yes	1	Yes	1	Yes	1	Yes	1	No	0	Yes	1	Yes	1	Yes	1	Yes	1	Yes	1	Yes	1	Yes	1
37775947	10	What method was used for sequencing?	List	Illumina sequencing	Illumina sequencing	1	Illumina sequencing	1	NGS	1	NGS	1	Next-generation sequencing (NGS)	1	Illumina sequencing	1	Not reported	0	NGS	1	Illumina sequencing	1	Illumina sequencing	1	NGS	1	NGS	1
37775947	11	What type of samples were sequenced?	List	Plasma	Plasma	1	Plasma	1	Plasma	1	Plasma	1	Plasma	1	Plasma	1	Not reported	0	Plasma	1	Plasma	1	Plasma	1	Plasma	1	Plasma	1
37775947	12	Were any sequences obtained from individuals with virological failure on a treatment regimen?	Boolean	No	No	1	Yes	0	Yes	0	No	1	No	1	No	1	Not reported	1	Not applicable	1	No	1	No	1	No	1	Not applicable	1
37775947	13	Were the patients in the study in a clinical trial?	Boolean	Yes	Yes	1	Yes	1	Yes	1	Yes	1	Yes	1	Yes	1	Not reported	0	Yes	1	Yes	1	Yes	1	Yes	1	Yes	1
37775947	14	Does the paper report HIV sequences from individuals who had previously received ARV drugs?	Boolean	No	No	1	No	1	Yes	0	No	1	No	1	No	1	Not reported	1	No	1	No	1	No	1	No	1	No	1
37775947	15	Which drug classes were received by individuals in the study before sample sequencing?	List	Not reported	NRTI, NNRTI	0	No	1	NNRTI, PI, INSTI	0	None	1	NRTI, NNRTI, PI, INSTI	0	No	1	Not reported	1	NNRTIs, PIs, INSTIs	0	NRTI, NNRTI, PI, INSTI	0	No	1	None	1		1
37775947	16	Which drugs were received by individuals in the study before sample sequencing?	List	Not reported	Individuals in the study received a first-line antiretroviral therapy (ART) that included a non-nucleoside reverse transcriptase inhibitor (NNRTI), a boosted protease inhibitor, or an integrase strand transfer inhibitor, with the majority receiving a regimen that included tenofovir/emtricitabine (FTC) combined with efavirenz.	0	No	1	TDF, FTC, EFV, ABC; 3TC, Rilpivirine, DRV/r, Lopinavir	0	None	1	Efavirenz, Tenofovir, Emtricitabine	0	No	1	Not reported	1	Not reported	1	Abacavir (ABC), Zidovudine'(AZT), Zalcitabine (DDC), Didanosine (DDI), Lamivudine (3TC), Stavudine (D4T), Emtricitabine(FTC), Tenofovir (TFV), Nevirapine (NVP), Delavirdine (DLV), Efavirenz (EFV), Etravirine (ETR), Rilpivirine (RPV), Doravirine (DOR), Amprenavir (APV), Lopinavir'(LPV), Atazanavir (ATV), Derunavir (DRV), Raltegravir (RAL), Elvitegravir(EVG), Dolutagravir (DTG), Bictegravir (BIC), …	0	No	1	None	1		1
37775947	2	Does the paper report in vitro drug susceptibility data?	Boolean	No	No	1	No	1	No	1	Yes	0	No	1	No	1	Not reported	1	Yes	0	No	1	No	1	Yes	0	No	1
37775947	3	Were sequences from the paper made publicly available?	Boolean	No	No	1	No	1	No	1	No	1	No	1	No	1	Not reported	1	No	1	No	1	No	1	Yes	0	Not reported	1
37775947	4	What were the GenBank accession numbers for sequenced HIV isolates?	List	Not reported	No	1	No	1	Not reported	1	Not reported	1	No	1	No	1	Not reported	1	Not reported	1	No	1	No	1	KP170487	0	Not reported	1
37775947	5	How many individuals had samples obtained for HIV sequencing?	Number	1380 or 1819	1380	1	1380	1	1380	1	1380	1	1380	1	1380	1	Not reported	0	1380	1	1380	1	1380	1	1380	1	1380	1
37775947	6	From which countries were the sequenced samples obtained?	List	South America, Africa, USA, Asia, Australia, Europe	South America, Africa, USA	0	No	0	Not reported	0	Not reported	0	South America, Africa, USA	0	No	0	Not reported	0	Africa, USA, South America	0	No	0	No	0	Multiple	0	Not reported	0
37775947	7	From what years were the sequenced samples obtained?	List	2009-2013	2009-2013	1	2009-2013	1	2009–2013	1	2009–2013	1	2009-2013	1	2009-2013	1	Not reported	0	2009-2013	1	2009-2013	1	2009-2013	1	2009-2013	1	2009-2013	1
37775947	8	Were samples cloned prior to sequencing?	Boolean	No	No	1	No	1	No	1	No	1	No	1	No	1	Not reported	1	No	1	No	1	No	1	No	1	Not reported	1
37775947	9	Which HIV genes were reported to have been sequenced?	List	PR, RT, IN	Protease, PR; Reverse transcriptase, RT; Integrase, IN	1	PR, RT, IN	1	PR, RT, IN	1	PR, RT, IN	1	Protease, PR; Reverse transcriptase, RT; Integrase, IN	1	PR, RT, IN	1	Not reported	0	PR, RT, IN	1	Protease, Reverse transcriptase, and Integrase	1	PR, RT, IN	1	Pol	1	Pol	1
37817087	1	Does the paper report HIV sequences from patient samples?	Boolean	Yes	Yes	1	Yes	1	Yes	1	Yes	1	Yes	1	Yes	1	"Yes"	1	Yes	1	Yes	1	Yes	1	Yes	1	Yes	1
37817087	10	What method was used for sequencing?	List	Illumina sequencing	Illumina sequencing	1	Illumina sequencing	1	NGS	1	NGS	1	Illumina sequencing	1	Illumina sequencing	1	"NGS"	1	NGS	1	Illumina sequencing	1	Illumina sequencing	1	NGS	1	NGS	1
37817087	11	What type of samples were sequenced?	List	Serum, Plasma, DBS	Serum	0	Plasma; Serum; DBS	1	Plasma, Serum, DBS	1	Plasma, Serum	1	Plasma; Serum	1	Plasma; Serum	1	"Plasma, Serum, DBS"	1	Plasma	0	Plasma; Serum	1	Plasma, Serum	1	Plasma	0	Plasma, serum, dried blood spots	1
37817087	12	Were any sequences obtained from individuals with virological failure on a treatment regimen?	Boolean	No	No	1	No	1	Yes	0	No	1	No	1	No	1	"No"	1	Not applicable	1	No	1	No	1	No	1	No	1
37817087	13	Were the patients in the study in a clinical trial?	Boolean	No	No	1	No	1	No	1	No	1	No	1	No	1	"No"	1	No	1	No	1	No	1	No	1	No	1
37817087	14	Does the paper report HIV sequences from individuals who had previously received ARV drugs?	Boolean	No	No	1	No	1	Yes	0	No	1	No	1	No	1	"No"	1	No	1	No	1	No	1	Yes	0	Yes	0
37817087	15	Which drug classes were received by individuals in the study before sample sequencing?	List	Not reported	No	1	No	1	Not reported	1	None	1	NRTI, NNRTI, PI, INST	0	No	1	"None"	1		1	No	1	No	1	NRTIs, NNRTIs, PIs, INSTIs	0	NRTIs, NNRTIs	0
37817087	16	Which drugs were received by individuals in the study before sample sequencing?	List	Not reported	No	1	No	1	Not reported	1	None	1	Abacavir (ABC), Zidovudine'(AZT), Zalcitabine (DDC), Didanosine (DDI), Lamivudine (3TC), Stavudine (D4T), Emtricitabine(FTC), Tenofovir (TFV), Nevirapine (NVP), Delavirdine (DLV), Efavirenz (EFV), Etravirine (ETR), Rilpivirine (RPV), Doravirine (DOR), Amprenavir (APV), Lopinavir'(LPV), Atazanavir (ATV), Derunavir (DRV), Raltegravir (RAL), Elvitegravir(EVG), Dolutagravir (DTG), Bictegravir (BIC), …	0	No	1	"None"	1		1	No	1	No	1	TDF, FTC, EFV, NVP, LPV/r, ATV, DRV, RAL, EVG, DTG, BIC, CAB, MVC, LEN	0	Not reported	1
37817087	2	Does the paper report in vitro drug susceptibility data?	Boolean	No	No	1	No	1	No	1	Yes	0	No	1	No	1	"No"	1	No	1	No	1	No	1	Yes	0	No	1
37817087	3	Were sequences from the paper made publicly available?	Boolean	No	No	1	No	1	No	1	No	1	Yes	0	No	1	"No"	1	No	1	Yes	0	Yes	0	Yes	0	Yes	0
37817087	4	What were the GenBank accession numbers for sequenced HIV isolates?	List	Not reported	No	1	No	1	Not reported	1	Not reported	1	No	1	No	1	"Not reported"	1	Not reported	1	No	1	No	1	KP170487	0	Not reported	1
37817087	5	How many individuals had samples obtained for HIV sequencing?	Number	4559 and 3097	4559	1	4559	1	4559	1	4559	1	4559	1	4559	1	"4559"	1	4559	1	4559; 3097	1	4559, 3097	1	11527	0	4559	1
37817087	6	From which countries were the sequenced samples obtained?	List	Germany	No	0	Germany	1	Germany	1	Germany	1	Germany	1	Germany	1	"Germany"	1	Germany	1	No	0	Germany	1	Germany	1	Germany	1
37817087	7	From what years were the sequenced samples obtained?	List	2017-2020	2017-2020	1	2017-2020	1	2017–2020	1	2017–2020	1	2017-2020	1	2017-2020	1	"2017-2020"	1	2017-2020	1	2017-2020	1	2017-2020	1	2017-2020	1	2017-2020	1
37817087	8	Were samples cloned prior to sequencing?	Boolean	No	No	1	No	1	No	1	No	1	No	1	No	1	"No"	1	Not reported	1	No	1	No	1	No	1	No	1
37817087	9	Which HIV genes were reported to have been sequenced?	List	PR, RT, IN	Protease, PR; Reverse transcriptase, RT; Integrase, IN	1	PR, RT, IN	1	PR, RT, IN	1	PR, RT, IN	1	Protease, PR; Reverse transcriptase, RT; Integrase, IN	1	PR, RT, IN	1	"PR, RT, IN"	1	PR, RT, IN	1	Protease, PR; Reverse transcriptase, RT; Integrase, IN	1	PR, RT, IN	1	PR, RT, IN	1	PR, RT, IN	1
37823653	1	Does the paper report HIV sequences from patient samples?	Boolean	Yes	Yes	1	Yes	1	Yes	1	Yes	1	Yes	1	Yes	1	"Yes".	1	Yes	1	Yes	1	Yes	1	Yes	1	Yes	1
37823653	10	What method was used for sequencing?	List	Illumina sequencing	Illumina sequencing	1	Illumina sequencing	1	NGS	1	NGS	1	Illumina sequencing	1	Illumina sequencing	1	"NGS".	1	NGS	1	Illumina sequencing	1	No	0	Not reported	0	NGS	1
37823653	11	What type of samples were sequenced?	List	PBMC	No	0	PBMC	1	Proviral DNA	1	Not reported	0	PBMC	1	PBMC	1	"PBMC".	1	PBMC	1	Proviral DNA templates	1	Proviral DNA	1	PBMC	1	Not reported	0
37823653	12	Were any sequences obtained from individuals with virological failure on a treatment regimen?	Boolean	Yes	Yes	1	Yes	1	Yes	1	Yes	1	Yes	1	Yes	1	"Yes".	1	Yes	1	Yes	1	Yes	1	Yes	1	Yes	1
37823653	13	Were the patients in the study in a clinical trial?	Boolean	No	No	1	No	1	No	1	Yes	0	No	1	No	1	"No".	1	Yes	0	Yes	0	No	1	Not reported	1	Yes	0
37823653	14	Does the paper report HIV sequences from individuals who had previously received ARV drugs?	Boolean	Yes	Yes	1	Yes	1	Yes	1	Yes	1	Yes	1	Yes	1	"Yes".	1	Yes	1	Yes	1	Yes	1	No	0	Yes	1
37823653	15	Which drug classes were received by individuals in the study before sample sequencing?	List	NRTI, NNRTI	NNRTI	1	NNRTI	1	NRTI, NNRTI, INSTI	1	NRTI, NNRTI	1	NNRTI, PI	1	NNRTI, INSTI	1	"NNRTI".	1	NNRTIs, INSTIs	1	NNRTI	1	No	0	Not reported	0	NRTIs, NNRTIs, PIs	1
37823653	16	Which drugs were received by individuals in the study before sample sequencing?	List	EFV, NVP	Individuals in the study before sample sequencing primarily received efavirenz (EFV) or nevirapine (NVP) as part of their antiretroviral therapy (ART).	1	Efavirenz (EFV), Nevirapine (NVP)	1	Tenofovir, lamivudine, efavirenz, nevirapine	1	efavirenz, nevirapine	1	Efavirenz, Nevirapine	1	Efavirenz (EFV), Nevirapine (NVP), Dolutegravir (DTG)	1	Efavirenz, Nevirapine	1	Efavirenz, nevirapine, dolutegravir	1	Efavirenz, Nevirapine	1	No	0	Not reported	0	Not reported	0
37823653	2	Does the paper report in vitro drug susceptibility data?	Boolean	No	No	1	No	1	No	1	No	1	No	1	No	1	"No".	1	No	1	No	1	No	1	Not reported	1	No	1
37823653	3	Were sequences from the paper made publicly available?	Boolean	No	No	1	No	1	No	1	No	1	No	1	No	1	"No".	1	No	1	No	1	No	1	No	1	Not reported	1
37823653	4	What were the GenBank accession numbers for sequenced HIV isolates?	List	Not reported	No	1	No	1	Not reported	1	Not reported	1	No	1	No	1	"Not reported".	1	Not reported	1	No	1	No	1	Not reported	1	Not reported	1
37823653	5	How many individuals had samples obtained for HIV sequencing?	Number	6078 or 6030	6078	1	6078	1	6030	1	6030	1	6078	1	6030	1	"6,078".	1	6,078	1	6078	1	6078	1	6,078	1	6,078	1
37823653	6	From which countries were the sequenced samples obtained?	List	Botswana	Botswana	1	Botswana	1	Botswana	1	Botswana	1	Botswana	1	Botswana	1	"Botswana".	1	Botswana	1	Botswana	1	Botswana	1	Botswana	1	Botswana	1
37823653	7	From what years were the sequenced samples obtained?	List	2013-2018	2013-2018	1	2013-2018	1	2013–2018	1	2013–2018	1	2013-2018	1	2013-2018	1	"2013-2018".	1	2013-2018	1	2013-2018	1	2013-2018	1	2013-2018	1	2013-2018	1
37823653	8	Were samples cloned prior to sequencing?	Boolean	No	No	1	No	1	Not reported	1	No	1	No	1	No	1	"No".	1	Not reported	1	No	1	No	1	Not reported	1	Not reported	1
37823653	9	Which HIV genes were reported to have been sequenced?	List	NFLG, Envelope	Near full length genome	0	Near full length genome	0	Env	0	Env	0	Envelope	0	Envelope	0	"Env".	0	Env	0	Envelope	0	No	0	Env	0	Env	0
37872202	1	Does the paper report HIV sequences from patient samples?	Boolean	No	No	1	No	1	No	1	Yes	0	No	1	Yes	0	No	1	No	1	No	1	Yes	0	Not reported	1	Yes	0
37872202	10	What method was used for sequencing?	List	Not reported	No	1	No	1	Not applicable	1	Not reported	1	No	1	No	1	Not reported	1	Not reported	1	No	1	No	1	Not reported	1	Sanger sequencing and next-generation sequencing	0
37872202	11	What type of samples were sequenced?	List	Not reported	No	1	No	1	Not applicable	1	Not applicable	1	No	1	No	1	Not reported	1	Not applicable	1	No	1	No	1	Not reported	1	Plasma, serum, PBMCs, proviral DNA, or dried blood spots	0
37872202	12	Were any sequences obtained from individuals with virological failure on a treatment regimen?	Boolean	No	No	1	No	1	Not applicable	1	No	1	No	1	No	1	Not reported	1	Not applicable	1	No	1	No	1	Not reported	1	Not reported	1
37872202	13	Were the patients in the study in a clinical trial?	Boolean	No	No	1	No	1	Not applicable	1	No	1	No	1	No	1	Not reported	1	Not reported	1	No	1	No	1	Not reported	1	Not reported	1
37872202	14	Does the paper report HIV sequences from individuals who had previously received ARV drugs?	Boolean	No	No	1	No	1	Not applicable	1	No	1	No	1	No	1	Not reported	1	Not reported	1	No	1	No	1	Not reported	1	Yes	0
37872202	15	Which drug classes were received by individuals in the study before sample sequencing?	List	Not reported	No	1	No	1	Not applicable	1	None	1	No	1	No	1	Not reported	1	Not reported	1	No	1	No	1	Not reported	1	Attachment inhibitors	0
37872202	16	Which drugs were received by individuals in the study before sample sequencing?	List	Not reported	No	1	No	1	Not applicable	1	None	1	No	1	No	1	Not reported	1	Not reported	1	No	1	No	1	Not reported	1	Temsavir	0
37872202	2	Does the paper report in vitro drug susceptibility data?	Boolean	Yes	Yes	1	No	0	No	0	Yes	1	Yes	1	Yes	1	Not reported	0	Yes	1	Yes	1	Yes	1	Not reported	0	Yes	1
37872202	3	Were sequences from the paper made publicly available?	Boolean	No	No	1	No	1	No	1	Yes	0	Yes	0	No	1	Not reported	1	No	1	Yes	0	No	1	Not reported	1	Yes	0
37872202	4	What were the GenBank accession numbers for sequenced HIV isolates?	List	Not reported	No	1	No	1	Not reported	1	Not reported	1	No	1	No	1	Not reported	1	Not reported	1	No	1	No	1	Not reported	1	PDB: 8DOK, 8G6U, 8CZZ, and 8TTW and EMDB: EMD-27596, EMD-29783, EMD-27103, and EMD-41613	0
37872202	5	How many individuals had samples obtained for HIV sequencing?	Number	0	0	1	0	1	0	1	Not reported	1	0	1	0	1	Not reported	1	Not reported	1	0	1	0	1	Not reported	1	Not reported	1
37872202	6	From which countries were the sequenced samples obtained?	List	Not reported	No	1	No	1	Not applicable	1	Thailand	0	No	1	No	1	Not reported	1	Not applicable	1	No	1	No	1	Not reported	1	Not reported	1
37872202	7	From what years were the sequenced samples obtained?	List	Not reported	No	1	No	1	Not applicable	1	Not reported	1	No	1	No	1	Not reported	1	Not applicable	1	No	1	No	1	Not reported	1	Not reported	1
37872202	8	Were samples cloned prior to sequencing?	Boolean	No	No	1	No	1	Not applicable	1	No	1	No	1	No	1	Not reported	1	Not applicable	1	No	1	No	1	Not reported	1	Not reported	1
37872202	9	Which HIV genes were reported to have been sequenced?	List	gp120	No	0	No	0	Not applicable	0	Env	1	No	0	No	0	Not reported	0	Env	1	No	0	No	0	Not reported	0	Env	1
37878637	1	Does the paper report HIV sequences from patient samples?	Boolean	Yes	Yes	1	Yes	1	Yes	1	Yes	1	Yes	1	Yes	1	Yes	1	Yes	1	Yes	1	Yes	1	Yes	1	Yes	1
37878637	10	What method was used for sequencing?	List	Sanger sequencing	Sanger sequencing	1	Sanger sequencing	1	Sanger sequencing	1	Sanger sequencing	1	No	0	Sanger sequencing	1	Sanger sequencing	1	Sanger sequencing	1	Sanger sequencing	1	Sanger sequencing	1	Sanger sequencing	1	Sanger sequencing	1
37878637	11	What type of samples were sequenced?	List	Plasma	Whole Blood	1	Plasma	1	Plasma	1	Plasma	1	Whole Blood	1	Plasma	1	Plasma, Whole blood	1	Plasma	1	Whole Blood	1	Whole Blood	1	Plasma	1	Plasma, Whole blood	1
37878637	12	Were any sequences obtained from individuals with virological failure on a treatment regimen?	Boolean	Yes	Yes	1	Yes	1	Yes	1	Yes	1	Yes	1	Yes	1	Yes	1	Yes	1	Yes	1	Yes	1	Yes	1	Yes	1
37878637	13	Were the patients in the study in a clinical trial?	Boolean	No	No	1	No	1	No	1	No	1	No	1	No	1	No	1	No	1	No	1	No	1	No	1	No	1
37878637	14	Does the paper report HIV sequences from individuals who had previously received ARV drugs?	Boolean	Yes	Yes	1	Yes	1	Yes	1	Yes	1	Yes	1	Yes	1	Yes	1	Yes	1	Yes	1	No	0	Yes	1	Yes	1
37878637	15	Which drug classes were received by individuals in the study before sample sequencing?	List	NRTI, NNRTI, PI	NRTI, NNRTI	1	NRTI, NNRTI, PI	1	NRTI, PI, NNRTI	1	NRTIs, NNRTIs	1	NRTI, NNRTI	1	No	0	NRTIs, NNRTIs, PIs	1	NRTIs, NNRTIs, PIs	1	NRTI, NNRTI, PI	1	No	0	NRTIs, NNRTIs, PIs, INSTIs	1	NRTIs, NNRTIs	1
37878637	16	Which drugs were received by individuals in the study before sample sequencing?	List	TDF, 3TC, EFV	Tenofovir (TDF), Lamivudine (3TC), Efavirenz (EFV)	1	Tenofovir (TFV), Lamivudine (3TC), Efavirenz (EFV), Lopinavir (LPV), Atazanavir (ATV), Darunavir (DRV)	1	Tenofovir (TDF), Lamivudine (3TC), Emtricitabine (FTC), Abacavir (ABC), Darunavir (DRV), Efavirenz (EFV)	1	Tenofovir (TDF), Lamivudine (3TC), Efavirenz (EFV)	1	Tenofovir (TFV), Lamivudine (3TC), Efavirenz (EFV)	1	No	0	TDF, 3TC, EFV	1	TDF, 3TC, EFV	1	Abacavir (ABC), Zidovudine'(AZT), Zalcitabine (DDC), Didanosine (DDI), Lamivudine (3TC), Stavudine (D4T), Emtricitabine(FTC), Tenofovir (TFV), Nevirapine (NVP), Delavirdine (DLV), Efavirenz (EFV), Etravirine (ETR), Rilpivirine (RPV), Doravirine (DOR), Amprenavir (APV), Lopinavir'(LPV), Atazanavir (ATV), Derunavir (DRV)	1	No	0	TDF, 3TC, EFV, LPV/r, ATV, DRV, RAL, EVG, DTG, BIC, CAB, MVC, FTV, DOR, LEN	1	TDF, 3TC, EFV	1
37878637	2	Does the paper report in vitro drug susceptibility data?	Boolean	No	No	1	No	1	No	1	Yes	0	No	1	No	1	No	1	No	1	No	1	No	1	Yes	0	No	1
37878637	3	Were sequences from the paper made publicly available?	Boolean	No	No	1	No	1	Yes	0	Yes	0	Yes	0	Yes	0	No	1	Yes	0	Yes	0	No	1	Yes	0	No	1
37878637	4	What were the GenBank accession numbers for sequenced HIV isolates?	List	Not reported	No	1	No	1	Not reported	1	Not reported	1	No	1	No	1	Not reported	1	Not reported	1	No	1	No	1	FJ800379ÐFJ800386; GQ477441ÐGQ477451; KP170487	0	Not reported	1
37878637	5	How many individuals had samples obtained for HIV sequencing?	Number	141	141	1	141	1	141	1	141	1	141	1	141	1	141	1	141	1	141	1	141	1	311	0	141	1
37878637	6	From which countries were the sequenced samples obtained?	List	Cameroon	Cameroon	1	Cameroon	1	Cameroon	1	Cameroon	1	Cameroon	1	Cameroon	1	Cameroon	1	Cameroon	1	Cameroon	1	No	0	Cameroon	1	Not reported	0
37878637	7	From what years were the sequenced samples obtained?	List	2018-2020	2018-2020	1	2018-2020	1	2018-2020	1	2018–2020	1	2018-2020	1	2018-2020	1	2018-2020	1	2018-2020	1	2018-2020	1	No	0	2018-2020	1	2018-2020	1
37878637	8	Were samples cloned prior to sequencing?	Boolean	No	No	1	No	1	No	1	No	1	No	1	No	1	Not reported	1	No	1	No	1	No	1	No	1	Not reported	1
37878637	9	Which HIV genes were reported to have been sequenced?	List	PR, RT	Protease, RT	1	PR, RT	1	PR, RT	1	PR, RT	1	Protease, Reverse transcriptase	1	PR, RT	1	PR, RT	1	PR, RT	1	Protease, Reverse transcriptase	1	PR, RT	1	PR, RT	1	PR, RT	1
37880705	1	Does the paper report HIV sequences from patient samples?	Boolean	Yes	Yes	1	Yes	1	Yes	1	Yes	1	Yes	1	Yes	1	Yes	1	Yes	1	Yes	1	Yes	1	Yes	1	Yes	1
37880705	10	What method was used for sequencing?	List	Not reported	No	1	No	1	Not reported	1	Not reported	1	No	1	No	1	Not reported	1	Not reported	1	No	1	No	1	Not reported	1	Not reported	1
37880705	11	What type of samples were sequenced?	List	Not reported	No	1	No	1	Not reported	1	Not reported	1	No	1	No	1	Not reported	1	Not reported	1	No	1	Plasma, Whole Blood, Serum	0	Not reported	1	Not reported	1
37880705	12	Were any sequences obtained from individuals with virological failure on a treatment regimen?	Boolean	No	No	1	No	1	No	1	No	1	No	1	No	1	No	1	No	1	No	1	No	1	Not reported	1	No	1
37880705	13	Were the patients in the study in a clinical trial?	Boolean	No	No	1	No	1	No	1	No	1	No	1	No	1	No	1	No	1	No	1	No	1	Not reported	1	No	1
37880705	14	Does the paper report HIV sequences from individuals who had previously received ARV drugs?	Boolean	No	No	1	No	1	No	1	No	1	No	1	No	1	No	1	No	1	No	1	No	1	No	1	No	1
37880705	15	Which drug classes were received by individuals in the study before sample sequencing?	List	Not reported	NNRTI	0	No	1	None	1	None	1	No	1	No	1	None	1		1	No	1	No	1	Not reported	1		1
37880705	16	Which drugs were received by individuals in the study before sample sequencing?	List	Not reported	Efavirenz, Nevirapine	0	No	1	None	1	None	1	No	1	No	1	None	1		1	No	1	No	1	Not reported	1		1
37880705	2	Does the paper report in vitro drug susceptibility data?	Boolean	No	No	1	No	1	No	1	No	1	No	1	No	1	No	1	No	1	No	1	No	1	Yes	0	No	1
37880705	3	Were sequences from the paper made publicly available?	Boolean	No	No	1	No	1	Yes	0	No	1	No	1	No	1	Yes	0	Yes	0	Yes	0	Yes	0	No	1	Yes	0
37880705	4	What were the GenBank accession numbers for sequenced HIV isolates?	List	Not reported	No	1	No	1	Not reported	1	Not reported	1	No	1	No	1	Not reported	1	Not reported	1	No	1	No	1	Not reported	1	Not reported	1
37880705	5	How many individuals had samples obtained for HIV sequencing?	Number	1070	1070	1	1070	1	1070	1	1070	1	1070	1	1070	1	1070	1	1070	1	1070	1	1070	1	Not reported	0	1070	1
37880705	6	From which countries were the sequenced samples obtained?	List	Ethiopia	Ethiopia	1	Ethiopia	1	Ethiopia	1	Ethiopia	1	Ethiopia	1	Ethiopia	1	Ethiopia	1	Ethiopia	1	Ethiopia	1	Ethiopia	1	Not reported	0	Ethiopia	1
37880705	7	From what years were the sequenced samples obtained?	List	2003-2018	2003-2018	1	2003-2018	1	Not reported	0	2003–2018	1	2003-2018	1	2003-2018	1	2003-2018	1	2003-2018	1	2003-2018	1	2003-2018	1	Not reported	0	2003-2018	1
37880705	8	Were samples cloned prior to sequencing?	Boolean	No	No	1	No	1	Not applicable	1	No	1	No	1	No	1	Not reported	1	Not reported	1	No	1	No	1	Not reported	1	Not reported	1
37880705	9	Which HIV genes were reported to have been sequenced?	List	PR, RT	PR, RT	1	PR, RT	1	PR, RT	1	PR, RT	1	Protease, PR; Reverse transcriptase, RT	1	PR, RT	1	PR, RT	1	Pol	1	No	0	PR, RT	1	Not reported	0	Pol	1
37896785	1	Does the paper report HIV sequences from patient samples?	Boolean	Yes	Yes	1	Yes	1	Yes	1	Yes	1	Yes	1	Yes	1	"Yes""""	1	Yes	1	Yes	1	Yes	1	Yes	1	Yes	1
37896785	10	What method was used for sequencing?	List	Sanger sequencing	Sanger sequencing	1	Sanger sequencing	1	Sanger sequencing	1	Sanger sequencing	1	No	0	Sanger sequencing	1	"Sanger sequencing""""	1	Sanger sequencing	1	Sanger sequencing	1	No	0	Sanger sequencing	1	Sanger sequencing	1
37896785	11	What type of samples were sequenced?	List	Plasma	Plasma	1	Plasma	1	Plasma	1	Plasma	1	Plasma	1	Plasma	1	"Plasma""""	1	Plasma	1	Plasma	1	Plasma	1	Plasma	1	Plasma	1
37896785	12	Were any sequences obtained from individuals with virological failure on a treatment regimen?	Boolean	Yes	Yes	1	Yes	1	Yes	1	Yes	1	Yes	1	Yes	1	"Yes""""	1	Yes	1	Yes	1	Yes	1	Yes	1	Yes	1
37896785	13	Were the patients in the study in a clinical trial?	Boolean	No	No	1	No	1	No	1	No	1	No	1	No	1	"No""""	1	No	1	No	1	No	1	No	1	No	1
37896785	14	Does the paper report HIV sequences from individuals who had previously received ARV drugs?	Boolean	Yes	Yes	1	Yes	1	Yes	1	Yes	1	Yes	1	Yes	1	"Yes""""	1	Yes	1	Yes	1	Yes	1	Yes	1	Yes	1
37896785	15	Which drug classes were received by individuals in the study before sample sequencing?	List	Not reported	NRTI, NNRTI, PI	0	NRTI, NNRTI, PI	0	Not reported	1	NRTI, NNRTI, PI	0	NRTI, NNRTI, PI	0	No	1	"Not reported""""	1	Not reported	1	NRTI, NNRTI, PI	0	No	1	Not reported	1	NRTIs, NNRTIs, PIs	0
37896785	16	Which drugs were received by individuals in the study before sample sequencing?	List	Not reported	Stavudine (d4T), Lamivudine (3TC), Zidovudine (AZT), Nevirapine (NVP), Efavirenz (EFV)	0	Lamivudine (3TC), Emtricitabine (FTC), Nevirapine (NVP), Delavirdine (DLV), Efavirenz (EFV), Etravirine (ETR), Rilpivirine (RPV), Darunavir (DRV), Lopinavir (LPV), Atazanavir (ATV)	0	Not reported	1	Not reported	1	No	1	No	1	"Not reported"	1	Not reported	1	Lamivudine (3TC), Stavudine (D4T), Zidovudine (AZT), Nevirapine (NVP), Efavirenz (EFV)	0	No	1	Not reported	1	Not reported	1
37896785	2	Does the paper report in vitro drug susceptibility data?	Boolean	No	No	1	No	1	No	1	No	1	No	1	No	1	"No""""	1	No	1	No	1	No	1	No	1	No	1
37896785	3	Were sequences from the paper made publicly available?	Boolean	Yes	Yes	1	Yes	1	Yes	1	Yes	1	Yes	1	Yes	1	"Yes""""	1	Yes	1	Yes	1	Yes	1	Yes	1	Yes	1
37896785	4	What were the GenBank accession numbers for sequenced HIV isolates?	List	OQ215322-OQ215382	OQ215322-OQ215382	1	OQ215322-OQ215382	1	OQ215322-OQ215382	1	OQ215322-OQ215382	1	OQ215322-OQ215382	1	OQ215322-OQ215382	1	Not reported	0	OQ215322-OQ215382	1	No	0	OQ215322-OQ215382	1	OQ215322-OQ215382	1	OQ215322-OQ215382	1
37896785	5	How many individuals had samples obtained for HIV sequencing?	Number	61	61	1	61	1	61	1	61	1	61	1	61	1	"61""""	1	61	1	61	1	61	1	61	1	61	1
37896785	6	From which countries were the sequenced samples obtained?	List	Vietnam	Vietnam	1	Vietnam	1	Vietnam	1	Vietnam	1	Vietnam	1	Vietnam	1	"Vietnam""""	1	Vietnam	1	Vietnam	1	No	0	Vietnam	1	Vietnam	1
37896785	7	From what years were the sequenced samples obtained?	List	2021	2021	1	2021	1	2021	1	2021	1	2021	1	2021	1	"2021""""	1	2021	1	2021	1	No	0	2021	1	2021	1
37896785	8	Were samples cloned prior to sequencing?	Boolean	No	No	1	No	1	No	1	No	1	No	1	No	1	"No""""	1	Not reported	1	No	1	No	1	No	1	No	1
37896785	9	Which HIV genes were reported to have been sequenced?	List	PR, RT	Protease, PR; Reverse transcriptase, RT	1	PR, RT	1	PR, RT	1	PR, RT	1	Protease, PR; Reverse transcriptase, RT	1	PR, RT	1	"PR, RT""""	1	PR, RT	1	Protease, PR; Reverse transcriptase, RT	1	PR, RT	1	Pol	1	PR, RT	1
37896860	1	Does the paper report HIV sequences from patient samples?	Boolean	Yes	No	0	Yes	1	Yes	1	Yes	1	No	0	No	0	Yes	1	Yes	1	No	0	No	0	Yes	1	Yes	1
37896860	10	What method was used for sequencing?	List	Sanger sequencing	Sanger sequencing	1	Sanger sequencing	1	Sanger sequencing	1	Sanger sequencing	1	Sanger sequencing	1	Sanger sequencing	1	Not reported	0	Sanger sequencing	1	Sanger sequencing	1	No	0	Not reported	0	Sanger sequencing	1
37896860	11	What type of samples were sequenced?	List	Plasma	Whole Blood	1	Plasma	1	Plasma	1	Plasma	1	Whole Blood	1	Plasma	1	Not reported	0	Plasma	1	Plasma	1	No	0	Not reported	0	Plasma	1
37896860	12	Were any sequences obtained from individuals with virological failure on a treatment regimen?	Boolean	Yes	Yes	1	Yes	1	Yes	1	Yes	1	Yes	1	Yes	1	Not reported	0	Yes	1	Yes	1	No	0	Yes	1	Yes	1
37896860	13	Were the patients in the study in a clinical trial?	Boolean	Yes	Yes	1	Yes	1	Yes	1	Yes	1	Yes	1	Yes	1	Not reported	0	Yes	1	Yes	1	No	0	Yes	1	Yes	1
37896860	14	Does the paper report HIV sequences from individuals who had previously received ARV drugs?	Boolean	Yes	No	0	Yes	1	Yes	1	Yes	1	Yes	1	Yes	1	Not reported	0	Yes	1	Yes	1	No	0	Yes	1	Yes	1
37896860	15	Which drug classes were received by individuals in the study before sample sequencing?	List	NRTI, PI, NNRTI, INSTI	NRTI, PI	0	NRTI, NNRTI, PI, INSTI	1	NRTI, NNRTI, PI, INSTI	1	NRTIs, NNRTIs, PIs	1	NRTI, NNRTI, PI	1	NRTI, NNRTI, PI	1	Not reported	0	NRTIs, NNRTIs, PIs	1	NRTI, NNRTI, and PI	1	No	0	Not reported	0	NRTIs, NNRTIs, PIs	1
37896860	16	Which drugs were received by individuals in the study before sample sequencing?	List	3TC, ABC, AZT, LPV, EFV, DTG	Lamivudine, Abacavir, Zidovudine, Lopinavir/Ritonavir	1	Lamivudine (3TC), Abacavir (ABC), Zidovudine (AZT), Lopinavir (LPV), Efavirenz (EFV)	1	3TC, ABC, AZT, LPV/r, EFV	1	Lamivudine, Abacavir, Zidovudine, Lopinavir/Ritonavir	1	Abacavir, Zidovudine, Lamivudine, Nevirapine, Efavirenz, Lopinavir	1	Abacavir (ABC), Zidovudine (AZT), Lamivudine (3TC), Lopinavir (LPV), Efavirenz (EFV), Dolutegravir (DTG)	1	Not reported	0	Lamivudine, abacavir, zidovudine, lopinavir/ritonavir, efavirenz	1	See above list of drugs	0	No	0	Not reported	0	Abacavir, zidovudine, lamivudine, lopinavir/ritonavir, efavirenz	1
37896860	2	Does the paper report in vitro drug susceptibility data?	Boolean	No	No	1	No	1	No	1	Yes	0	No	1	No	1	Not reported	1	Yes	0	No	1	No	1	No	1	Yes	0
37896860	3	Were sequences from the paper made publicly available?	Boolean	No	No	1	No	1	No	1	No	1	No	1	No	1	Not reported	1	No	1	No	1	No	1	No	1	No	1
37896860	4	What were the GenBank accession numbers for sequenced HIV isolates?	List	Not reported	No	1	No	1	Not reported	1	Not reported	1	No	1	No	1	Not reported	1	Not reported	1	No	1	No	1	Not reported	1	Not reported	1
37896860	5	How many individuals had samples obtained for HIV sequencing?	Number	704 or 106	704	1	106	1	106	1	106	1	704	1	0	0	Not reported	0	106	1	704	1	0	0	106	1	704	1
37896860	6	From which countries were the sequenced samples obtained?	List	Kenya	Kenya	1	Kenya	1	Kenya	1	Kenya	1	Kenya	1	No	0	Not reported	0	Kenya	1	Kenya	1	No	0	Not reported	0	Kenya	1
37896860	7	From what years were the sequenced samples obtained?	List	2019-2020	2019-2020	1	2019-2020	1	2019–2020	1	2019–2020	1	2019-2020	1	No	0	Not reported	0	2019-2020	1	2019-2020	1	No	0	Not reported	0	2019-2020	1
37896860	8	Were samples cloned prior to sequencing?	Boolean	No	No	1	No	1	No	1	No	1	No	1	No	1	Not reported	1	No	1	No	1	No	1	Not reported	1	No	1
37896860	9	Which HIV genes were reported to have been sequenced?	List	PR, RT, IN	No	0	PR, RT	1	PR, RT	1	PR, RT	1	No	0	No	0	Not reported	0	PR, RT, IN	1	No	0	No	0	Not reported	0	RT, PR	1
37910452	1	Does the paper report HIV sequences from patient samples?	Boolean	No	No	1	No	1	No	1	No	1	No	1	No	1	No	1	No	1	No	1	No	1	Yes	0	No	1
37910452	10	What method was used for sequencing?	List	Not reported	No	1	No	1	Not applicable	1	Not applicable	1	No	1	No	1	Not reported	1	Not reported	1	No	1	No	1	No	1	Not reported	1
37910452	11	What type of samples were sequenced?	List	Not reported	No	1	No	1	Not applicable	1	Not applicable	1	No	1	No	1	Not applicable	1	Not applicable	1	No	1	No	1	No	1	Not reported	1
37910452	12	Were any sequences obtained from individuals with virological failure on a treatment regimen?	Boolean	No	No	1	No	1	Not applicable	1	Not applicable	1	No	1	No	1	Not applicable	1	Not applicable	1	No	1	No	1	No	1	Not applicable	1
37910452	13	Were the patients in the study in a clinical trial?	Boolean	No	No	1	No	1	No	1	No	1	No	1	No	1	Not applicable	1	No	1	No	1	No	1	No	1	No	1
37910452	14	Does the paper report HIV sequences from individuals who had previously received ARV drugs?	Boolean	No	No	1	No	1	Not applicable	1	No	1	No	1	No	1	No	1	No	1	No	1	No	1	No	1	No	1
37910452	15	Which drug classes were received by individuals in the study before sample sequencing?	List	Not reported	No	1	No	1	Not applicable	1	None	1	No	1	No	1	None	1		1	No	1	No	1	None	1		1
37910452	16	Which drugs were received by individuals in the study before sample sequencing?	List	Not reported	No	1	No	1	Not applicable	1	None	1	No	1	No	1	None	1		1	No	1	No	1	None	1		1
37910452	2	Does the paper report in vitro drug susceptibility data?	Boolean	No	No	1	No	1	No	1	No	1	No	1	No	1	No	1	No	1	No	1	No	1	Yes	0	No	1
37910452	3	Were sequences from the paper made publicly available?	Boolean	No	No	1	No	1	No	1	No	1	Yes	0	No	1	No	1	No	1	Yes	0	No	1	Yes	0	Not reported	1
37910452	4	What were the GenBank accession numbers for sequenced HIV isolates?	List	Not reported	No	1	No	1	Not reported	1	Not reported	1	No	1	No	1	Not reported	1	Not reported	1	No	1	No	1	Not reported	1	Not reported	1
37910452	5	How many individuals had samples obtained for HIV sequencing?	Number	0	0	1	0	1	0	1	0	1	0	1	0	1	0	1	0	1	0	1	0	1	0	1	0	1
37910452	6	From which countries were the sequenced samples obtained?	List	Not reported	No	1	No	1	Not applicable	1	Ghana	0	Ghana	0	No	1	Not applicable	1	Not applicable	1	No	1	No	1	Not applicable	1	Not applicable	1
37910452	7	From what years were the sequenced samples obtained?	List	Not reported	No	1	No	1	Not applicable	1	2013–2022	0	2013-2022	0	No	1	Not applicable	1	Not applicable	1	No	1	No	1	Not applicable	1	Not applicable	1
37910452	8	Were samples cloned prior to sequencing?	Boolean	No	No	1	No	1	Not applicable	1	Not applicable	1	No	1	No	1	Not applicable	1	Not applicable	1	No	1	No	1	No	1	Not reported	1
37910452	9	Which HIV genes were reported to have been sequenced?	List	Not reported	No	1	No	1	Not applicable	1	Not applicable	1	No	1	No	1	Not reported	1	Not reported	1	No	1	No	1	None	1	Not reported	1
37914679	1	Does the paper report HIV sequences from patient samples?	Boolean	Yes	Yes	1	Yes	1	Yes	1	Yes	1	Yes	1	Yes	1	Yes	1	Yes	1	Yes	1	Yes	1	Yes	1	Yes	1
37914679	10	What method was used for sequencing?	List	Sanger sequencing, Illumina sequencing	Illumina sequencing	1	Illumina sequencing	1	Sanger sequencing, NGS	1	NGS	0	Illumina sequencing	1	Illumina sequencing	1	NGS	0	NGS	0	Illumina sequencing	1	Illumina sequencing	1	NGS	0	NGS	0
37914679	11	What type of samples were sequenced?	List	Plasma	Plasma	1	Plasma	1	Plasma	1	Plasma	1	Plasma	1	Plasma	1	Plasma	1	Plasma	1	Plasma	1	No	0	Plasma	1	Plasma	1
37914679	12	Were any sequences obtained from individuals with virological failure on a treatment regimen?	Boolean	Yes	Yes	1	Yes	1	Yes	1	Yes	1	Yes	1	No	0	Yes	1	Yes	1	Yes	1	Yes	1	Yes	1	No	0
37914679	13	Were the patients in the study in a clinical trial?	Boolean	No	No	1	No	1	No	1	No	1	No	1	No	1	No	1	No	1	No	1	No	1	No	1	No	1
37914679	14	Does the paper report HIV sequences from individuals who had previously received ARV drugs?	Boolean	No	No	1	Yes	0	Yes	0	No	1	Yes	0	No	1	No	1	No	1	Yes	0	Yes	0	Yes	0	No	1
37914679	15	Which drug classes were received by individuals in the study before sample sequencing?	List	Not reported	NRTI, NNRTI, INSTI	0	NRTI, NNRTI, INSTI	0	Not reported	1	NRTI, NNRTI	0	NNRTI	0	No	1	None	1	NRTI, NNRTI	0	NNRTI	0	NRTI, NNRTI, INSTI	0	Not reported	1		1
37914679	16	Which drugs were received by individuals in the study before sample sequencing?	List	Not reported	No	1	No	1	Not reported	1	Not reported	1	Not specified	1	No	1	None	1	Not reported	1	NRTI (Abacavir (ABC), Zidovudine (AZT), Zalcitabine (DDC), Didanosine (DDI), Lamivudine (3TC), Stavudine (D4T), Emtricitabine (FTC), Tenofovir (TFV)), NNRTI (Nevirapine (NVP), Delavirdine (DLV), Efavirenz (EFV), Etravirine (ETR), Rilpivirine (RPV), Doravirine (DOR)), PI (Amprenavir (APV), Lopinavir (LPV), Atazanavir (ATV), Derunavir (DRV)), INSTI (Raltegravir (RAL), Elvitegravir (EVG), Dolutegrav…	0	No	1	Not reported	1		1
37914679	2	Does the paper report in vitro drug susceptibility data?	Boolean	No	No	1	No	1	No	1	No	1	No	1	No	1	No	1	No	1	No	1	No	1	No	1	No	1
37914679	3	Were sequences from the paper made publicly available?	Boolean	No	No	1	No	1	No	1	No	1	No	1	No	1	No	1	No	1	No	1	No	1	No	1	No	1
37914679	4	What were the GenBank accession numbers for sequenced HIV isolates?	List	Not reported	No	1	No	1	Not reported	1	Not reported	1	No	1	No	1	Not reported	1	Not reported	1	No	1	No	1	Not reported	1	Not reported	1
37914679	5	How many individuals had samples obtained for HIV sequencing?	Number	76	76	1	76	1	76	1	76	1	76	1	76	1	76	1	76	1	76	1	76	1	76	1	76	1
37914679	6	From which countries were the sequenced samples obtained?	List	China	No	0	China	1	China	1	China	1	Not specified	0	China	1	China	1	China	1	No	0	No	0	Not reported	0	China	1
37914679	7	From what years were the sequenced samples obtained?	List	2018 to 2020	2018 to 2020	1	2018-2020	1	2018-2020	1	2018–2020	1	2018-2020	1	2018-2020	1	2018-2020	1	2018-2020	1	2018-2020	1	No	0	Not reported	0	2018-2020	1
37914679	8	Were samples cloned prior to sequencing?	Boolean	No	No	1	No	1	Not reported	1	No	1	No	1	No	1	Not reported	1	Not reported	1	No	1	No	1	No	1	No	1
37914679	9	Which HIV genes were reported to have been sequenced?	List	PR, RT, IN	RT	0	PR, RT, IN	1	Not reported	0	Not reported	0	Not specified	0	PR, RT, IN	1	Not reported	0	RT	0	Not specified, but likely the gag, pol, and env genes, as these are the typical genes targeted by HIV sequencing assays.	0	No	0	Not reported	0	Pol	1
37920909	1	Does the paper report HIV sequences from patient samples?	Boolean	Yes	Yes	1	Yes	1	Yes	1	Yes	1	Yes	1	Yes	1	Yes	1	Yes	1	Yes	1	Yes	1	Yes	1	Yes	1
37920909	10	What method was used for sequencing?	List	Sanger sequencing	Sanger sequencing	1	Sanger sequencing	1	Sanger sequencing	1	Sanger sequencing	1	Sanger sequencing	1	Sanger sequencing	1	Sanger sequencing	1	Sanger sequencing	1	Sanger sequencing	1	Sanger sequencing	1	Sanger sequencing	1	Sanger sequencing	1
37920909	11	What type of samples were sequenced?	List	Plasma	Whole Blood	1	Plasma	1	Plasma	1	Plasma	1	Plasma	1	Whole Blood	1	Plasma	1	Blood	1	Whole Blood	1	Plasma	1	Plasma	1	Plasma	1
37920909	12	Were any sequences obtained from individuals with virological failure on a treatment regimen?	Boolean	No	No	1	No	1	No	1	No	1	No	1	No	1	No	1	No	1	No	1	No	1	No	1	No	1
37920909	13	Were the patients in the study in a clinical trial?	Boolean	No	No	1	No	1	No	1	No	1	No	1	No	1	No	1	No	1	No	1	No	1	No	1	Yes	0
37920909	14	Does the paper report HIV sequences from individuals who had previously received ARV drugs?	Boolean	No	No	1	No	1	No	1	No	1	No	1	No	1	No	1	No	1	No	1	No	1	No	1	No	1
37920909	15	Which drug classes were received by individuals in the study before sample sequencing?	List	Not reported	No	1	No	1	None	1	None	1	INSTI	0	No	1	None	1		1	No	1	No	1	None	1		1
37920909	16	Which drugs were received by individuals in the study before sample sequencing?	List	Not reported	No	1	No	1	None	1	None	1	RAL, EVG, DTG, BIC	0	No	1	None	1		1	No	1	No	1	None	1		1
37920909	2	Does the paper report in vitro drug susceptibility data?	Boolean	No	No	1	No	1	No	1	No	1	Yes	0	No	1	Yes	0	Yes	0	Yes	0	No	1	No	1	No	1
37920909	3	Were sequences from the paper made publicly available?	Boolean	No	No	1	No	1	No	1	No	1	No	1	No	1	No	1	No	1	No	1	No	1	No	1	Not reported	1
37920909	4	What were the GenBank accession numbers for sequenced HIV isolates?	List	Not reported	No	1	No	1	Not reported	1	Not reported	1	No	1	No	1	Not reported	1	Not reported	1	No	1	No	1	Not reported	1	Not reported	1
37920909	5	How many individuals had samples obtained for HIV sequencing?	Number	601 or 629	629	1	601	1	601	1	601	1	629	1	629	1	601	1	601	1	601	1	629	1	629	1	629	1
37920909	6	From which countries were the sequenced samples obtained?	List	China	China	1	China	1	China	1	China	1	China	1	China	1	China	1	China	1	No	0	China	1	China	1	China	1
37920909	7	From what years were the sequenced samples obtained?	List	2020-2023	2020-2023	1	2020-2023	1	2020–2023	1	2020–2023	1	2020-2023	1	2020-2023	1	2020-2023	1	2020-2023	1	2020-2023	1	2020-2023	1	2020-2023	1	2020-2023	1
37920909	8	Were samples cloned prior to sequencing?	Boolean	No	No	1	No	1	No	1	No	1	No	1	No	1	No	1	Not reported	1	No	1	No	1	No	1	No	1
37920909	9	Which HIV genes were reported to have been sequenced?	List	IN	Integrase, IN	1	IN	1	IN	1	IN	1	Integrase, IN	1	IN	1	IN	1	IN	1	Integrase gene	1	IN	1	IN	1	IN	1
37938856	1	Does the paper report HIV sequences from patient samples?	Boolean	Yes	Yes	1	Yes	1	Yes	1	Yes	1	No	0	No	0	**Yes**	1	Yes	1	No	0	Yes	1	Yes	1	Yes	1
37938856	10	What method was used for sequencing?	List	Sanger sequencing	Sanger sequencing	1	Sanger sequencing	1	Sanger sequencing	1	Sanger sequencing	1	Sanger sequencing	1	No	0	**Sanger sequencing**	1	Sanger sequencing	1	No	0	No	0	Sanger sequencing	1	Sanger sequencing	1
37938856	11	What type of samples were sequenced?	List	Not reported	No	1	No	1	Plasma	0	Plasma	0	No	1	No	1	**Plasma**	0	Not reported	1	No	1	No	1	Plasma, PBMC	0	Not reported	1
37938856	12	Were any sequences obtained from individuals with virological failure on a treatment regimen?	Boolean	Yes	Yes	1	Yes	1	Yes	1	Yes	1	No	0	No	0	**Yes**	1	Yes	1	No	0	No	0	Yes	1	Yes	1
37938856	13	Were the patients in the study in a clinical trial?	Boolean	No	No	1	No	1	No	1	No	1	No	1	No	1	**No**	1	No	1	No	1	No	1	No	1	No	1
37938856	14	Does the paper report HIV sequences from individuals who had previously received ARV drugs?	Boolean	Yes	Yes	1	Yes	1	Yes	1	Yes	1	No	0	No	0	**Yes**	1	Yes	1	No	0	No	0	Yes	1	Yes	1
37938856	15	Which drug classes were received by individuals in the study before sample sequencing?	List	NRTI, NNRTI, PI, INSTI	NNRTI, PI, INSTI	1	NRTI, NNRTI, PI, INSTI	1	NRTI, NNRTI, PI, INSTI	1	NRTI, NNRTI, PI, INSTI	1	NRTI, NNRTI, PI, INSTI	1	No	0	Not reported	0	NRTIs, NNRTIs, INSTIs	1	No	0	No	0	NRTI, NNRTI, INSTI, PI	1	NRTIs, NNRTIs, PIs, INSTIs	1
37938856	16	Which drugs were received by individuals in the study before sample sequencing?	List	3TC, TDF, EFV, DTG, ATV	Lamivudine, Tenofovir, Efavirenz, Dolutegravir	1	Lamivudine (3TC), Tenofovir (TFV), Efavirenz (EFV), Dolutegravir (DTG), Atazanavir (ATV), Ritonavir (RTV)	1	3TC, TDF, NVP, EFV, DTG, ATV, LPV/r	1	Not reported	0	Lamivudine, tenofovir, efavirenz, dolutegravir	1	No	0	Not reported	0	Lamivudine, tenofovir, efavirenz, dolutegravir	1	No	0	No	0	Lamivudine, Tenofovir, Efavirenz, Dolutegravir, Atazanavir, Ritonavir	1	Lamivudine, tenofovir, efavirenz, dolutegravir, atazanavir/ritonavir	1
37938856	2	Does the paper report in vitro drug susceptibility data?	Boolean	No	No	1	No	1	No	1	No	1	No	1	No	1	**No**	1	No	1	No	1	No	1	No	1	Yes	0
37938856	3	Were sequences from the paper made publicly available?	Boolean	No	No	1	No	1	No	1	No	1	No	1	No	1	**No**	1	No	1	No	1	No	1	No	1	Yes	0
37938856	4	What were the GenBank accession numbers for sequenced HIV isolates?	List	Not reported	No	1	No	1	Not reported	1	Not reported	1	No	1	No	1	**Not reported**	1	Not reported	1	No	1	No	1	Not reported	1	Not reported	1
37938856	5	How many individuals had samples obtained for HIV sequencing?	Number	820 or 46	820	1	46	1	820	1	48	0	0	0	0	0	**46**	1	820	1	0	0	0	0	820	1	820	1
37938856	6	From which countries were the sequenced samples obtained?	List	Kenya	Kenya	1	Kenya	1	Kenya	1	Kenya	1	No	0	No	0	**Kenya**	1	Kenya	1	No	0	Kenya	1	Kenya	1	Kenya	1
37938856	7	From what years were the sequenced samples obtained?	List	2019-2022	2019-2022	1	2019-2022	1	2019–2022	1	2019–2022	1	No	0	No	0	**2019-2022**	1	2019-2022	1	No	0	2019-2022	1	2019-2022	1	2019-2022	1
37938856	8	Were samples cloned prior to sequencing?	Boolean	No	No	1	No	1	No	1	No	1	No	1	No	1	**No**	1	Not reported	1	No	1	No	1	No	1	Not reported	1
37938856	9	Which HIV genes were reported to have been sequenced?	List	PR, RT, IN	No	0	RT	0	RT, PR	1	RT	0	No	0	No	0	**RT**	0	Not reported	0	No	0	No	0	Pol, RT, IN	1	Not reported	0
37941373	1	Does the paper report HIV sequences from patient samples?	Boolean	Yes	Yes	1	Yes	1	Yes	1	Yes	1	Yes	1	Yes	1	Yes	1	Yes	1	Yes	1	Yes	1	Yes	1	Yes	1
37941373	10	What method was used for sequencing?	List	Sanger sequencing	Sanger sequencing	1	Sanger sequencing	1	Sanger sequencing	1	Sanger sequencing	1	No	0	Sanger sequencing	1	Sanger sequencing	1	Sanger sequencing	1	Sanger sequencing	1	Sanger sequencing	1	Sanger sequencing	1	Sanger sequencing	1
37941373	11	What type of samples were sequenced?	List	Plasma	Plasma	1	Plasma	1	Plasma	1	Plasma	1	Plasma	1	Plasma	1	Plasma	1	Plasma	1	Plasma	1	Plasma	1	Plasma	1	Plasma	1
37941373	12	Were any sequences obtained from individuals with virological failure on a treatment regimen?	Boolean	Yes	No	0	Yes	1	Not reported	0	Yes	1	No	0	No	0	Yes	1	Yes	1	Yes	1	Yes	1	Yes	1	Yes	1
37941373	13	Were the patients in the study in a clinical trial?	Boolean	No	No	1	No	1	No	1	No	1	No	1	No	1	No	1	Not reported	1	No	1	No	1	No	1	Not applicable	1
37941373	14	Does the paper report HIV sequences from individuals who had previously received ARV drugs?	Boolean	Yes	Yes	1	Yes	1	Yes	1	Yes	1	Yes	1	Yes	1	Yes	1	Yes	1	Yes	1	Yes	1	Yes	1	Yes	1
37941373	15	Which drug classes were received by individuals in the study before sample sequencing?	List	NRTI, NNRTI, INSTI	NRTI, NNRTI, INSTI	1	NRTI, NNRTI, INSTI	1	NRTI, NNRTI, INSTI	1	NRTIs, NNRTIs, INSTIs	1	INSTI, NRTI, NNRTI	1	INSTI	0	Not reported	0	INSTIs, NNRTIs, NRTIs	1	INSTI	0	INSTI	0	INSTI	0	NRTIs, NNRTIs, PIs	1
37941373	16	Which drugs were received by individuals in the study before sample sequencing?	List	DTG, RPV, 3TC, TDF, EFV	Dolutegravir, Rilpivirine, Lamivudine, Tenofovir, Crizaline, Efavirenz	1	Dolutegravir, Rilpivirine, Lamivudine, Tenofovir, Crizaline, Efavirenz	1	Dolutegravir, Rilpivirine, Lamivudine, Tenofovir, Crizaline, Efavirenz	1	dolutegravir, rilpivirine, lamivudine, tenofovir, crizaline, efavirenz	1	Dolutegravir, Rilpivirine, Lamivudine, Tenofovir, Crizaline, Efavirenz	1	Dolutegravir, Rilpivirine, Lamivudine, Tenofovir, Crizaline, Efavirenz	1	Not reported	0	Dolutegravir, rilpivirine, lamivudine, tenofovir, crizaline, efavirenz	1	Raltegravir (RAL), Elvitegravir(EVG), Dolutegravir (DTG), Bictegravir (BIC), cabotegravir (CAB), Lenacapavir (LEN)	0	DTG, RAL, EVG, BIC, CAB	0	BIC, CAB, DTG, EVG, RAL	0	Dolutegravir, Rilpivirine, Lamivudine, Tenofovir, Crizaline, Efavirenz	1
37941373	2	Does the paper report in vitro drug susceptibility data?	Boolean	No	Yes	0	No	1	No	1	No	1	No	1	No	1	No	1	Yes	0	No	1	No	1	No	1	Yes	0
37941373	3	Were sequences from the paper made publicly available?	Boolean	No	No	1	No	1	No	1	No	1	No	1	No	1	No	1	Not reported	1	Yes	0	No	1	No	1	Yes	0
37941373	4	What were the GenBank accession numbers for sequenced HIV isolates?	List	Not reported	No	1	No	1	Not reported	1	Not reported	1	No	1	No	1	Not reported	1	Not reported	1	No	1	No	1	Not reported	1	Not reported	1
37941373	5	How many individuals had samples obtained for HIV sequencing?	Number	1080 or 1032	1080	1	1032	1	1032	1	1032	1	1032	1	1032	1	1032	1	1032	1	1032	1	1032	1	1032	1	1032	1
37941373	6	From which countries were the sequenced samples obtained?	List	China	China	1	China	1	China	1	China	1	China	1	China	1	China	1	China	1	China	1	China	1	China	1	China	1
37941373	7	From what years were the sequenced samples obtained?	List	2019-2022	2019-2022	1	2019-2022	1	2019–2022	1	2019–2022	1	2019-2022	1	2019-2022	1	2019-2022	1	2019-2022	1	2019-2022	1	2019-2022	1	2019-2022	1	2019-2022	1
37941373	8	Were samples cloned prior to sequencing?	Boolean	No	No	1	No	1	No	1	No	1	No	1	No	1	Not reported	1	Not reported	1	No	1	No	1	Not reported	1	Not reported	1
37941373	9	Which HIV genes were reported to have been sequenced?	List	IN	Integrase, IN	1	IN	1	IN	1	IN	1	Integrase, IN	1	IN	1	IN	1	IN	1	Pol	1	IN	1	Pol	1	IN	1
37946329	1	Does the paper report HIV sequences from patient samples?	Boolean	Yes	Yes	1	Yes	1	Yes	1	Yes	1	Yes	1	Yes	1	Yes	1	Yes	1	Yes	1	Yes	1	Not reported	0	Yes	1
37946329	10	What method was used for sequencing?	List	Not reported	No	1	No	1	Sanger sequencing	0	Not reported	1	No	1	No	1	Not reported	1	Not reported	1	No	1	No	1	Not reported	1	Not reported	1
37946329	11	What type of samples were sequenced?	List	Plasma	Plasma	1	Plasma	1	Plasma	1	Plasma	1	Plasma	1	Plasma	1	Plasma	1	Plasma	1	Plasma	1	Plasma	1	Not reported	0	Plasma	1
37946329	12	Were any sequences obtained from individuals with virological failure on a treatment regimen?	Boolean	Yes	Yes	1	Yes	1	Yes	1	Yes	1	Yes	1	Yes	1	Yes	1	Yes	1	Yes	1	Yes	1	Not reported	0	Yes	1
37946329	13	Were the patients in the study in a clinical trial?	Boolean	No	No	1	No	1	No	1	No	1	No	1	No	1	No	1	Not reported	1	No	1	No	1	Not reported	1	Not applicable	1
37946329	14	Does the paper report HIV sequences from individuals who had previously received ARV drugs?	Boolean	Yes	Yes	1	Yes	1	Yes	1	Yes	1	Yes	1	Yes	1	Yes	1	Yes	1	Yes	1	Yes	1	Not reported	0	Yes	1
37946329	15	Which drug classes were received by individuals in the study before sample sequencing?	List	NRTI, NNRTI, PI, INSTI	NRTI, NNRTI, PI, INSTI	1	NRTI, NNRTI, PI, INSTI	1	Not reported	0	NRTI, NNRTI, PI	1	NRTI, NNRTI, PI, INSTI	1	NRTI, NNRTI, PI, INSTI	1	Not reported	0	NRTIs, NNRTIs, PIs, INSTIs	1	NRTI, NNRTI, PI, INSTI	1	NRTI, NNRTI, PI, INSTI	1	Not reported	0	NRTIs, NNRTIs, PIs, INSTIs	1
37946329	16	Which drugs were received by individuals in the study before sample sequencing?	List	Not reported	3TC, NVP, ETR, ABC, DTG	0	NVP, ETR, ABC, 3TC, DTG, ATV, LPV, RAL, SQV	0	Not reported	1	3TC, NVP	0	Abacavir (ABC), Nevirapine (NVP), Efavirenz (EFV), Raltegravir (RAL)	0	Abacavir (ABC), Zidovudine'(AZT), Zalcitabine (DDC), Didanosine (DDI), Lamivudine (3TC), Stavudine (D4T), Emtricitabine(FTC), Tenofovir (TFV), Nevirapine (NVP), Delavirdine (DLV), Efavirenz (EFV), Etravirine (ETR), Rilpivirine (RPV), Doravirine (DOR), Amprenavir (APV), Lopinavir'(LPV), Atazanavir (ATV), Derunavir (DRV), Nelfinavir (NFV), Raltegravir (RAL), Elvitegravir(EVG), Dolutagravir (DTG), B…	0	Not reported	1	3TC, DTG, RAL	0	NVP, ETR, ABC, DTG, BIC, CAB, RAL, EVG, LPV, ATV, APV, DOR, RPV, DLV, AZT, D4T, FTC, TFV	0	NRTI, NNRTI, PI, INSTI	0	Not reported	1	NRTIs, NNRTIs, PIs, INSTIs	0
37946329	2	Does the paper report in vitro drug susceptibility data?	Boolean	No	No	1	No	1	No	1	Yes	0	No	1	No	1	No	1	No	1	Yes	0	No	1	Not reported	1	Yes	0
37946329	3	Were sequences from the paper made publicly available?	Boolean	No	No	1	No	1	No	1	Yes	0	No	1	No	1	No	1	No	1	No	1	No	1	Not reported	1	Yes	0
37946329	4	What were the GenBank accession numbers for sequenced HIV isolates?	List	Not reported	No	1	No	1	Not reported	1	Not reported	1	No	1	No	1	Not reported	1	Not reported	1	No	1	No	1	Not reported	1	Not reported	1
37946329	5	How many individuals had samples obtained for HIV sequencing?	Number	921	921	1	921	1	921	1	921	1	921	1	1078	0	921	1	921	1	921	1	921	1		0	921	1
37946329	6	From which countries were the sequenced samples obtained?	List	China	China	1	China	1	China	1	China	1	China	1	China	1	Not reported	0	China	1	No	0	China	1	Not reported	0	China	1
37946329	7	From what years were the sequenced samples obtained?	List	2018-2022	2018-2022	1	2018-2022	1	2018–2022	1	2018–2022	1	2018-2022	1	2018-2022	1	2018-2022	1	2018-2022	1	2018-2022	1	2018-2022	1	Not reported	0	2018-2022	1
37946329	8	Were samples cloned prior to sequencing?	Boolean	No	No	1	No	1	Not reported	1	No	1	No	1	No	1	Not reported	1	Not reported	1	No	1	No	1	Not reported	1	Not reported	1
37946329	9	Which HIV genes were reported to have been sequenced?	List	PR, RT, IN	Protease, RT, IN	1	Pol, IN	1	Pol, IN	1	Pol, IN	1	Protease, PR; Reverse transcriptase, RT; Integrase, IN	1	PR, RT, IN	1	Pol, IN	1	Pol, IN	1	Pol and integrase	1	Pol, IN	1	Not reported	0	Pol, IN	1
37957382	1	Does the paper report HIV sequences from patient samples?	Boolean	Yes	Yes	1	Yes	1	Yes	1	Yes	1	Yes	1	Yes	1	Yes	1	Yes.	1	Yes	1	Yes	1	Yes	1	Yes	1
37957382	10	What method was used for sequencing?	List	Illumina sequencing	Illumina sequencing	1	Illumina sequencing	1	NGS	1	NGS	1	Illumina sequencing	1	Illumina sequencing	1	Single-genome sequencing	0	NGS.	1	Illumina sequencing	1	No	0	Sanger sequencing	0	Sanger sequencing	0
37957382	11	What type of samples were sequenced?	List	Plasma, PBMC	Plasma	0	Plasma	0	Plasma	0	Plasma	0	Plasma	0	Plasma, PBMC	1	PBMC	0	Plasma, PBMC.	1	Plasma	0	Plasma, PBMC	1	PBMC	0	PBMC	0
37957382	12	Were any sequences obtained from individuals with virological failure on a treatment regimen?	Boolean	Yes	No	0	Yes	1	Yes	1	Yes	1	No	0	No	0	Yes	1	Yes.	1	No	0	Yes	1	Yes	1	Yes	1
37957382	13	Were the patients in the study in a clinical trial?	Boolean	No	No	1	No	1	No	1	No	1	No	1	No	1	No	1	No.	1	No	1	No	1	No	1	Not applicable	1
37957382	14	Does the paper report HIV sequences from individuals who had previously received ARV drugs?	Boolean	Yes	Yes	1	Yes	1	Yes	1	Yes	1	Yes	1	Yes	1	Yes	1	Yes.	1	Yes	1	Yes	1	Yes	1	Yes	1
37957382	15	Which drug classes were received by individuals in the study before sample sequencing?	List	NRTI, PI, INSTI	No	0	NRTI, INSTI	1	Not reported	0	Not reported	0	NRTI, NNRTI, PI, INSTI	1	No	0	Not reported	0	NRTIs, NNRTIs, PIs, INSTIs.	1	NRTI, NNRTI, PI, INSTI	1	NRTI, NNRTI, PI, INSTI	1	NRTIs, NNRTIs, PIs, INSTIs	1	NRTIs, NNRTIs, PIs, INSTIs	1
37957382	16	Which drugs were received by individuals in the study before sample sequencing?	List	DTG, DRV, TFV, FTC	No	0	Dolutegravir, Darunavir, Tenofovir, Emtricitabine	1	Not reported	0	Not reported	0	Abacavir (ABC), Zidovudine'(AZT), Zalcitabine (DDC), Didanosine (DDI), Lamivudine (3TC), Stavudine (D4T), Emtricitabine(FTC), Tenofovir (TFV), Nevirapine (NVP), Delavirdine (DLV), Efavirenz (EFV), Etravirine (ETR), Rilpivirine (RPV), Doravirine (DOR), Amprenavir (APV), Lopinavir'(LPV), Atazanavir (ATV), Derunavir (DRV), Raltegravir (RAL), Elvitegravir(EVG), Dolutagravir (DTG), Bictegravir (BIC), …	1	No	0	Not reported	0	Dolutegravir, darunavir, tenofovir, emtricitabine, rilpivirine.	1	Abacavir (ABC), Zidovudine (AZT), Zalcitabine (DDC), Didanosine (DDI), Lamivudine (3TC), Stavudine (D4T), Emtricitabine (FTC), Tenofovir (TFV), Nevirapine (NVP), Delavirdine (DLV), Efavirenz (EFV), Etravirine (ETR), Rilpivirine (RPV), Doravirine (DOR), Amprenavir (APV), Lopinavir (LPV), Atazanavir (ATV), Derunavir (DRV), Raltegravir (RAL), Elvitegravir (EVG), Dolutegravir (DTG), Bictegravir (BIC)…	1	No	0	Tenofovir, Emtricitabine, Atazanavir, Ritonavir, Dolutegravir	1	Darunavir, Dolutegravir	0
37957382	2	Does the paper report in vitro drug susceptibility data?	Boolean	No	No	1	No	1	No	1	No	1	No	1	No	1	No	1	No.	1	No	1	No	1	Yes	0	No	1
37957382	3	Were sequences from the paper made publicly available?	Boolean	Yes	Yes	1	Yes	1	Yes	1	Yes	1	Yes	1	Yes	1	Yes	1	Yes.	1	Yes	1	No	0	Yes	1	Yes	1
37957382	4	What were the GenBank accession numbers for sequenced HIV isolates?	List	Not reported	No	1	No	1	Not reported	1	Not reported	1	No	1	No	1	Not reported	1	Not reported.	1	No	1	No	1	FJ800379ÐFJ800386; GQ477441ÐGQ477451; KP170487	0	PRJNA973660	0
37957382	5	How many individuals had samples obtained for HIV sequencing?	Number	8	8	1	8	1	8	1	8	1	8	1	8	1	8	1	8	1	8	1	8	1	8	1	8	1
37957382	6	From which countries were the sequenced samples obtained?	List	Not reported	No	1	No	1	United States	0	Not reported	1	No	1	No	1	Not reported	1	Not reported.	1	No	1	No	1	Not reported	1	Not reported	1
37957382	7	From what years were the sequenced samples obtained?	List	Not reported	No	1	No	1	Not reported	1	Not reported	1	No	1	No	1	Not reported	1	Not reported.	1	No	1	No	1	Not reported	1	2000-2024	0
37957382	8	Were samples cloned prior to sequencing?	Boolean	Yes	No	0	No	0	No	0	No	0	No	0	No	0	Not reported	0	Not reported.	0	No	0	No	0	Yes	1	Not reported	0
37957382	9	Which HIV genes were reported to have been sequenced?	List	Full genome, NFLG	Full genome; Near full length genome	1	Near full length genome	1	Pol, Env	0	Pol, Env	0	Protease, Reverse transcriptase, Integrase	0	Pol, Env	0	Pol, Env	0	Pol, Env.	0	*pol-env*	0	pol, env	0	Pol, Env	0	Pol	0
37966701	1	Does the paper report HIV sequences from patient samples?	Boolean	No	No	1	No	1	No	1	No	1	No	1	No	1	No	1	No	1	No	1	No	1	Yes	0	No	1
37966701	10	What method was used for sequencing?	List	Not reported	No	1	No	1	Not reported	1	Not applicable	1	No	1	No	1	Not reported	1	Not reported	1	No	1	No	1	Not reported	1	Not reported	1
37966701	11	What type of samples were sequenced?	List	Not reported	No	1	No	1	Not reported	1	Not applicable	1	No	1	No	1	Not applicable	1	Not applicable	1	No	1	No	1	Not reported	1	Not reported	1
37966701	12	Were any sequences obtained from individuals with virological failure on a treatment regimen?	Boolean	No	No	1	No	1	No	1	No	1	No	1	No	1	Not applicable	1	Not applicable	1	No	1	No	1	Not reported	1	Yes	0
37966701	13	Were the patients in the study in a clinical trial?	Boolean	No	No	1	No	1	No	1	No	1	No	1	No	1	No	1	No	1	No	1	No	1	Not reported	1	No	1
37966701	14	Does the paper report HIV sequences from individuals who had previously received ARV drugs?	Boolean	No	No	1	No	1	Not reported	1	Not reported	1	No	1	No	1	No	1	No	1	No	1	No	1	Not reported	1	Yes	0
37966701	15	Which drug classes were received by individuals in the study before sample sequencing?	List	Not reported	No	1	No	1	Not reported	1	None	1	INSTI	0	No	1	None	1		1	No	1	No	1	Not reported	1	NRTIs, NNRTIs, PIs, INSTIs	0
37966701	16	Which drugs were received by individuals in the study before sample sequencing?	List	Not reported	No	1	No	1	Not reported	1	None	1	Cabotegravir, Rilpivirine	0	No	1	None	1		1	No	1	No	1	Not reported	1	Cabotegravir, Rilpivirine	0
37966701	2	Does the paper report in vitro drug susceptibility data?	Boolean	No	No	1	No	1	No	1	No	1	No	1	No	1	No	1	No	1	No	1	No	1	No	1	No	1
37966701	3	Were sequences from the paper made publicly available?	Boolean	No	No	1	No	1	No	1	No	1	No	1	No	1	No	1	No	1	No	1	No	1	Yes	0	No	1
37966701	4	What were the GenBank accession numbers for sequenced HIV isolates?	List	Not reported	No	1	No	1	Not reported	1	Not reported	1	No	1	No	1	Not reported	1	Not reported	1	No	1	No	1	Not reported	1	Not reported	1
37966701	5	How many individuals had samples obtained for HIV sequencing?	Number	0	0	1	0	1	0	1	0	1	0	1	0	1	0	1	0	1	0	1	0	1	321	0	321	0
37966701	6	From which countries were the sequenced samples obtained?	List	Not reported	No	1	No	1	US	0	United States	0	No	1	No	1	Not applicable	1	Not applicable	1	No	1	No	1	Not reported	1	US	0
37966701	7	From what years were the sequenced samples obtained?	List	Not reported	No	1	No	1	2021–2022	0	2021–2022	0	No	1	No	1	Not applicable	1	Not applicable	1	No	1	No	1	Not reported	1	Not reported	1
37966701	8	Were samples cloned prior to sequencing?	Boolean	No	No	1	No	1	Not applicable	1	Not applicable	1	No	1	No	1	Not applicable	1	Not applicable	1	No	1	No	1	Not reported	1	Not applicable	1
37966701	9	Which HIV genes were reported to have been sequenced?	List	Not reported	No	1	No	1	Not reported	1	None	1	No	1	No	1	Not reported	1	Not reported	1	No	1	No	1	Not reported	1	Not reported	1
37973713	1	Does the paper report HIV sequences from patient samples?	Boolean	Yes	Yes	1	Yes	1	Yes	1	Yes	1	No	0	Yes	1	**Yes**	1	Yes	1	Yes	1	Yes	1	Yes	1	Yes	1
37973713	10	What method was used for sequencing?	List	Sanger sequencing	Sanger sequencing	1	Sanger sequencing	1	Sanger sequencing	1	Sanger sequencing	1	Sanger sequencing	1	Sanger sequencing	1	**Sanger sequencing**	1	Sanger sequencing	1	Sanger sequencing	1	Sanger sequencing	1	Sanger sequencing	1	Sanger sequencing	1
37973713	11	What type of samples were sequenced?	List	Plasma	No	0	Plasma	1	Plasma or serum	1	Plasma	1	Plasma	1	No	0	**Not reported**	0	Not reported	0	Plasma; PBMC; DBS; Whole Blood; Serum; Semen; CSF; Other; Unknown	0	No	0	Not reported	0	Not reported	0
37973713	12	Were any sequences obtained from individuals with virological failure on a treatment regimen?	Boolean	No	No	1	No	1	No	1	No	1	No	1	No	1	**No**	1	No	1	No	1	No	1	No	1	No	1
37973713	13	Were the patients in the study in a clinical trial?	Boolean	Yes	Yes	1	Yes	1	No	0	Yes	1	Yes	1	No	0	**Yes**	1	Yes	1	Yes	1	Yes	1	No	0	Yes	1
37973713	14	Does the paper report HIV sequences from individuals who had previously received ARV drugs?	Boolean	No	No	1	No	1	No	1	No	1	No	1	No	1	**No**	1	No	1	No	1	No	1	No	1	No	1
37973713	15	Which drug classes were received by individuals in the study before sample sequencing?	List	Not reported	No	1	No	1	None	1	None	1	NRTI, NNRTI, PI	0	No	1	**None**	1		1	No	1	NRTI, NNRTI, PI	0	None	1		1
37973713	16	Which drugs were received by individuals in the study before sample sequencing?	List	Not reported	No	1	No	1	None	1	None	1	No	1	No	1	**None**	1		1	No	1	No	1	None	1		1
37973713	2	Does the paper report in vitro drug susceptibility data?	Boolean	No	No	1	No	1	No	1	No	1	No	1	No	1	**No**	1	No	1	No	1	No	1	No	1	Yes	0
37973713	3	Were sequences from the paper made publicly available?	Boolean	No	No	1	No	1	Yes	0	Yes	0	No	1	No	1	**No**	1	Yes	0	No	1	No	1	Yes	0	Yes	0
37973713	4	What were the GenBank accession numbers for sequenced HIV isolates?	List	Not reported	No	1	No	1	Not reported	1	Not reported	1	No	1	No	1	**Not reported**	1	Not reported	1	No	1	No	1	FJ800379ÐFJ800386; GQ477441ÐGQ477451; KP170487	0	Not reported	1
37973713	5	How many individuals had samples obtained for HIV sequencing?	Number	117	117	1	117	1	117	1	117	1	117	1	0	0	**83**	0	117	1	117	1	117	1	117	1	117	1
37973713	6	From which countries were the sequenced samples obtained?	List	Ukraine, Poland	Ukraine, Poland	1	Poland, Ukraine, Belarus, Georgia, Kazakhstan	1	Poland	0	Ukraine, Belarus, Georgia, Kazakhstan	0	Ukraine, Poland	1	Poland, Ukraine	1	**Ukraine, Belarus, Georgia, Kazakhstan**	0	Ukraine, Belarus, Georgia, Kazakhstan	0	Poland, Ukraine	1	Poland, Ukraine	1	Poland, Ukraine, Belarus, Georgia, Kazakhstan	1	Poland, Ukraine, Belarus, Georgia, and Kazakhstan	1
37973713	7	From what years were the sequenced samples obtained?	List	2020-2022	2020-2022	1	2020-2022	1	2020-2022	1	2020–2022	1	2020-2022	1	2020-2022	1	**2020â2022**	1	2020-2022	1	2020-2022	1	2020-2022	1	2020-2022	1	2020-2022	1
37973713	8	Were samples cloned prior to sequencing?	Boolean	No	No	1	No	1	No	1	No	1	No	1	No	1	**Not reported**	1	Not reported	1	No	1	No	1	No	1	No	1
37973713	9	Which HIV genes were reported to have been sequenced?	List	PR, RT	Protease, PR; Reverse transcriptase, RT	1	PR, RT	1	PR, RT	1	PR, RT	1	Protease, PR; Reverse transcriptase, RT	1	PR, RT	1	**PR, RT**	1	PR, RT	1	Protease, PR; Reverse transcriptase, RT	1	PR, RT	1	PR, RT	1	PR, RT	1
37976080	1	Does the paper report HIV sequences from patient samples?	Boolean	Yes	Yes	1	Yes	1	Yes	1	Yes	1	Yes	1	Yes	1	"Yes"	1	Yes	1	Yes	1	Yes	1	Not reported	0	Yes	1
37976080	10	What method was used for sequencing?	List	Sanger sequencing	Sanger sequencing	1	Sanger sequencing	1	Sanger sequencing	1	Sanger sequencing	1	Sanger sequencing	1	Sanger sequencing	1	"Sanger sequencing"	1	Sanger sequencing	1	Sanger sequencing	1	Sanger sequencing	1	Not reported	0	Sanger sequencing	1
37976080	11	What type of samples were sequenced?	List	Plasma	Plasma	1	Plasma	1	Plasma	1	Plasma	1	Plasma	1	Plasma	1	"Plasma"	1	Plasma	1	Plasma	1	Plasma	1	Not reported	0	Plasma	1
37976080	12	Were any sequences obtained from individuals with virological failure on a treatment regimen?	Boolean	No	No	1	No	1	Not reported	1	Not reported	1	No	1	No	1	"Yes"	0	Yes	0	Yes	0	No	1	Not reported	1	No	1
37976080	13	Were the patients in the study in a clinical trial?	Boolean	No	No	1	No	1	No	1	No	1	No	1	No	1	"No"	1	No	1	No	1	No	1	Not reported	1	No	1
37976080	14	Does the paper report HIV sequences from individuals who had previously received ARV drugs?	Boolean	Yes	Yes	1	Yes	1	Yes	1	Yes	1	Yes	1	Yes	1	"Yes"	1	Yes	1	Yes	1	Yes	1	Not reported	0	Yes	1
37976080	15	Which drug classes were received by individuals in the study before sample sequencing?	List	Not reported	NRTI, NNRTI, PI	0	No	1	Not reported	1	Not reported	1	NRTI, NNRTI, PI	0	NRTI, NNRTI, PI	0	Not reported	1	NNRTIs, NRTIs, PIs	0	NRTI, NNRTI, and PI	0	No	1	Not reported	1	Not reported	1
37976080	16	Which drugs were received by individuals in the study before sample sequencing?	List	Not reported	Efavirenz (EFV), Nevirapine (NVP)	0	No	1	Not reported	1	Not reported	1	Abacavir, Zidovudine, Lamivudine, and others	0	Abacavir (ABC), Zidovudine'(AZT), Zalcitabine (DDC), Didanosine (DDI), Lamivudine (3TC), Stavudine (D4T), Emtricitabine(FTC), Tenofovir (TFV), Nevirapine (NVP), Delavirdine (DLV), Efavirenz (EFV), Etravirine (ETR), Rilpivirine (RPV), Doravirine (DOR), Amprenavir (APV), Lopinavir'(LPV), Atazanavir (ATV), Derunavir (DRV)	0	Not reported	1	EFV, NVP, abacavir, zidovudine, lamivudine, tenofovir, emtricitabine, stavudine, didanosine, lopinavir/r, atazanavir/r, darunavir/r	0	Abacavir (ABC), Zidovudine (AZT), Zalcitabine (DDC), Didanosine (DDI), Lamivudine (3TC), Stavudine (D4T), Emtricitabine (FTC), Tenofovir (TFV), Nevirapine (NVP), Delavirdine (DLV), Efavirenz (EFV), Etravirine (ETR), Rilpivirine (RPV), Doravirine (DOR), Amprenavir (APV), Lopinavir (LPV), Atazanavir (ATV), Derunavir (DRV), Raltegravir (RAL), Elvitegravir (EVG), Dolutegravir (DTG), Bictegravir (BIC)…	0	No	1	Not reported	1	Not reported	1
37976080	2	Does the paper report in vitro drug susceptibility data?	Boolean	No	Yes	0	No	1	No	1	Yes	0	Yes	0	No	1	"No"	1	Yes	0	No	1	No	1	Not reported	1	No	1
37976080	3	Were sequences from the paper made publicly available?	Boolean	No	No	1	No	1	No	1	Yes	0	No	1	No	1	"No"	1	No	1	No	1	No	1	Not reported	1	No	1
37976080	4	What were the GenBank accession numbers for sequenced HIV isolates?	List	Not reported	No	1	No	1	Not reported	1	Not reported	1	No	1	No	1	"Not reported"	1	Not reported	1	No	1	No	1	Not reported	1	Not reported	1
37976080	5	How many individuals had samples obtained for HIV sequencing?	Number	2568	2568	1	2568	1	2568	1	2568	1	2568	1	2568	1	"2568"	1	2568	1	2568	1	2568	1		0	2568	1
37976080	6	From which countries were the sequenced samples obtained?	List	China	China	1	China	1	China	1	China	1	China	1	China	1	"China"	1	China	1	China	1	China	1	Not reported	0	China	1
37976080	7	From what years were the sequenced samples obtained?	List	2022	2022	1	2022	1	2022	1	2022	1	2022	1	2022	1	"2022"	1	2022	1	2022	1	2022	1	Not reported	0	2022	1
37976080	8	Were samples cloned prior to sequencing?	Boolean	No	No	1	No	1	No	1	No	1	No	1	No	1	"No"	1	No	1	No	1	No	1	Not reported	1	No	1
37976080	9	Which HIV genes were reported to have been sequenced?	List	PR, RT	Protease, PR; Reverse transcriptase, RT	1	PR, RT	1	PR, RT	1	PR, RT	1	Protease, Reverse transcriptase	1	PR, RT	1	"PR, RT"	1	PR, RT	1	PR and RT regions	1	PR, RT	1	Not reported	0	Pol	1
37976185	1	Does the paper report HIV sequences from patient samples?	Boolean	Yes	Yes	1	Yes	1	Yes	1	Yes	1	No	0	Yes	1	**Yes**	1	Yes	1	No	0	Yes	1	Yes	1	Yes	1
37976185	10	What method was used for sequencing?	List	Sanger sequencing, NGS	No	0	Sanger sequencing; NGS	1	Sanger sequencing	1	Sanger sequencing	1	No	0	No	0	**Sanger sequencing**	1	Sanger sequencing or next-generation sequencing	1	No	0	No	0	Not reported	0	Sanger sequencing	1
37976185	11	What type of samples were sequenced?	List	Plasma	No	0	No	0	Plasma	1	Plasma	1	Plasma	1	No	0	**Plasma**	1	Plasma or serum	1	No	0	No	0	Not reported	0	Plasma	1
37976185	12	Were any sequences obtained from individuals with virological failure on a treatment regimen?	Boolean	No	No	1	No	1	Yes	0	No	1	No	1	No	1	**No**	1	Not reported	1	No	1	No	1	No	1	No	1
37976185	13	Were the patients in the study in a clinical trial?	Boolean	No	No	1	No	1	No	1	No	1	No	1	No	1	**No**	1	No	1	No	1	No	1	No	1	No	1
37976185	14	Does the paper report HIV sequences from individuals who had previously received ARV drugs?	Boolean	Yes	No	0	Yes	1	Yes	1	No	0	No	0	No	0	**Yes**	1	Yes	1	No	0	No	0	No	0	Yes	1
37976185	15	Which drug classes were received by individuals in the study before sample sequencing?	List	NRTI	No	0	NRTI	1	NRTI	1	NRTIs	1	NRTI	1	NRTI	1	**NRTI, NNRTI**	1	NRTIs, NNRTIs	1	No	0	No	0	None	0	NRTIs, NNRTIs	1
37976185	16	Which drugs were received by individuals in the study before sample sequencing?	List	TDF, FTC	No	0	Tenofovir disoproxil fumarate, Tenofovir alafenamide, Emtricitabine	1	TDF, TAF, FTC	1	Tenofovir disoproxil fumarate, Tenofovir alafenamide fumarate, Emtricitabine	1	Emtricitabine (FTC), Tenofovir (TFV)	1	Tenofovir disoproxil fumarate, tenofivir alafenamide fumarate, emtricitabine	1	**Tenofovir disoproxil fumarate, Tenofovir alafenamide fumarate, Emtricitabine**	1	Tenofovir disoproxil fumarate (TDF), emtricitabine (FTC)	1	No	0	No	0	None	0	Tenofovir disoproxil fumarate, tenofovir alafenamide fumarate, emtricitabine	1
37976185	2	Does the paper report in vitro drug susceptibility data?	Boolean	No	No	1	No	1	No	1	No	1	No	1	No	1	**No**	1	No	1	No	1	No	1	No	1	No	1
37976185	3	Were sequences from the paper made publicly available?	Boolean	No	No	1	No	1	No	1	No	1	No	1	No	1	**No**	1	No	1	No	1	No	1	No	1	No	1
37976185	4	What were the GenBank accession numbers for sequenced HIV isolates?	List	Not reported	No	1	No	1	Not reported	1	Not reported	1	No	1	No	1	**Not reported**	1	Not reported	1	No	1	No	1	Not reported	1	Not reported	1
37976185	5	How many individuals had samples obtained for HIV sequencing?	Number	4246	4246	1	4246	1	4246	1	4246	1	4246	1	4246	1	**4246**	1	4246	1	4246	1	4246	1	4246	1	4246	1
37976185	6	From which countries were the sequenced samples obtained?	List	USA	No	0	United States	1	United States	1	United States	1	United States	1	United States	1	**United States**	1	United States	1	No	0	No	0	United States	1	New York City	0
37976185	7	From what years were the sequenced samples obtained?	List	2015-2022	2015-2022	1	2015-2022	1	2015-2022	1	2015–2022	1	2015-2022	1	2015-2022	1	**2015-2022**	1	2015-2022	1	2015-2022	1	2015-2022	1	2015-2022	1	2015--2022	1
37976185	8	Were samples cloned prior to sequencing?	Boolean	No	No	1	No	1	No	1	No	1	No	1	No	1	**Not reported**	1	Not reported	1	No	1	No	1	No	1	Not reported	1
37976185	9	Which HIV genes were reported to have been sequenced?	List	RT	Reverse transcriptase, RT	1	No	0	RT, Env	1	RT	1	Not specified	0	RT	1	**Pol**	1	Not reported	0	No	0	No	0	PR, RT, IN	1	Pol	1
37993493	1	Does the paper report HIV sequences from patient samples?	Boolean	Yes	Yes	1	Yes	1	Yes	1	Yes	1	Yes	1	Yes	1	Yes	1	Yes	1	Yes	1	Yes	1	Yes	1	Yes	1
37993493	10	What method was used for sequencing?	List	Sanger sequencing	Sanger sequencing	1	Sanger sequencing	1	Sanger sequencing	1	Sanger sequencing	1	Sanger sequencing	1	Sanger sequencing	1	Sanger sequencing	1	Sanger sequencing	1	Sanger sequencing	1	Sanger sequencing	1	Sanger sequencing	1	Sanger sequencing	1
37993493	11	What type of samples were sequenced?	List	Plasma	Plasma	1	Plasma	1	Plasma	1	Plasma	1	Plasma	1	Plasma	1	Plasma	1	Plasma	1	Plasma	1	Plasma	1	Plasma	1	Plasma	1
37993493	12	Were any sequences obtained from individuals with virological failure on a treatment regimen?	Boolean	Yes	Yes	1	Yes	1	Yes	1	Yes	1	Yes	1	Yes	1	Yes	1	Yes	1	Yes	1	Yes	1	Yes	1	Yes	1
37993493	13	Were the patients in the study in a clinical trial?	Boolean	No	No	1	No	1	No	1	No	1	No	1	No	1	No	1	No	1	No	1	No	1	No	1	No	1
37993493	14	Does the paper report HIV sequences from individuals who had previously received ARV drugs?	Boolean	Yes	Yes	1	Yes	1	Yes	1	Yes	1	Yes	1	Yes	1	Yes	1	Yes	1	Yes	1	Yes	1	Yes	1	Yes	1
37993493	15	Which drug classes were received by individuals in the study before sample sequencing?	List	NRTI, PI, INSTI	NRTI, INSTI	1	NRTI, NNRTI, PI, INSTI	1	NRTI, PI, INSTI	1	NRTI, INSTI	1	NRTI, NNRTI, INSTI	1	NRTI, NNRTI, INSTI	1	Not reported	0	NRTIs, NNRTIs, INSTIs	1	No	0	INSTI	0	NRTI, NNRTI, INSTI	1	NRTIs, INSTIs	1
37993493	16	Which drugs were received by individuals in the study before sample sequencing?	List	TDF, 3TC, DTG, ABC, LPV, ATV, EFV	Tenofovir, Lamivudine, Dolutegravir, Abacavir, Lopinavir	1	Tenofovir (TFV), Lamivudine (3TC), Dolutegravir (DTG), Abacavir (ABC), Lopinavir (LPV), Atazanavir (ATV), Efavirenz (EFV)	1	TDF, 3TC, DTG, ABC, LPV, ATV	1	Tenofovir, Lamivudine, Dolutegravir	0	Tenofovir (TFV), Lamivudine (3TC), Dolutegravir (DTG)	0	Dolutegravir	0	Not reported	0	Tenofovir, lamivudine, dolutegravir	0	NRTI, NNRTI, PI, INSTI	0	Tenofovir, Lamivudine, Dolutegravir	0	Tenofovir, Lamivudine, Dolutegravir	0	Tenofovir, Lamivudine, Dolutegravir	0
37993493	2	Does the paper report in vitro drug susceptibility data?	Boolean	No	No	1	No	1	No	1	Yes	0	No	1	No	1	No	1	Yes	0	No	1	No	1	No	1	Yes	0
37993493	3	Were sequences from the paper made publicly available?	Boolean	No	No	1	No	1	No	1	No	1	No	1	No	1	No	1	No	1	Tenofovir (TFV), Lamivudine (3TC), Dolutegravir (DTG), Raltegravir (RAL), Elvitegravir(EVG), Bictegravir (BIC), cabotegravir (CAB), Lenacapavir (LEN)	1	No	1	Yes	0	No	1
37993493	4	What were the GenBank accession numbers for sequenced HIV isolates?	List	Not reported	No	1	No	1	Not reported	1	Not reported	1	No	1	No	1	Not reported	1	Not reported	1	No	1	No	1	Not reported	1	Not reported	1
37993493	5	How many individuals had samples obtained for HIV sequencing?	Number	33	600	0	600	0	600	0	600	0	600	0	0	0	33	1	600	0	600	0	598	0	600	0	31	0
37993493	6	From which countries were the sequenced samples obtained?	List	Tanzania	No	0	Tanzania	1	Tanzania	1	Tanzania	1	Tanzania	1	Tanzania	1	Tanzania	1	Tanzania	1	No	0	Tanzania	1	Tanzania	1	Tanzania	1
37993493	7	From what years were the sequenced samples obtained?	List	2023	No	0	2023	1	2023	1	2023	1	2023	1	2023	1	2023	1	2023	1	No	0	2023	1	2023	1	2023	1
37993493	8	Were samples cloned prior to sequencing?	Boolean	No	No	1	No	1	No	1	No	1	No	1	No	1	No	1	Not reported	1	No	1	No	1	No	1	No	1
37993493	9	Which HIV genes were reported to have been sequenced?	List	PR, RT, IN	Protease, PR; Reverse transcriptase, RT; Integrase, IN	1	PR, RT, IN	1	PR, RT, IN	1	PR, RT, IN	1	Protease, Reverse transcriptase, Integrase	1	PR, RT, IN	1	PR, RT, IN	1	PR, RT, IN	1	Protease, Reverse transcriptase, and Integrase	1	PR, RT, IN	1	Not reported	0	PR, RT, IN	1
38005921	1	Does the paper report HIV sequences from patient samples?	Boolean	No	Yes	0	Yes	0	No	1	Yes	0	No	1	Yes	0	Yes	0	Yes	0	Yes	0	No	1	Yes	0	Yes	0
38005921	10	What method was used for sequencing?	List	Not reported	No	1	No	1	Not reported	1	Not reported	1	No	1	No	1	Not reported	1	Not reported	1	No	1	No	1	Not reported	1	Not reported	1
38005921	11	What type of samples were sequenced?	List	Not reported	No	1	No	1	Not reported	1	Not reported	1	No	1	No	1	Not reported	1	Plasma	0	Plasma, PBMC, DBS, Whole Blood, Serum, Semen, CSF	0	No	1	Not reported	1	Not reported	1
38005921	12	Were any sequences obtained from individuals with virological failure on a treatment regimen?	Boolean	No	No	1	No	1	Not reported	1	No	1	No	1	No	1	Not reported	1	Yes	0	No	1	No	1	Yes	0	Yes	0
38005921	13	Were the patients in the study in a clinical trial?	Boolean	No	No	1	No	1	Not reported	1	No	1	No	1	No	1	Not reported	1	Not reported	1	No	1	No	1	No	1	Not applicable	1
38005921	14	Does the paper report HIV sequences from individuals who had previously received ARV drugs?	Boolean	No	No	1	No	1	Not reported	1	No	1	No	1	No	1	Not reported	1	Yes	0	Yes	0	No	1	Yes	0	Yes	0
38005921	15	Which drug classes were received by individuals in the study before sample sequencing?	List	Not reported	No	1	No	1	Not reported	1	None	1	No	1	No	1	Not reported	1	PI, NRTI, NNRTI	0	NRTI, NNRTI, PI, INSTI	0	No	1	NRTI, NNRTI, PI, INSTI	0	NRTIs, NNRTIs, PIs, INSTIs	0
38005921	16	Which drugs were received by individuals in the study before sample sequencing?	List	Not reported	No	1	No	1	Not reported	1	None	1	No	1	No	1	Not reported	1	Not reported	1	NRTI (Abacavir, Zidovudine, Zalcitabine, Didanosine, Lamivudine, Stavudine, Emtricitabine, Tenofovir); NNRTI (Nevirapine, Delavirdine, Efavirenz, Etravirine, Rilpivirine, Doravirine); PI (Amprenavir, Lopinavir, Atazanavir, Derunavir); INSTI (Raltegravir, Elvitegravir, Dolutegravir, Bictegravir, cabotegravir, Lenacapavir)	0	No	1	AZT, 3TC, FTC, TDF, ABC, D4T, ddI, EFV, NVP, ETR, RPV, DOR, LPV/r, ATV, DRV, SQV, IDV, NFV, TPV, FPV, RAL, EVG, DTG, BIC, CAB, LEN, MVC, FTV, GS-6207	0	Zidovudine, Lamivudine, Stavudine, Abacavir, Efavirenz, Rilpivirine, and others.	0
38005921	2	Does the paper report in vitro drug susceptibility data?	Boolean	No	Yes	0	Yes	0	Yes	0	Yes	0	Yes	0	Yes	0	Yes	0	Yes	0	Yes	0	No	1	Yes	0	Yes	0
38005921	3	Were sequences from the paper made publicly available?	Boolean	Yes	Yes	1	Yes	1	Yes	1	Yes	1	Yes	1	Yes	1	Not reported	0	Yes	1	Yes	1	No	0	Yes	1	Yes	1
38005921	4	What were the GenBank accession numbers for sequenced HIV isolates?	List	Not reported	No	1	No	1	Not reported	1	Not reported	1	No	1	No	1	Not reported	1	Not reported	1	No	1	No	1	Not reported	1	Not reported	1
38005921	5	How many individuals had samples obtained for HIV sequencing?	Number	0	0	1	0	1	Not reported	1	Not reported	1	0	1	0	1	Not reported	1	Not reported	1	0	1	0	1	1958	0	Not reported	1
38005921	6	From which countries were the sequenced samples obtained?	List	Not reported	No	1	No	1	Not reported	1	Not reported	1	No	1	No	1	Not reported	1	Not reported	1	No	1	No	1	Not reported	1	Not reported	1
38005921	7	From what years were the sequenced samples obtained?	List	Not reported	No	1	No	1	Not reported	1	Not reported	1	No	1	No	1	Not reported	1	Not reported	1	No	1	No	1	Not reported	1	Not reported	1
38005921	8	Were samples cloned prior to sequencing?	Boolean	No	No	1	No	1	Not reported	1	Not reported	1	No	1	No	1	Not reported	1	Not reported	1	No	1	No	1	Not reported	1	Not reported	1
38005921	9	Which HIV genes were reported to have been sequenced?	List	Not reported	Reverse transcriptase, RT; Protease, PR	0	PR, RT	0	PR, RT	0	PR, RT	0	Reverse transcriptase, RT; Protease, PR	0	PR, RT	0	PR, RT	0	PR, RT	0	Protease, Reverse transcriptase	0	No	1	PR, RT, IN	0	PR, RT, IN	0
38020274	1	Does the paper report HIV sequences from patient samples?	Boolean	Yes	Yes	1	Yes	1	Yes	1	Yes.	1	No	0	Yes	1	"Yes"	1	Yes	1	Yes	1	Yes	1	Yes	1	Yes	1
38020274	10	What method was used for sequencing?	List	Not reported	No	1	No	1	Not reported	1	Not reported.	1	No	1	Sanger sequencing	0	"Not reported"	1	Not reported	1	No	1	No	1	Not reported	1	Not reported	1
38020274	11	What type of samples were sequenced?	List	Plasma	Plasma	1	Plasma	1	Plasma	1	Plasma.	1	Plasma	1	Plasma	1	"Plasma"	1	Blood	1	Plasma	1	Whole Blood	1	Plasma	1	Plasma	1
38020274	12	Were any sequences obtained from individuals with virological failure on a treatment regimen?	Boolean	Yes	Yes	1	Yes	1	Yes	1	Yes.	1	Yes	1	Yes	1	"Yes"	1	Yes	1	No	0	Yes	1	Yes	1	Yes	1
38020274	13	Were the patients in the study in a clinical trial?	Boolean	No	No	1	No	1	No	1	No.	1	No	1	No	1	"No"	1	No	1	No	1	No	1	No	1	No	1
38020274	14	Does the paper report HIV sequences from individuals who had previously received ARV drugs?	Boolean	Yes	Yes	1	Yes	1	Yes	1	Yes.	1	Yes	1	Yes	1	"Yes"	1	Yes	1	No	0	Yes	1	Yes	1	Yes	1
38020274	15	Which drug classes were received by individuals in the study before sample sequencing?	List	RTI, PI	NRTI, NNRTI	1	NRTI, NNRTI, PI	1	NRTI, NNRTI, PI	1	NRTIs, PIs.	1	NRTI, NNRTI	1	No	0	"Not reported"	0	RTI, PI/r	1	No	0	NRTI, NNRTI, PI	1	NRTI, NNRTI, PI, INSTI	1	NRTIs, NNRTIs	1
38020274	16	Which drugs were received by individuals in the study before sample sequencing?	List	Not reported	No	1	No	1	Not reported	1	Tenofovir, Lamivudine, Dolutegravir.	0	Not specified	1	No	1	"Not reported"	1	Not reported	1	No	1	No	1	Tenofovir, Lamivudine, Dolutegravir, Ritonavir, Lopinavir, Atazanavir, Darunavir, Raltegravir, Elvitegravir, Bictegravir, Cabotegravir, Lenacapavir, Maraviroc, Fostemsavir, Enfuvirtide, Ibalizumab	0	TDF, AZT, ABC, 3TC	0
38020274	2	Does the paper report in vitro drug susceptibility data?	Boolean	No	Yes	0	No	1	No	1	Yes.	0	No	1	No	1	"No"	1	No	1	Yes	0	No	1	No	1	Yes	0
38020274	3	Were sequences from the paper made publicly available?	Boolean	No	No	1	No	1	No	1	No.	1	No	1	No	1	"No"	1	Not reported	1	No	1	No	1	No	1	No	1
38020274	4	What were the GenBank accession numbers for sequenced HIV isolates?	List	Not reported	No	1	No	1	Not reported	1	Not reported.	1	No	1	No	1	"Not reported"	1	Not reported	1	No	1	No	1	Not reported	1	Not reported	1
38020274	5	How many individuals had samples obtained for HIV sequencing?	Number	311	311	1	311	1	271	0	311.	1	311	1	311	1	"Not reported"	0	311	1	311	1	311	1	311	1	311	1
38020274	6	From which countries were the sequenced samples obtained?	List	Cameroon	Cameroon	1	Cameroon	1	Cameroon	1	Cameroon.	1	Cameroon	1	Cameroon	1	"Cameroon"	1	Cameroon	1	No	0	Cameroon	1	Cameroon	1	Cameroon	1
38020274	7	From what years were the sequenced samples obtained?	List	2018-2020	2018-2020	1	2018-2020	1	2018-2020	1	2018–2020.	1	2018-2020	1	2018-2020	1	"2018-2020"	1	2018-2020	1	2018-2020	1	2018-2020	1	2018-2020	1	2018-2020	1
38020274	8	Were samples cloned prior to sequencing?	Boolean	No	No	1	No	1	Not reported	1	No.	1	No	1	No	1	"Not reported"	1	Not reported	1	No	1	No	1	No	1	Not reported	1
38020274	9	Which HIV genes were reported to have been sequenced?	List	PR, RT, IN	No	0	PR, RT	1	PR, RT	1	Not reported.	0	Protease, PR; Reverse transcriptase, RT	1	PR, RT	1	"PR, RT"	1	Not reported	0	No	0	PR, RT	1	Pol, RT	1	Pol, RT	1
38022124	1	Does the paper report HIV sequences from patient samples?	Boolean	No	No	1	No	1	No	1	No	1	No	1	No	1	No	1	No	1	No	1	No	1	Yes	0	Yes	0
38022124	10	What method was used for sequencing?	List	Not reported	No	1	No	1	Not applicable	1	Not applicable	1	No	1	No	1	Not reported	1	Not reported	1	No	1	No	1	Not reported	1	Not reported	1
38022124	11	What type of samples were sequenced?	List	Not reported	No	1	No	1	Not applicable	1	Not applicable	1	No	1	No	1	Not reported	1	Not applicable	1	No	1	No	1	Not reported	1	Not reported	1
38022124	12	Were any sequences obtained from individuals with virological failure on a treatment regimen?	Boolean	No	No	1	No	1	No	1	No	1	No	1	No	1	Not applicable	1	Not applicable	1	No	1	No	1	No	1	Yes	0
38022124	13	Were the patients in the study in a clinical trial?	Boolean	No	No	1	No	1	No	1	No	1	No	1	No	1	No	1	No	1	No	1	No	1	No	1	No	1
38022124	14	Does the paper report HIV sequences from individuals who had previously received ARV drugs?	Boolean	No	No	1	No	1	No	1	No	1	No	1	No	1	No	1	No	1	No	1	No	1	No	1	Yes	0
38022124	15	Which drug classes were received by individuals in the study before sample sequencing?	List	Not reported	No	1	No	1	Not applicable	1	NRTIs, INSTIs	0	INSTI	0	No	1	None	1		1	No	1	No	1	None	1	NRTIs, NNRTIs, PIs	0
38022124	16	Which drugs were received by individuals in the study before sample sequencing?	List	Not reported	No	1	No	1	Not applicable	1	TAF, FTC, EVG, DTG, TDF	0	Bictegravir (BIC), Emtricitabine (FTC), Tenofovir (TAF)	0	No	1	None	1		1	No	1	No	1	None	1	Emtricitabine (FTC), tenofovir alafenamide (TAF), elvitegravir (EVG), cobicistat (COBI), dolutegravir (DTG)	0
38022124	2	Does the paper report in vitro drug susceptibility data?	Boolean	No	No	1	No	1	No	1	No	1	No	1	No	1	No	1	No	1	No	1	No	1	No	1	No	1
38022124	3	Were sequences from the paper made publicly available?	Boolean	No	No	1	No	1	No	1	No	1	No	1	No	1	No	1	No	1	No	1	No	1	Yes	0	No	1
38022124	4	What were the GenBank accession numbers for sequenced HIV isolates?	List	Not reported	No	1	No	1	Not reported	1	Not reported	1	No	1	No	1	Not reported	1	Not reported	1	No	1	No	1	Not reported	1	Not reported	1
38022124	5	How many individuals had samples obtained for HIV sequencing?	Number	0	0	1	0	1	0	1	0	1	0	1	0	1	0	1	0	1	0	1	0	1	116	0	116	0
38022124	6	From which countries were the sequenced samples obtained?	List	Not reported	No	1	No	1	Not applicable	1	Turkey	0	No	1	No	1	Not applicable	1	Not applicable	1	No	1	No	1	Not reported	1	Turkey	0
38022124	7	From what years were the sequenced samples obtained?	List	Not reported	No	1	No	1	Not applicable	1	2020–2022	0	No	1	No	1	Not applicable	1	Not applicable	1	No	1	No	1	Not reported	1	2020-2022	0
38022124	8	Were samples cloned prior to sequencing?	Boolean	No	No	1	No	1	Not applicable	1	Not applicable	1	No	1	No	1	Not applicable	1	Not applicable	1	No	1	No	1	Not reported	1	Not reported	1
38022124	9	Which HIV genes were reported to have been sequenced?	List	Not reported	No	1	No	1	Not applicable	1	None	1	No	1	No	1	Not reported	1	Not reported	1	No	1	No	1	Not reported	1	Not reported	1
38031075	1	Does the paper report HIV sequences from patient samples?	Boolean	No	No	1	No	1	No	1	No	1	No	1	No	1	No"""	1	No	1	No	1	Yes	0	Yes	0	Yes	0
38031075	10	What method was used for sequencing?	List	Not reported	No	1	No	1	Not applicable	1	Not applicable	1	No	1	No	1	Not reported"""	1	Not reported	1	No	1	No	1	Not reported	1	Not reported	1
38031075	11	What type of samples were sequenced?	List	Not reported	No	1	No	1	Not applicable	1	Not applicable	1	Plasma	0	No	1	Not applicable"""	1	Not applicable	1	No	1	Plasma	0	Plasma	0	Venous blood	0
38031075	12	Were any sequences obtained from individuals with virological failure on a treatment regimen?	Boolean	No	No	1	No	1	Not applicable	1	No	1	No	1	No	1	Not applicable"""	1	Not applicable	1	No	1	No	1	No	1	No	1
38031075	13	Were the patients in the study in a clinical trial?	Boolean	No	No	1	No	1	No	1	No	1	No	1	No	1	No"""	1	No	1	No	1	No	1	No	1	No	1
38031075	14	Does the paper report HIV sequences from individuals who had previously received ARV drugs?	Boolean	No	No	1	No	1	No	1	No	1	Yes	0	No	1	No"""	1	No	1	No	1	Yes	0	Yes	0	Yes	0
38031075	15	Which drug classes were received by individuals in the study before sample sequencing?	List	Not reported	NRTI, INSTI	0	No	1	TLD	0	NRTIs, INSTIs	0	NRTI, NNRTI, INSTI	0	No	1	None"""	1	Not reported	1	No	1	NRTI, INSTI	0	NRTI, NNRTI, INSTI	0	NRTIs, NNRTIs	0
38031075	16	Which drugs were received by individuals in the study before sample sequencing?	List	Not reported	Tenofovir, Lamivudine, Dolutegravir	0	No	1	Tenofovir (TDF), Lamivudine (3TC), Dolutegravir (DTG)	0	Tenofovir, Lamivudine, Dolutegravir	0	Tenofovir, Lamivudine, Dolutegravir, Efavirenz	0	No	1	None"""	1	Not reported	1	No	1	Tenofovir, Lamivudine, Dolutegravir	0	Tenofovir, Lamivudine, Dolutegravir	0	Tenofovir, Lamivudine, Dolutegravir	0
38031075	2	Does the paper report in vitro drug susceptibility data?	Boolean	No	No	1	No	1	No	1	No	1	No	1	No	1	No"""	1	No	1	No	1	No	1	Yes	0	No	1
38031075	3	Were sequences from the paper made publicly available?	Boolean	No	No	1	No	1	No	1	No	1	No	1	No	1	No"""	1	No	1	No	1	No	1	Yes	0	No	1
38031075	4	What were the GenBank accession numbers for sequenced HIV isolates?	List	Not reported	No	1	No	1	Not reported	1	Not reported	1	No	1	No	1	Not reported"""	1	Not reported	1	No	1	No	1	Not reported	1	Not reported	1
38031075	5	How many individuals had samples obtained for HIV sequencing?	Number	0	0	1	0	1	0	1	0	1	2253	0	0	1	0"""	1	0	1	0	1	2253	0	2253	0	2253	0
38031075	6	From which countries were the sequenced samples obtained?	List	Not reported	No	1	No	1	Not applicable	1	Sierra Leone	0	Sierra Leone	0	No	1	Not applicable"""	1	Not applicable	1	No	1	Sierra Leone	0	Not reported	1	Sierra Leone	0
38031075	7	From what years were the sequenced samples obtained?	List	Not reported	No	1	No	1	Not applicable	1	2022–2023	0	2022-2023	0	No	1	Not applicable"""	1	Not applicable	1	No	1	No	1	Not reported	1	2022-2023	0
38031075	8	Were samples cloned prior to sequencing?	Boolean	No	No	1	No	1	Not applicable	1	Not applicable	1	No	1	No	1	Not applicable"""	1	Not applicable	1	No	1	No	1	Not reported	1	Not reported	1
38031075	9	Which HIV genes were reported to have been sequenced?	List	Not reported	No	1	No	1	None	1	None	1	No	1	No	1	Not reported"""	1	Not reported	1	No	1	No	1	Not reported	1	Not reported	1
38033131	1	Does the paper report HIV sequences from patient samples?	Boolean	No	No	1	No	1	No	1	No	1	No	1	No	1	"No"	1	No	1	No	1	No	1	Not reported	1	No	1
38033131	10	What method was used for sequencing?	List	Not reported	No	1	No	1	Not applicable	1	Not reported	1	No	1	No	1	"Not reported"	1	Not reported	1	No	1	No	1	Not reported	1	Not reported	1
38033131	11	What type of samples were sequenced?	List	Not reported	No	1	No	1	Not applicable	1	Not applicable	1	No	1	No	1	"Not applicable"	1	Not applicable	1	No	1	No	1	Not reported	1	Not reported	1
38033131	12	Were any sequences obtained from individuals with virological failure on a treatment regimen?	Boolean	No	No	1	No	1	Not applicable	1	Not applicable	1	No	1	No	1	"Not applicable"	1	Not applicable	1	No	1	No	1	Not reported	1	Not reported	1
38033131	13	Were the patients in the study in a clinical trial?	Boolean	No	No	1	No	1	No	1	No	1	No	1	No	1	"No"	1	No	1	No	1	No	1	Not reported	1	Not reported	1
38033131	14	Does the paper report HIV sequences from individuals who had previously received ARV drugs?	Boolean	No	No	1	No	1	Yes	0	No	1	No	1	No	1	"No"	1	No	1	No	1	No	1	Not reported	1	No	1
38033131	15	Which drug classes were received by individuals in the study before sample sequencing?	List	Not reported	No	1	No	1	NRTI, NNRTI	0	NNRTI	0	No	1	No	1	"None"	1		1	No	1	No	1	Not reported	1		1
38033131	16	Which drugs were received by individuals in the study before sample sequencing?	List	Not reported	No	1	No	1	NVP	0	Not reported	1	No	1	No	1	"None"	1	Not reported	1	No	1	No	1	Not reported	1		1
38033131	2	Does the paper report in vitro drug susceptibility data?	Boolean	No	No	1	No	1	No	1	No	1	No	1	No	1	"No"	1	No	1	No	1	No	1	Not reported	1	No	1
38033131	3	Were sequences from the paper made publicly available?	Boolean	No	No	1	No	1	No	1	No	1	No	1	No	1	"No"	1	No	1	No	1	No	1	Not reported	1	Not reported	1
38033131	4	What were the GenBank accession numbers for sequenced HIV isolates?	List	Not reported	No	1	No	1	Not reported	1	Not reported	1	No	1	No	1	"Not reported"	1	Not reported	1	No	1	No	1	Not reported	1	Not reported	1
38033131	5	How many individuals had samples obtained for HIV sequencing?	Number	0	0	1	0	1	492	0	0	1	0	1	0	1	"0"	1	0	1	0	1	0	1	Not reported	1	0	1
38033131	6	From which countries were the sequenced samples obtained?	List	Not reported	No	1	No	1	Ethiopia	0	Ethiopia	0	No	1	No	1	"Not applicable"	1	Not applicable	1	No	1	No	1	Not reported	1	Not reported	1
38033131	7	From what years were the sequenced samples obtained?	List	Not reported	No	1	No	1	2015–2019	0	2015–2019	0	No	1	No	1	"Not applicable"	1	Not applicable	1	No	1	No	1	Not reported	1	2015-2019	0
38033131	8	Were samples cloned prior to sequencing?	Boolean	No	No	1	No	1	Not applicable	1	Not applicable	1	No	1	No	1	"Not applicable"	1	Not applicable	1	No	1	No	1	Not reported	1	Not reported	1
38033131	9	Which HIV genes were reported to have been sequenced?	List	Not reported	No	1	No	1	None	1	Not reported	1	No	1	No	1	"Not reported"	1	Not reported	1	No	1	No	1	Not reported	1	Not reported	1
38058846	1	Does the paper report HIV sequences from patient samples?	Boolean	Yes	No	0	Yes	1	Yes	1	Yes	1	No	0	No	0	Yes	1	Yes	1	Yes	1	No	0	Yes	1	Yes	1
38058846	10	What method was used for sequencing?	List	Not reported	No	1	No	1	Not reported	1	Not reported	1	No	1	No	1	Not reported	1	Not reported	1	No	1	No	1	Not reported	1	Not reported	1
38058846	11	What type of samples were sequenced?	List	Not reported	No	1	Plasma	0	Clinical samples	0	Plasma	0	No	1	No	1	Plasma	0	Plasma	0	No	1	No	1	Not reported	1	Blood	0
38058846	12	Were any sequences obtained from individuals with virological failure on a treatment regimen?	Boolean	Yes	No	0	Yes	1	Yes	1	Yes	1	Yes	1	Yes	1	Yes	1	Yes	1	Yes	1	No	0	Yes	1	Yes	1
38058846	13	Were the patients in the study in a clinical trial?	Boolean	No	No	1	No	1	No	1	No	1	No	1	No	1	No	1	No	1	No	1	No	1	No	1	Not applicable	1
38058846	14	Does the paper report HIV sequences from individuals who had previously received ARV drugs?	Boolean	Yes	No	0	Yes	1	Yes	1	Yes	1	Yes	1	Yes	1	Yes	1	Yes	1	Yes	1	No	0	Yes	1	Yes	1
38058846	15	Which drug classes were received by individuals in the study before sample sequencing?	List	NRTI, NNRTI, PI, INSTI	NRTI, PI, INSTI	1	NRTI, NNRTI, PI, INSTI	1	NRTI, PI, INSTI	1	NRTI, NNRTI	0	INSTI	0	No	0	Not reported	0	NRTIs, NNRTIs, PIs, INSTIs	1	NRTI, NNRTI, PI	1	No	0	Not reported	0	NRTIs, NNRTIs, INSTIs	1
38058846	16	Which drugs were received by individuals in the study before sample sequencing?	List	3TC, ABC, LPV, AZT, DTG, FTC, TDF, DRV, EFV, NVP	Lamivudine, Abacavir, Lopinavir, Ritonavir, Zidovudine, Dolutegravir, Tenofovir, Darunavir, Nevirapine	1	Abacavir (ABC), Zidovudine (AZT), Lamivudine (3TC), Emtricitabine (FTC), Tenofovir (TFV), Nevirapine (NVP), Lopinavir (LPV), Darunavir (DRV), Dolutegravir (DTG)	1	Lamivudine, Abacavir, Lopinavir, Ritonavir, Zidovudine, Dolutegravir, Emtricitabine, Tenofovir, Darunavir, Nevirapine	1	Lamivudine, Abacavir, Lopinavir/Ritonavir, Tenofovir, Emtricitabine, Efavirenz	0	Dolutegravir (DTG)	0	No	0	Not reported	0	Lamivudine, abacavir, lopinavir, ritonavir, zidovudine, nevirapine, emtricitabine, tenofovir, darunavir, dolutegravir	1	Lamivudine, Abacavir, Lopinavir, Tenofovir, Emtricitabine, Efavirenz, TLD	0	No	0	Not reported	0	Lamivudine, abacavir, lopinavir, ritonavir, zidovudine, tenofovir, darunavir, DTG	1
38058846	2	Does the paper report in vitro drug susceptibility data?	Boolean	No	No	1	No	1	No	1	No	1	No	1	No	1	No	1	No	1	No	1	No	1	Yes	0	Yes	0
38058846	3	Were sequences from the paper made publicly available?	Boolean	No	No	1	No	1	No	1	No	1	No	1	No	1	No	1	No	1	Yes	0	No	1	No	1	Yes	0
38058846	4	What were the GenBank accession numbers for sequenced HIV isolates?	List	Not reported	No	1	No	1	Not reported	1	Not reported	1	No	1	No	1	Not reported	1	Not reported	1	No	1	No	1	Not reported	1	Not reported	1
38058846	5	How many individuals had samples obtained for HIV sequencing?	Number	3	0	0	3	1	3	1	3	1	0	0	3	1	3	1	3	1	0	0	0	0	3	1	3	1
38058846	6	From which countries were the sequenced samples obtained?	List	South Africa	No	0	South Africa	1	South Africa	1	South Africa	1	South Africa	1	South Africa	1	South Africa	1	South Africa	1	No	0	No	0	South Africa	1	South Africa	1
38058846	7	From what years were the sequenced samples obtained?	List	2020, 2022, 2023	No	0	2021-2023	1	2018–2023	1	2012–2023	1	No	0	2012, 2020, 2022	0	2012-2023	1	2012-2023	1	No	0	No	0	2020-2023	1	2020-2023	1
38058846	8	Were samples cloned prior to sequencing?	Boolean	No	No	1	No	1	No	1	No	1	No	1	No	1	Not reported	1	Not reported	1	No	1	No	1	Not reported	1	Not reported	1
38058846	9	Which HIV genes were reported to have been sequenced?	List	PR, RT, IN	No	0	IN	0	IN	0	Not reported	0	No	0	No	0	IN	0	IN	0	No	0	No	0	Not reported	0	Not reported	0
38072961	1	Does the paper report HIV sequences from patient samples?	Boolean	Yes	Yes	1	Yes	1	Yes	1	Yes	1	No	0	No	0	Yes	1	Yes	1	Yes	1	No	0	Yes	1	Yes	1
38072961	10	What method was used for sequencing?	List	Sanger sequencing, NGS	Sanger sequencing	1	Sanger sequencing	1	Sanger sequencing	1	Sanger sequencing	1	No	0	No	0	Sanger sequencing	1	Sanger sequencing	1	No	0	No	0	Not reported	0	Sanger sequencing	1
38072961	11	What type of samples were sequenced?	List	CSF, Plasma	Other	0	CSF, Plasma	1	CSF, Plasma	1	CSF	0	CSF, Plasma	1	No	0	Plasma, CSF	1	CSF and plasma	1	CSF	0	No	0	Not reported	0	CSF, Plasma	1
38072961	12	Were any sequences obtained from individuals with virological failure on a treatment regimen?	Boolean	Yes	Yes	1	Yes	1	Yes	1	Yes	1	Yes	1	No	0	Yes	1	Yes	1	Yes	1	No	0	Not reported	0	Yes	1
38072961	13	Were the patients in the study in a clinical trial?	Boolean	No	No	1	No	1	No	1	No	1	No	1	No	1	No	1	No	1	No	1	No	1	Not reported	1	No	1
38072961	14	Does the paper report HIV sequences from individuals who had previously received ARV drugs?	Boolean	Yes	Yes	1	Yes	1	Yes	1	Yes	1	Yes	1	No	0	Yes	1	Yes	1	Yes	1	No	0	Not reported	0	Yes	1
38072961	15	Which drug classes were received by individuals in the study before sample sequencing?	List	NRTI, NNRTI, PI	NRTI, PI	1	NRTI, NNRTI, PI	1	NRTIs, NNRTIs, PIs	1	NRTI, NNRTI, PI	1	NRTI, PI, INSTI	1	No	0	NRTI, NNRTI, PI	1	NRTIs, NNRTIs, PIs	1	NRTI, NNRTI, PI	1	No	0	Not reported	0	NRTIs, NNRTIs, PIs	1
38072961	16	Which drugs were received by individuals in the study before sample sequencing?	List	TDF, 3TC, LPV, EFV	Tenofovir, Lamivudine, Lopinavir/Ritonavir	1	Tenofovir (TFV), Lamivudine (3TC), Efavirenz (EFV), Lopinavir (LPV), Zidovudine (AZT), Dolutegravir (DTG)	1	Tenofovir, lamivudine, efavirenz, lopinavir	1	Tenofovir, lamivudine, efavirenz, lopinavir/ritonavir	1	Tenofovir, Lamivudine, Lopinavir/Ritonavir, Zidovudine, Dolutegravir	0	No	0	Tenofovir, lamivudine, efavirenz, lopinavir/ritonavir	1	Tenofovir, lamivudine, efavirenz, lopinavir/ritonavir, zidovudine	1	Tenofovir, lamivudine, efavirenz, lopinavir/ritonavir, zidovudine, lamivudine, dolutegravir	1	No	0	Not reported	0	Tenofovir, Lamivudine, Lopinavir/Ritonavir	1
38072961	2	Does the paper report in vitro drug susceptibility data?	Boolean	No	No	1	No	1	No	1	No	1	No	1	No	1	No	1	No	1	No	1	No	1	No	1	No	1
38072961	3	Were sequences from the paper made publicly available?	Boolean	No	No	1	No	1	No	1	No	1	No	1	No	1	No	1	No	1	Yes	0	No	1	No	1	No	1
38072961	4	What were the GenBank accession numbers for sequenced HIV isolates?	List	Not reported	No	1	No	1	Not reported	1	Not reported	1	No	1	No	1	Not reported	1	Not reported	1	No	1	No	1	Not reported	1	Not reported	1
38072961	5	How many individuals had samples obtained for HIV sequencing?	Number	1	1	1	1	1	1	1	1	1	1	1	0	0	1	1	1	1	0	0	1	1	Not reported	0	1	1
38072961	6	From which countries were the sequenced samples obtained?	List	China	No	0	China	1	China	1	China	1	No	0	No	0	China	1	China	1	No	0	No	0	Not reported	0	China	1
38072961	7	From what years were the sequenced samples obtained?	List	2022	No	0	2022-2023	1	2022-2023	1	2017–2022	1	No	0	No	0	2022	1	2022	1	No	0	No	0	Not reported	0	2022	1
38072961	8	Were samples cloned prior to sequencing?	Boolean	No	No	1	No	1	Not reported	1	No	1	No	1	No	1	Not reported	1	Not reported	1	No	1	No	1	Not reported	1	Not reported	1
38072961	9	Which HIV genes were reported to have been sequenced?	List	PR, RT	Protease, PR; Reverse transcriptase, RT; Nucleoside reverse transcriptase, NRTI	1	PR, RT	1	PR, RT	1	PR, RT	1	Not specified	0	No	0	PR, RT, IN	1	Not reported	0	No	0	No	0	Not reported	0	PR, RT, IN	1
38090027	1	Does the paper report HIV sequences from patient samples?	Boolean	Yes	No	0	Yes	1	Yes	1	No	0	No	0	No	0	**Yes**	1	Yes	1	No	0	No	0	Yes	1	Yes	1
38090027	10	What method was used for sequencing?	List	Not reported	No	1	No	1	Not reported	1	Not reported	1	No	1	No	1	**Not reported**	1	Not reported	1	No	1	No	1	Not reported	1	Not reported	1
38090027	11	What type of samples were sequenced?	List	Plasma, PBMC	No	0	Plasma, PBMC	1	Plasma; PBMC	1	Not reported	0	No	0	No	0	**Plasma, PBMC**	1	Plasma and PBMC	1	No	0	No	0	Not reported	0	Plasma, PBMC	1
38090027	12	Were any sequences obtained from individuals with virological failure on a treatment regimen?	Boolean	Yes	No	0	Yes	1	Yes	1	Yes	1	No	0	No	0	**Yes**	1	Yes	1	No	0	Yes	1	Yes	1	Yes	1
38090027	13	Were the patients in the study in a clinical trial?	Boolean	No	No	1	No	1	No	1	No	1	No	1	No	1	**No**	1	No	1	No	1	No	1	No	1	Not reported	1
38090027	14	Does the paper report HIV sequences from individuals who had previously received ARV drugs?	Boolean	Yes	No	0	Yes	1	Yes	1	Yes	1	No	0	No	0	**Yes**	1	Yes	1	Yes	1	Yes	1	Yes	1	Yes	1
38090027	15	Which drug classes were received by individuals in the study before sample sequencing?	List	NRTI, NNRTI, PI, INSTI	NRTI, INSTI	0	NRTI, PI, INSTI, NNRTI	1	PI, INSTI	0	NRTIs, NNRTIs, PIs, INSTIs	1	INSTI	0	No	0	**NRTI, NNRTI, PI, INSTI**	1	INSTI, NRTI, PI	1	NRTI, NNRTI, PI, INSTI	1	NRTI, NNRTI, INSTI	1	Not reported	0	NRTIs, NNRTIs, PIs, INSTIs	1
38090027	16	Which drugs were received by individuals in the study before sample sequencing?	List	BIC, FTC, TAF, EVG	Emtricitabine, Tenofovir Alafenamide, Elvitegravir	1	Elvitegravir (EVG), Cobicistat (COBI), Emtricitabine (FTC), Tenofovir alafenamide (TAF), Darunavir (DRV), Dolutegravir (DTG), Rilpivirine (RPV)	0	Elvitegravir, cobicistat, FTC, TAF	1	Not reported	0	Bictegravir (BIC), Emtricitabine (FTC), Tenofovir (TFV)	0	No	0	**Elvitegravir, emtricitabine, tenofovir alafenamide, bictegravir**	1	Bictegravir, emtricitabine, tenofovir alafenamide	1	Abacavir (ABC), Zidovudine'(AZT), Zalcitabine (DDC), Didanosine (DDI), Lamivudine (3TC), Stavudine (D4T), Emtricitabine(FTC), Tenofovir (TFV), Nevirapine (NVP), Delavirdine (DLV), Efavirenz (EFV), Etravirine (ETR), Rilpivirine (RPV), Doravirine (DOR), Amprenavir (APV), Lopinavir'(LPV), Atazanavir (ATV), Derunavir (DRV), Raltegravir (RAL), Elvitegravir(EVG), Dolutagravir (DTG), Bictegravir (BIC), …	1	Elvitegravir, Cobicistat, Emtricitabine, Tenofovir	0	Not reported	0	Bictegravir, Emtricitabine, Tenofovir alafenamide, Elvitegravir, Cobicistat, FTC, TAF, ECFTAF, DcFTAF, DTG, RPV, RAL, EVG, DTG, BIC, CAB, MVC, FPV, IDV, NFV, TPV, SQV, ATV, DRV, RAL, EVG, DTG, BIC, CAB, MVC, FPV, IDV, NFV, TPV, SQV, ATV, DRV	1
38090027	2	Does the paper report in vitro drug susceptibility data?	Boolean	No	No	1	No	1	No	1	No	1	No	1	No	1	**No**	1	No	1	No	1	No	1	No	1	No	1
38090027	3	Were sequences from the paper made publicly available?	Boolean	No	No	1	No	1	No	1	No	1	No	1	No	1	**No**	1	No	1	No	1	No	1	Yes	0	Not reported	1
38090027	4	What were the GenBank accession numbers for sequenced HIV isolates?	List	Not reported	No	1	No	1	Not reported	1	Not reported	1	No	1	No	1	**Not reported**	1	Not reported	1	No	1	No	1	Not reported	1	Not reported	1
38090027	5	How many individuals had samples obtained for HIV sequencing?	Number	5	0	0	0	0	Not reported	0	0	0	0	0	0	0	**1040**	0	1040	0	No	0	0	0	1040	0	1040	0
38090027	6	From which countries were the sequenced samples obtained?	List	Italy	No	0	No	0	Not reported	0	Not reported	0	No	0	No	0	**Italy**	1	Not reported	0	No	0	No	0	Not reported	0	Italy	1
38090027	7	From what years were the sequenced samples obtained?	List	2019-2020	No	0	2019-2022	1	2019–2021	1	Not reported	0	No	0	No	0	**2019-2021**	1	2019-2021	1	No	0	No	0	Not reported	0	2019-2021	1
38090027	8	Were samples cloned prior to sequencing?	Boolean	No	No	1	No	1	Not reported	1	Not reported	1	No	1	No	1	**Not reported**	1	Not reported	1	No	1	No	1	Not reported	1	Not reported	1
38090027	9	Which HIV genes were reported to have been sequenced?	List	RT, IN	No	0	No	0	Not reported	0	Not reported	0	No	0	No	0	**Not reported**	0	Not reported	0	No	0	No	0	Not reported	0	Pol, RT, IN	1
38140553	1	Does the paper report HIV sequences from patient samples?	Boolean	Yes	Yes	1	Yes	1	Yes	1	Yes	1	Yes	1	Yes	1	Yes	1	Yes	1	Yes	1	Yes	1	Yes	1	Yes	1
38140553	10	What method was used for sequencing?	List	Sanger sequencing	Sanger sequencing	1	Sanger sequencing	1	Sanger sequencing	1	Sanger sequencing	1	Sanger sequencing	1	Sanger sequencing	1	Not reported	0	Sanger sequencing	1	Sanger sequencing	1	Sanger sequencing	1	Sanger sequencing	1	Not reported	0
38140553	11	What type of samples were sequenced?	List	Plasma; PBMC	Plasma; PBMC; Whole Blood	1	Plasma; PBMC; Whole Blood	1	Plasma, PBMC, Whole blood	1	Plasma, PBMC, Whole blood	1	Plasma; PBMC; DBS; Whole Blood	1	Plasma, PBMC, Whole Blood	1	Not reported	0	Plasma, PBMC, Whole blood	1	Plasma; PBMC; DBS; Whole Blood	1	Plasma, PBMC, Whole Blood	1	Plasma, PBMC, Whole blood	1	Plasma, PBMC, and whole blood	1
38140553	12	Were any sequences obtained from individuals with virological failure on a treatment regimen?	Boolean	No	No	1	No	1	Not reported	1	No	1	No	1	No	1	Not reported	1	Not applicable	1	No	1	No	1	Yes	0	No	1
38140553	13	Were the patients in the study in a clinical trial?	Boolean	No	No	1	No	1	No	1	No	1	No	1	No	1	Not reported	1	No	1	No	1	No	1	No	1	No	1
38140553	14	Does the paper report HIV sequences from individuals who had previously received ARV drugs?	Boolean	No	No	1	No	1	No	1	No	1	Yes	0	No	1	Not reported	1	No	1	Yes	0	No	1	Yes	0	Yes	0
38140553	15	Which drug classes were received by individuals in the study before sample sequencing?	List	Not reported	NRTI, NNRTI	0	No	1	None	1	None	1	NRTI, NNRTI, PI	0	No	1	Not reported	1		1	NRTI, NNRTI, PI, INSTI	0	No	1	Not reported	1		1
38140553	16	Which drugs were received by individuals in the study before sample sequencing?	List	Not reported	No	1	No	1	None	1	None	1	Abacavir (ABC), Zidovudine'(AZT), Zalcitabine (DDC), Didanosine (DDI), Lamivudine (3TC), Stavudine (D4T), Emtricitabine(FTC), Tenofovir (TFV), Nevirapine (NVP), Delavirdine (DLV), Efavirenz (EFV), Etravirine (ETR), Rilpivirine (RPV), Doravirine (DOR), Amprenavir (APV), Lopinavir'(LPV), Atazanavir (ATV), Derunavir (DRV), Nelfinavir (NFV), Raltegravir (RAL), Elvitegravir(EVG), Dolutagravir (DTG), B…	0	No	1	Not reported	1		1	No	1	No	1	Not reported	1		1
38140553	2	Does the paper report in vitro drug susceptibility data?	Boolean	No	No	1	No	1	No	1	No	1	No	1	No	1	Not reported	1	No	1	No	1	No	1	Yes	0	No	1
38140553	3	Were sequences from the paper made publicly available?	Boolean	Yes	Yes	1	Yes	1	Yes	1	Yes	1	Yes	1	Yes	1	Not reported	0	Yes	1	Yes	1	Yes	1	Yes	1	Yes	1
38140553	4	What were the GenBank accession numbers for sequenced HIV isolates?	List	Not reported	No	1	No	1	Not reported	1	Not reported	1	No	1	No	1	Not reported	1	Not reported	1	No	1	No	1	Not reported	1	Not reported	1
38140553	5	How many individuals had samples obtained for HIV sequencing?	Number	3178	3178	1	3178	1	3178	1	3178	1	3178	1	3178	1	Not reported	0	3178	1	3178	1	3178	1	3178	1	3178	1
38140553	6	From which countries were the sequenced samples obtained?	List	Russia	No	0	Russia	1	Russia	1	Russia	1	Russia	1	Russia	1	Not reported	0	Russia	1	Russia	1	Russia	1	Russia	1	Russia	1
38140553	7	From what years were the sequenced samples obtained?	List	2011-2020	2011-2020	1	2011 to 2020	1	2011–2020	1	2011–2020	1	2011-2020	1	2011-2020	1	Not reported	0	2011-2020	1	2011-2020	1	2011-2020	1	2011-2020	1	2011-2020	1
38140553	8	Were samples cloned prior to sequencing?	Boolean	No	No	1	No	1	No	1	No	1	No	1	No	1	Not reported	1	Not reported	1	No	1	No	1	No	1	Not reported	1
38140553	9	Which HIV genes were reported to have been sequenced?	List	PR, RT	Protease, PR; Reverse transcriptase, RT	1	PR, RT	1	PR, RT	1	PR, RT	1	Protease, PR; Reverse transcriptase, RT	1	PR, RT	1	Not reported	0	PR, RT	1	Protease, PR; Reverse transcriptase, RT	1	PR, RT	1	PR, RT	1	Pol	1
38140649	1	Does the paper report HIV sequences from patient samples?	Boolean	Yes	Yes	1	Yes	1	Yes	1	Yes	1	Yes	1	Yes	1	Yes	1	Yes	1	Yes	1	Yes	1	Yes	1	Yes	1
38140649	10	What method was used for sequencing?	List	Sanger sequencing, Illumina sequencing	Illumina sequencing	1	Sanger sequencing; Illumina sequencing	1	Sanger sequencing; NGS	1	Sanger sequencing, NGS	1	Sanger sequencing; Next-generation sequencing (NGS)	1	Illumina sequencing	1	Not reported	0	Sanger sequencing and NGS	1	Illumina sequencing	1	Illumina sequencing	1	Sanger sequencing	0	Sanger sequencing and deep sequencing	1
38140649	11	What type of samples were sequenced?	List	Plasma	Plasma	1	Plasma	1	Plasma	1	Plasma	1	Plasma	1	Plasma	1	Not reported	0	Plasma	1	Plasma	1	Plasma	1	Plasma	1	Plasma	1
38140649	12	Were any sequences obtained from individuals with virological failure on a treatment regimen?	Boolean	No	No	1	No	1	No	1	No	1	No	1	No	1	Not reported	1	No	1	No	1	No	1	No	1	No	1
38140649	13	Were the patients in the study in a clinical trial?	Boolean	No	No	1	No	1	No	1	No	1	No	1	No	1	Not reported	1	No	1	No	1	No	1	No	1	No	1
38140649	14	Does the paper report HIV sequences from individuals who had previously received ARV drugs?	Boolean	No	No	1	No	1	No	1	No	1	No	1	No	1	Not reported	1	No	1	No	1	No	1	No	1	No	1
38140649	15	Which drug classes were received by individuals in the study before sample sequencing?	List	Not reported	No	1	No	1	None	1	None	1	NRTI, NNRTI, PI, INSTI	0	No	1	Not reported	1		1	No	1	No	1	None	1		1
[truncated: 585 more rows]
