# Supplementary material for: Fine-tuning and structured prompting strategies for question answering over full-text biomedical research articles
Source: PLoS One. 2026 Jun 24;21(6):e0351631. doi: 10.1371/journal.pone.0351631 (PMC13293408; doi:10.1371/journal.pone.0351631)
Supplement: S6 File — (XLSX) [file pone.0351631.s006.xlsx]

## Sheet: Figure 2
model	display_label	metric	value	ci_low	ci_high	confidence_level
GPT-4o base	Accuracy	accuracy	83.7917	82.2917	85.25	0.95
GPT-4o base	Precision	precision	86.863	84.5443	88.9784	0.95
GPT-4o base	Recall	recall	73.75	71.0498	76.406	0.95
GPT-4o base	F1	f1	79.7712	77.7603	81.6756	0.95
Llama3.1-70B base	Accuracy	accuracy	79.9167	78.3333	81.5	0.95
Llama3.1-70B base	Precision	precision	77.9	75.3479	80.4196	0.95
Llama3.1-70B base	Recall	recall	74.9038	72.2664	77.4832	0.95
Llama3.1-70B base	F1	f1	76.3725	74.2913	78.3862	0.95
Llama3.1-8B base	Accuracy	accuracy	78.125	76.4167	79.7917	0.95
Llama3.1-8B base	Precision	precision	79.7688	77.0396	82.4943	0.95
Llama3.1-8B base	Recall	recall	66.3462	63.5261	69.1249	0.95
Llama3.1-8B base	F1	f1	72.4409	70.1548	74.7287	0.95

## Sheet: Figure 4
model	display_label	metric	value	ci_low	ci_high	confidence_level
GPT-4o base	GPT-4o base	accuracy	83.7917	82.2917	85.25	0.95
GPT-4o base	GPT-4o base	precision	86.863	84.5443	88.9784	0.95
GPT-4o base	GPT-4o base	recall	73.75	71.0498	76.406	0.95
GPT-4o base	GPT-4o base	f1	79.7712	77.7603	81.6756	0.95
GPT-4o FT	GPT-4o FT	accuracy	90.2917	89.0833	91.4583	0.95
GPT-4o FT	GPT-4o FT	precision	92.0751	90.3192	93.7695	0.95
GPT-4o FT	GPT-4o FT	recall	84.9038	82.7089	87.119	0.95
GPT-4o FT	GPT-4o FT	f1	88.3442	86.7963	89.8001	0.95
GPT-4o FT+QSP	GPT-4o FT+QSP	accuracy	88	86.6667	89.25	0.95
GPT-4o FT+QSP	GPT-4o FT+QSP	precision	88.2892	86.25	90.2942	0.95
GPT-4o FT+QSP	GPT-4o FT+QSP	recall	83.3654	81.1374	85.6445	0.95
GPT-4o FT+QSP	GPT-4o FT+QSP	f1	85.7567	84.0917	87.3425	0.95
GPT-4o QSP	GPT-4o QSP	accuracy	84.5	83.0833	85.9167	0.95
GPT-4o QSP	GPT-4o QSP	precision	83.4669	81.1357	85.7283	0.95
GPT-4o QSP	GPT-4o QSP	recall	80.0962	77.6379	82.4953	0.95
GPT-4o QSP	GPT-4o QSP	f1	81.7468	79.9212	83.4809	0.95
Llama3.1-70B base	Llama3.1-70B base	accuracy	79.9167	78.2917	81.5	0.95
Llama3.1-70B base	Llama3.1-70B base	precision	77.9	75.3134	80.4497	0.95
Llama3.1-70B base	Llama3.1-70B base	recall	74.9038	72.2496	77.5128	0.95
Llama3.1-70B base	Llama3.1-70B base	f1	76.3725	74.291	78.396	0.95
Llama3.1-70B FT	Llama3.1-70B FT	accuracy	85.3333	83.9167	86.75	0.95
Llama3.1-70B FT	Llama3.1-70B FT	precision	93.6548	91.8917	95.2565	0.95
Llama3.1-70B FT	Llama3.1-70B FT	recall	70.9615	68.1651	73.7077	0.95
Llama3.1-70B FT	Llama3.1-70B FT	f1	80.744	78.7254	82.6667	0.95
Llama3.1-70B FT+QSP	Llama3.1-70B FT+QSP	accuracy	83.0417	81.5	84.5417	0.95
Llama3.1-70B FT+QSP	Llama3.1-70B FT+QSP	precision	95.0213	93.4097	96.5565	0.95
Llama3.1-70B FT+QSP	Llama3.1-70B FT+QSP	recall	64.2308	61.2559	67.1403	0.95
Llama3.1-70B FT+QSP	Llama3.1-70B FT+QSP	f1	76.6495	74.3417	78.8121	0.95
Llama3.1-70B QSP	Llama3.1-70B QSP	accuracy	87.2083	85.874	88.5	0.95
Llama3.1-70B QSP	Llama3.1-70B QSP	precision	87.9007	85.8627	89.9297	0.95
Llama3.1-70B QSP	Llama3.1-70B QSP	recall	81.7308	79.3561	84.0932	0.95
Llama3.1-70B QSP	Llama3.1-70B QSP	f1	84.7035	82.9526	86.3458	0.95
Llama3.1-8B base	Llama3.1-8B base	accuracy	78.125	76.5	79.75	0.95
Llama3.1-8B base	Llama3.1-8B base	precision	79.7688	77.1139	82.4485	0.95
Llama3.1-8B base	Llama3.1-8B base	recall	66.3462	63.4652	69.2385	0.95
Llama3.1-8B base	Llama3.1-8B base	f1	72.4409	70.154	74.6163	0.95
Llama3.1-8B FT	Llama3.1-8B FT	accuracy	78.7083	77	80.2917	0.95
Llama3.1-8B FT	Llama3.1-8B FT	precision	88.1674	85.7143	90.5501	0.95
Llama3.1-8B FT	Llama3.1-8B FT	recall	58.75	55.769	61.7285	0.95
Llama3.1-8B FT	Llama3.1-8B FT	f1	70.5136	68.0272	72.973	0.95
Llama3.1-8B FT+QSP	Llama3.1-8B FT+QSP	accuracy	70.6667	68.7917	72.4594	0.95
Llama3.1-8B FT+QSP	Llama3.1-8B FT+QSP	precision	69.222	66.2162	72.3079	0.95
Llama3.1-8B FT+QSP	Llama3.1-8B FT+QSP	recall	58.1731	55.1428	61.0954	0.95
Llama3.1-8B FT+QSP	Llama3.1-8B FT+QSP	f1	63.2184	60.5638	65.7115	0.95
Llama3.1-8B QSP	Llama3.1-8B QSP	accuracy	78.2917	76.7083	79.9167	0.95
Llama3.1-8B QSP	Llama3.1-8B QSP	precision	71.2183	68.7602	73.7553	0.95
Llama3.1-8B QSP	Llama3.1-8B QSP	recall	83.75	81.4851	85.9666	0.95
Llama3.1-8B QSP	Llama3.1-8B QSP	f1	76.9775	75.0441	78.8302	0.95

## Sheet: Fig4_ModelComp_SignedRank
Baseline	Accuracy					Precision					Recall					F1
	Question	GPT-4o	Llama3.1-70B	Llama3.1-8B		Question	GPT-4o	Llama3.1-70B	Llama3.1-8B		Question	GPT-4o	Llama3.1-70B	Llama3.1-8B		Question	GPT-4o	Llama3.1-70B	Llama3.1-8B
	1	0.8533	0.7733	0.82		1	0.9167	0.9146	0.931		1	0.8627	0.7353	0.7941		1	0.8889	0.8152	0.8571
	2	0.8267	0.9467	0.8733		2	0.5094	0.7714	0.5909		2	1	1	0.963		2	0.675	0.871	0.7324
	3	0.98	0.92	0.8733		3	0.931	0.7105	0.6154		3	0.9643	0.9643	0.8571		3	0.9474	0.8182	0.7164
	4	0.9933	0.9867	0.9867		4	1	1	1		4	0.9545	0.9091	0.9091		4	0.9767	0.9524	0.9524
	5	0.8267	0.8133	0.7333		5	0.9625	0.9615	0.9412		5	0.77	0.75	0.64		5	0.8556	0.8427	0.7619
	6	0.8067	0.8	0.6933		6	0.9692	0.875	1		6	0.7	0.7778	0.4889		6	0.8129	0.8235	0.6567
	7	0.86	0.84	0.8067		7	0.9571	0.8861	0.9242		7	0.7882	0.8235	0.7176		7	0.8645	0.8537	0.8079
	8	0.9667	0.9333	0.9267		8	0.8333	0.4	0.375		8	0.5556	0.2222	0.3333		8	0.6667	0.2857	0.3529
	9	0.6667	0.6667	0.6		9	0.987	0.963	0.971		9	0.608	0.624	0.536		9	0.7525	0.7573	0.6907
	10	0.8533	0.7867	0.82		10	0.9275	0.9804	0.95		10	0.7901	0.6173	0.7037		10	0.8533	0.7576	0.8085
	11	0.7067	0.7733	0.7333		11	0.8871	0.8625	0.8714		11	0.5978	0.75	0.663		11	0.7143	0.8023	0.7531
	12	0.88	0.8333	0.7933		12	0.9574	0.875	0.8571		12	0.7377	0.6885	0.5902		12	0.8333	0.7706	0.699
	13	0.98	0.9733	0.94		13	0.875	0.8696	0.7308		13	1	0.9524	0.9048		13	0.9333	0.9091	0.8085
	14	0.8733	0.78	0.76		14	0.9655	0.7703	0.7606		14	0.7671	0.7808	0.7397		14	0.855	0.7755	0.75
	15	0.6867	0.5133	0.6133		15	0.6351	0.475	0.5542		15	0.7015	0.8507	0.6866		15	0.6667	0.6096	0.6133
	16	0.6267	0.4333	0.5133		16	0.5102	0.3654	0.3788		16	0.4386	0.6667	0.4386		16	0.4717	0.472	0.4065
FT
	Question	GPT-4o	Llama3.1-70B	Llama3.1-8B		Question	GPT-4o	Llama3.1-70B	Llama3.1-8B		Question	GPT-4o	Llama3.1-70B	Llama3.1-8B		Question	GPT-4o	Llama3.1-70B	Llama3.1-8B
	1	0.92	0.8267	0.7667		1	0.9412	0.9222	0.9136		1	0.9412	0.8137	0.7255		1	0.9412	0.8646	0.8087
	2	0.9667	0.9533	0.94		2	0.8929	0.8571	0.875		2	0.9259	0.8889	0.7778		2	0.9091	0.8727	0.8235
	3	0.9867	0.9467	0.86		3	1	0.9167	0.6129		3	0.9286	0.7857	0.6786		3	0.963	0.8462	0.6441
	4	0.9933	0.9867	0.9533		4	1	1	1		4	0.9545	0.9091	0.6818		4	0.9767	0.9524	0.8108
	5	0.8333	0.8	0.7333		5	0.963	1	0.9545		5	0.78	0.7	0.63		5	0.8619	0.8235	0.759
	6	0.92	0.8667	0.7467		6	0.9432	0.9605	0.9333		6	0.9222	0.8111	0.6222		6	0.9326	0.8795	0.7467
	7	0.9267	0.86	0.7733		7	0.9405	0.9444	0.9636		7	0.9294	0.8	0.6235		7	0.9349	0.8662	0.7571
	8	0.9667	0.9533	0.9333		8	1	0.75	0.4		8	0.4444	0.3333	0.2222		8	0.6154	0.4615	0.2857
	9	0.7467	0.7067	0.5533		9	0.9485	0.988	0.9833		9	0.736	0.656	0.472		9	0.8288	0.7885	0.6378
	10	0.8733	0.8533	0.7267		10	0.9306	0.9683	0.8846		10	0.8272	0.7531	0.5679		10	0.8758	0.8472	0.6917
	11	0.8467	0.8	0.7		11	0.9259	0.9697	0.9123		11	0.8152	0.6957	0.5652		11	0.8671	0.8101	0.698
	12	0.9067	0.84	0.8133		12	0.8852	0.9744	0.9231		12	0.8852	0.623	0.5902		12	0.8852	0.76	0.72
	13	0.98	0.9733	0.94		13	0.875	0.9474	0.9286		13	1	0.8571	0.619		13	0.9333	0.9	0.7429
	14	0.9067	0.8533	0.7933		14	0.8933	0.9811	0.8889		14	0.9178	0.7123	0.6575		14	0.9054	0.8254	0.7559
	15	0.86	0.7267	0.7133		15	0.8594	0.7708	0.7308		15	0.8209	0.5522	0.5672		15	0.8397	0.6435	0.6387
	16	0.8067	0.7067	0.6467		16	0.78	0.697	0.5714		16	0.6842	0.4035	0.2807		16	0.729	0.5111	0.3765
	P (T-Test)	0.001	0.0136	0.661		P (T-Test)	0.0904	0.000892	0.0242		P (T-Test)	0.0102	0.115	0.000634		P (T-Test)	0.00322	0.0134	0.0899
	P (SignedRank)	0.00147	0.00188	0.777		P (SignedRank)	0.221	0.000987	0.0356		P (SignedRank)	0.011	0.156	0.00377		P (SignedRank)	0.00286	0.0076	0.105
QSP
	Question	GPT-4o	Llama3.1-70B	Llama3.1-8B		Question	GPT-4o	Llama3.1-70B	Llama3.1-8B		Question	GPT-4o	Llama3.1-70B	Llama3.1-8B		Question	GPT-4o	Llama3.1-70B	Llama3.1-8B
	1	0.8667	0.88	0.7733		1	0.8796	0.8962	0.75		1	0.9314	0.9314	1		1	0.9048	0.9135	0.8571
	2	0.7667	0.8267	0.7533		2	0.4355	0.5094	0.4219		2	1	1	1		2	0.6067	0.675	0.5934
	3	0.9533	0.9533	0.8667		3	0.8	0.8182	0.587		3	1	0.9643	0.9643		3	0.8889	0.8852	0.7297
	4	0.9933	1	0.9733		4	0.9565	1	0.8462		4	1	1	1		4	0.9778	1	0.9167
	5	0.8333	0.8467	0.78		5	0.931	0.9639	0.8526		5	0.81	0.8	0.81		5	0.8663	0.8743	0.8308
	6	0.8533	0.9133	0.8		6	0.8333	0.9753	0.8488		6	0.9444	0.8778	0.8111		6	0.8854	0.924	0.8295
	7	0.88	0.9267	0.84		7	0.8526	0.9405	0.7905		7	0.9529	0.9294	0.9765		7	0.9	0.9349	0.8737
	8	0.9267	0.9333	0.8267		8	0.375	0.4444	0.1852		8	0.3333	0.4444	0.5556		8	0.3529	0.4444	0.2778
	9	0.7133	0.7533	0.7867		9	0.9659	0.9583	0.9429		9	0.68	0.736	0.792		9	0.7981	0.8326	0.8609
	10	0.8667	0.8733	0.8333		10	0.9552	0.9559	0.9		10	0.7901	0.8025	0.7778		10	0.8649	0.8725	0.8344
	11	0.78	0.8067	0.64		11	0.8734	0.8889	0.7111		11	0.75	0.7826	0.6957		11	0.807	0.8324	0.7033
	12	0.9133	0.9	0.8		12	0.9138	0.8966	0.6914		12	0.8689	0.8525	0.918		12	0.8908	0.8739	0.7887
	13	0.96	0.9667	0.94		13	0.7778	0.8636	0.7		13	1	0.9048	1		13	0.875	0.8837	0.8235
	14	0.88	0.8733	0.7333		14	0.9104	0.8857	0.6514		14	0.8356	0.8493	0.9726		14	0.8714	0.8671	0.7802
	15	0.7133	0.78	0.6267		15	0.7069	0.7833	0.5591		15	0.6119	0.7015	0.7761		15	0.656	0.7402	0.65
	16	0.62	0.72	0.5467		16	0.5	0.6829	0.4068		16	0.2982	0.4912	0.4211		16	0.3736	0.5714	0.4138
	P (T-Test)	0.347	0.0088	0.914		P (T-Test)	0.0254	0.164	5.79e-05		P (T-Test)	0.24	0.0551	3.17e-05		P (T-Test)	0.526	0.00761	0.24
	P (SignedRank)	0.293	0.00887	0.865		P (SignedRank)	0.00336	0.0691	0.000153		P (SignedRank)	0.221	0.0555	6.1e-05		P (SignedRank)	0.94	0.00629	0.211
FT+QSP
	Question	GPT-4o	Llama3.1-70B	Llama3.1-8B		Question	GPT-4o	Llama3.1-70B	Llama3.1-8B		Question	GPT-4o	Llama3.1-70B	Llama3.1-8B		Question	GPT-4o	Llama3.1-70B	Llama3.1-8B
	1	0.9267	0.9067	0.7067		1	0.9417	0.9151	0.7377		1	0.951	0.951	0.8824		1	0.9463	0.9327	0.8036
	2	0.9533	0.9067	0.7067		2	0.8571	0.7407	0.3509		2	0.8889	0.7407	0.7407		2	0.8727	0.7407	0.4762
	3	0.9667	0.9333	0.6533		3	0.871	0.8462	0.3286		3	0.9643	0.7857	0.8214		3	0.9153	0.8148	0.4694
	4	1	0.9533	0.7667		4	1	1	0.3556		4	1	0.6818	0.7273		4	1	0.8108	0.4776
	5	0.8333	0.7867	0.6267		5	0.9412	0.9857	0.8143		5	0.8	0.69	0.57		5	0.8649	0.8118	0.6706
	6	0.88	0.8467	0.7133		6	0.883	1	0.9273		6	0.9222	0.7444	0.5667		6	0.9022	0.8535	0.7034
	7	0.8933	0.8533	0.74		7	0.8966	0.9846	0.8966		7	0.9176	0.7529	0.6118		7	0.907	0.8533	0.7273
	8	0.9467	0.9467	0.9267		8	0.6	0.6667	0.375		8	0.3333	0.2222	0.3333		8	0.4286	0.3333	0.3529
	9	0.78	0.6067	0.54		9	0.96	0.9853	0.9516		9	0.768	0.536	0.472		9	0.8533	0.6943	0.631
	10	0.8933	0.8133	0.6733		10	0.9333	0.9818	0.82		10	0.8642	0.6667	0.5062		10	0.8974	0.7941	0.626
	11	0.8733	0.7133	0.62		11	0.9195	0.9455	0.7966		11	0.8696	0.5652	0.5109		11	0.8939	0.7075	0.6225
	12	0.8733	0.86	0.74		12	0.85	0.9348	0.7037		12	0.8361	0.7049	0.623		12	0.843	0.8037	0.6609
	13	0.9667	0.94	0.9467		13	0.8333	0.9286	0.9333		13	0.9524	0.619	0.6667		13	0.8889	0.7429	0.7778
	14	0.84	0.8667	0.6867		14	0.7952	1	0.6912		14	0.9041	0.726	0.6438		14	0.8462	0.8413	0.6667
	15	0.7533	0.66	0.64		15	0.7679	0.9	0.6327		15	0.6418	0.2687	0.4627		15	0.6992	0.4138	0.5345
	16	0.7	0.6933	0.62		16	0.6429	0.9231	0.5		16	0.4737	0.2105	0.2807		16	0.5455	0.3429	0.3596
	P (T-Test)	0.01	0.161	0.00558		P (T-Test)	0.809	0.00718	0.0514		P (T-Test)	0.109	0.0131	0.0026		P (T-Test)	0.193	0.118	0.00275
	P (SignedRank)	0.0228	0.423	0.0106		P (SignedRank)	0.46	0.00179	0.0468		P (SignedRank)	0.0995	0.00898	0.00641		P (SignedRank)	0.0577	0.175	0.00121

## Sheet: Fig4_BH_Adjust
Model 1	Model 2	Original Order	Statistical test	FDR rate		Accuracy	Rank	adjust P	BH sig		Precision	Rank	adjust P	BH sig		Recall	Rank	adjust P	BH sig		F1	Rank	adjust P	BH sig
Llama3.1-8B base	Llama3.1-8B QSP	1	T-test	0.05		0.914	9	0.914	no		5.79e-05	1	0.00104	yes		3.17e-05	1	0.00104	yes		0.24	8	0.279	no
Llama3.1-8B base	Llama3.1-8B FT	2	T-test	0.05		0.661	8	0.7	no		0.0242	4	0.0481	yes		0.000634	2	0.0072	yes		0.0899	5	0.141	no
Llama3.1-70B base	Llama3.1-70B FT	3	T-test	0.05		0.0136	5	0.0288	yes		0.000892	2	0.0072	yes		0.115	8	0.163	no		0.0134	4	0.0288	yes
GPT-4o base	GPT-4o FT	4	T-test	0.05		0.001	1	0.0072	yes		0.0904	7	0.141	no		0.0102	4	0.0262	yes		0.00322	2	0.0145	yes
Llama3.1-8B base	Llama3.1-8B FT+QSP	5	T-test	0.05		0.00558	2	0.0223	yes		0.0514	6	0.0925	no		0.0026	3	0.0141	yes		0.00275	1	0.0141	yes
Llama3.1-70B base	Llama3.1-70B FT+QSP	6	T-test	0.05		0.161	6	0.211	no		0.00718	3	0.0249	yes		0.0131	5	0.0288	yes		0.118	6	0.163	no
Llama3.1-70B base	Llama3.1-70B QSP	7	T-test	0.05		0.0088	3	0.0262	yes		0.164	8	0.211	no		0.0551	6	0.0945	no		0.00761	3	0.0249	yes
GPT-4o base	GPT-4o FT+QSP	8	T-test	0.05		0.01	4	0.0262	yes		0.809	9	0.832	no		0.109	7	0.163	no		0.193	7	0.24	no
GPT-4o base	GPT-4o QSP	9	T-test	0.05		0.347	7	0.39	no		0.0254	5	0.0481	yes		0.24	9	0.279	no		0.526	9	0.574	no
Llama3.1-8B base	Llama3.1-8B QSP	1	Signed Rank	0.05		0.865	9	0.89	no		0.000153	1	0.00275	yes		6.1e-05	1	0.0022	yes		0.211	8	0.265	no
Llama3.1-70B base	Llama3.1-70B FT	2	Signed Rank	0.05		0.00188	2	0.00967	yes		0.000987	2	0.00967	yes		0.156	8	0.216	no		0.0076	4	0.021	yes
Llama3.1-8B base	Llama3.1-8B FT+QSP	3	Signed Rank	0.05		0.0106	4	0.0233	yes		0.0468	6	0.0842	no		0.00641	3	0.0192	yes		0.00121	1	0.00967	yes
GPT-4o base	GPT-4o FT	4	Signed Rank	0.05		0.00147	1	0.00967	yes		0.221	8	0.265	no		0.011	5	0.0233	yes		0.00286	2	0.0129	yes
Llama3.1-70B base	Llama3.1-70B FT+QSP	5	Signed Rank	0.05		0.423	7	0.476	no		0.00179	3	0.00967	yes		0.00898	4	0.0216	yes		0.175	7	0.233	no
GPT-4o base	GPT-4o QSP	6	Signed Rank	0.05		0.293	6	0.34	no		0.00336	4	0.0134	yes		0.221	9	0.265	no		0.94	9	0.94	no
Llama3.1-8B base	Llama3.1-8B FT	7	Signed Rank	0.05		0.777	8	0.823	no		0.0356	5	0.0675	no		0.00377	2	0.0136	yes		0.105	6	0.151	no
Llama3.1-70B base	Llama3.1-70B QSP	8	Signed Rank	0.05		0.00887	3	0.0216	yes		0.0691	7	0.108	no		0.0555	6	0.0944	no		0.00629	3	0.0192	yes
GPT-4o base	GPT-4o FT+QSP	9	Signed Rank	0.05		0.0228	5	0.0456	yes		0.46	9	0.502	no		0.0995	7	0.149	no		0.0577	5	0.0944	no

## Sheet: Figure 5A
model	display_label	metric	value	ci_low	ci_high	confidence_level
GPT-4o FT	Accuracy	accuracy	90.2917	89.0833	91.4167	0.95
GPT-4o FT	Precision	precision	92.0751	90.3124	93.7304	0.95
GPT-4o FT	Recall	recall	84.9038	82.642	87.0282	0.95
GPT-4o FT	F1	f1	88.3442	86.8281	89.7436	0.95
Llama3.1-70B FT	Accuracy	accuracy	85.3333	83.9167	86.7083	0.95
Llama3.1-70B FT	Precision	precision	93.6548	91.9293	95.2929	0.95
Llama3.1-70B FT	Recall	recall	70.9615	68.1906	73.6842	0.95
Llama3.1-70B FT	F1	f1	80.744	78.7402	82.6725	0.95
Llama3.1-8B FT	Accuracy	accuracy	78.7083	77.0833	80.3333	0.95
Llama3.1-8B FT	Precision	precision	88.1674	85.7343	90.5488	0.95
Llama3.1-8B FT	Recall	recall	58.75	55.7047	61.7064	0.95
Llama3.1-8B FT	F1	f1	70.5136	67.9426	72.9466	0.95

## Sheet: Figure 5B
model	display_label	metric	value	ci_low	ci_high	confidence_level
GPT-4o QSP	Accuracy	accuracy	84.5	83	85.9167	0.95
GPT-4o QSP	Precision	precision	83.4669	81.1416	85.6859	0.95
GPT-4o QSP	Recall	recall	80.0962	77.6149	82.4032	0.95
GPT-4o QSP	F1	f1	81.7468	79.8449	83.4733	0.95
Llama3.1-70B QSP	Accuracy	accuracy	87.2083	85.875	88.5	0.95
Llama3.1-70B QSP	Precision	precision	87.9007	85.7595	89.8774	0.95
Llama3.1-70B QSP	Recall	recall	81.7308	79.3487	83.9885	0.95
Llama3.1-70B QSP	F1	f1	84.7035	82.9438	86.3138	0.95
Llama3.1-8B QSP	Accuracy	accuracy	78.2917	76.5833	79.9583	0.95
Llama3.1-8B QSP	Precision	precision	71.2183	68.6991	73.7452	0.95
Llama3.1-8B QSP	Recall	recall	83.75	81.5059	85.9752	0.95
Llama3.1-8B QSP	F1	f1	76.9775	75	78.8914	0.95

## Sheet: Figure 6
model	display_label	metric	value	ci_low	ci_high	confidence_level
GPT-4o FT	Q1	f1	94.1176	90.3226	97.2222	0.95
GPT-4o FT	Q2	f1	90.9091	81.4815	97.9592	0.95
GPT-4o FT	Q3	f1	96.2963	90.1961	100	0.95
GPT-4o FT	Q4	f1	97.6744	91.8863	100	0.95
GPT-4o FT	Q5	f1	86.1878	80.2469	91.1111	0.95
GPT-4o FT	Q6	f1	93.2584	89.0173	96.875	0.95
GPT-4o FT	Q7	f1	93.4911	89.2857	96.9325	0.95
GPT-4o FT	Q8	f1	61.5385	22.2222	88.8889	0.95
GPT-4o FT	Q9	f1	82.8829	77.0642	87.8261	0.95
GPT-4o FT	Q10	f1	88.3117	82.4425	93.4132	0.95
GPT-4o FT	Q11	f1	86.7052	80.9524	91.7127	0.95
GPT-4o FT	Q12	f1	88.5246	81.9048	94.0301	0.95
GPT-4o FT	Q13	f1	93.3333	83.871	100	0.95
GPT-4o FT	Q14	f1	90.5405	85.2713	94.9367	0.95
GPT-4o FT	Q15	f1	83.9695	76.5615	90.1408	0.95
GPT-4o FT	Q16	f1	72.8972	62.2642	81.9048	0.95
GPT-4o QSP	Q1	f1	90.4762	86	94.3396	0.95
GPT-4o QSP	Q2	f1	60.6742	47.8858	71.9106	0.95
GPT-4o QSP	Q3	f1	88.8889	79.3103	96.2025	0.95
GPT-4o QSP	Q4	f1	97.7778	92.0619	100	0.95
GPT-4o QSP	Q5	f1	86.631	80.8989	91.3978	0.95
GPT-4o QSP	Q6	f1	88.5417	83.4225	92.8911	0.95
GPT-4o QSP	Q7	f1	90	85.2071	94.3005	0.95
GPT-4o QSP	Q8	f1	35.2941	0	63.1579	0.95
GPT-4o QSP	Q9	f1	79.8122	73.574	85.3336	0.95
GPT-4o QSP	Q10	f1	86.4865	80	91.9708	0.95
GPT-4o QSP	Q11	f1	80.7018	73.6842	86.7725	0.95
GPT-4o QSP	Q12	f1	89.0756	82.2577	94.4	0.95
GPT-4o QSP	Q13	f1	87.5	75.4599	96.1538	0.95
GPT-4o QSP	Q14	f1	87.1429	80.7331	92.648	0.95
GPT-4o QSP	Q15	f1	65.6	55.3571	74.6269	0.95
GPT-4o QSP	Q16	f1	37.3626	23.913	49.4845	0.95
Llama3.1-70B FT	Q1	f1	86.4583	80.9242	91.3048	0.95
Llama3.1-70B FT	Q2	f1	87.2727	76.3636	95.4545	0.95
Llama3.1-70B FT	Q3	f1	84.6154	71.4286	93.8776	0.95
Llama3.1-70B FT	Q4	f1	95.2381	86.6667	100	0.95
Llama3.1-70B FT	Q5	f1	82.3529	75.4961	88.172	0.95
Llama3.1-70B FT	Q6	f1	87.9518	82.3529	92.8177	0.95
Llama3.1-70B FT	Q7	f1	86.6242	80.5556	91.7209	0.95
Llama3.1-70B FT	Q8	f1	46.1538	0	76.9231	0.95
Llama3.1-70B FT	Q9	f1	78.8462	72.3618	84.508	0.95
Llama3.1-70B FT	Q10	f1	84.7222	77.6957	90.6475	0.95
Llama3.1-70B FT	Q11	f1	81.0127	73.8854	87.0603	0.95
Llama3.1-70B FT	Q12	f1	76	65.2162	84.6847	0.95
Llama3.1-70B FT	Q13	f1	90	78.0488	97.8723	0.95
Llama3.1-70B FT	Q14	f1	82.5397	74.4186	89.0413	0.95
Llama3.1-70B FT	Q15	f1	64.3478	53.6073	74.0157	0.95
Llama3.1-70B FT	Q16	f1	51.1111	37.6471	63.0435	0.95
Llama3.1-70B QSP	Q1	f1	91.3462	87.1287	94.9777	0.95
Llama3.1-70B QSP	Q2	f1	67.5	54.1654	78.0952	0.95
Llama3.1-70B QSP	Q3	f1	88.5246	78.7854	96	0.95
Llama3.1-70B QSP	Q4	f1	100	100	100	0.95
Llama3.1-70B QSP	Q5	f1	87.4317	81.9277	92.228	0.95
Llama3.1-70B QSP	Q6	f1	92.3977	87.8981	96.0452	0.95
Llama3.1-70B QSP	Q7	f1	93.4911	89.3082	97.076	0.95
Llama3.1-70B QSP	Q8	f1	44.4444	11.7647	70	0.95
Llama3.1-70B QSP	Q9	f1	83.2579	77.512	88.1356	0.95
Llama3.1-70B QSP	Q10	f1	87.2483	80.9515	92.5	0.95
Llama3.1-70B QSP	Q11	f1	83.237	76.5432	88.7702	0.95
Llama3.1-70B QSP	Q12	f1	87.395	80.3738	93.2203	0.95
Llama3.1-70B QSP	Q13	f1	88.3721	76.4706	97.4359	0.95
Llama3.1-70B QSP	Q14	f1	86.7133	80.292	92.0635	0.95
Llama3.1-70B QSP	Q15	f1	74.0157	64.8148	81.9444	0.95
Llama3.1-70B QSP	Q16	f1	57.1429	44.6809	68.0863	0.95

## Sheet: Figure 7
model	display_label	metric	value	ci_low	ci_high	confidence_level
GPT-4o base	base	accuracy	83.7917	82.2917	85.25	0.95
GPT-4o base	base	precision	86.863	84.5443	88.9784	0.95
GPT-4o base	base	recall	73.75	71.0498	76.406	0.95
GPT-4o base	base	f1	79.7712	77.7603	81.6756	0.95
GPT-4o FT-50	FT-50	accuracy	86.5417	85.125	87.9167	0.95
GPT-4o FT-50	FT-50	precision	88.8407	86.7313	90.7591	0.95
GPT-4o FT-50	FT-50	recall	78.8462	76.2955	81.2986	0.95
GPT-4o FT-50	FT-50	f1	83.5456	81.6623	85.2818	0.95
GPT-4o FT-100	FT-100	accuracy	85.625	84.25	87	0.95
GPT-4o FT-100	FT-100	precision	87.9781	85.9139	90.0853	0.95
GPT-4o FT-100	FT-100	recall	77.4038	74.8549	79.9052	0.95
GPT-4o FT-100	FT-100	f1	82.3529	80.5443	84.1189	0.95
GPT-4o FT-150	FT-150	accuracy	81.7083	80.1667	83.2083	0.95
GPT-4o FT-150	FT-150	precision	78.5375	75.9962	80.9434	0.95
GPT-4o FT-150	FT-150	recall	79.5192	77.0537	81.9374	0.95
GPT-4o FT-150	FT-150	f1	79.0253	77.0496	80.9053	0.95
GPT-4o FT-200	FT-200	accuracy	86.625	85.25	87.9583	0.95
GPT-4o FT-200	FT-200	precision	88.204	86.0665	90.1963	0.95
GPT-4o FT-200	FT-200	recall	79.8077	77.3256	82.2178	0.95
GPT-4o FT-200	FT-200	f1	83.7961	82.007	85.4994	0.95
GPT-4o FT	FT-250	accuracy	90.2917	89.0833	91.4167	0.95
GPT-4o FT	FT-250	precision	92.0751	90.3159	93.6909	0.95
GPT-4o FT	FT-250	recall	84.9038	82.6716	87.0118	0.95
GPT-4o FT	FT-250	f1	88.3442	86.816	89.7436	0.95
Llama3.1-70B base	base	accuracy	79.9167	78.3333	81.5	0.95
Llama3.1-70B base	base	precision	77.9	75.3099	80.3517	0.95
Llama3.1-70B base	base	recall	74.9038	72.2331	77.5166	0.95
Llama3.1-70B base	base	f1	76.3725	74.2661	78.388	0.95
Llama3.1-70B FT-50	FT-50	accuracy	82.5417	81.0417	84.0833	0.95
Llama3.1-70B FT-50	FT-50	precision	78.4601	76.0848	80.8907	0.95
Llama3.1-70B FT-50	FT-50	recall	82.3077	79.9394	84.5927	0.95
Llama3.1-70B FT-50	FT-50	f1	80.3379	78.4608	82.1931	0.95
Llama3.1-70B FT-100	FT-100	accuracy	81.6667	80.125	83.25	0.95
Llama3.1-70B FT-100	FT-100	precision	76.8817	74.4454	79.2944	0.95
Llama3.1-70B FT-100	FT-100	recall	82.5	80.1331	84.7443	0.95
Llama3.1-70B FT-100	FT-100	f1	79.5918	77.7358	81.3849	0.95
Llama3.1-70B FT-150	FT-150	accuracy	81.5417	80	83.0833	0.95
Llama3.1-70B FT-150	FT-150	precision	77.2106	74.702	79.6462	0.95
Llama3.1-70B FT-150	FT-150	recall	81.4423	79.017	83.7735	0.95
Llama3.1-70B FT-150	FT-150	f1	79.27	77.3333	81.1006	0.95
Llama3.1-70B FT-200	FT-200	accuracy	81.4583	79.9167	83	0.95
Llama3.1-70B FT-200	FT-200	precision	76.6816	74.1763	79.1631	0.95
Llama3.1-70B FT-200	FT-200	recall	82.2115	79.7741	84.5284	0.95
Llama3.1-70B FT-200	FT-200	f1	79.3503	77.4372	81.1919	0.95
Llama3.1-70B FT	FT-250	accuracy	85.3333	83.875	86.7083	0.95
Llama3.1-70B FT	FT-250	precision	93.6548	91.9277	95.3106	0.95
Llama3.1-70B FT	FT-250	recall	70.9615	68.164	73.6636	0.95
Llama3.1-70B FT	FT-250	f1	80.744	78.6901	82.6811	0.95

## Sheet: S8_File_RAG Figure
model	display_label	metric	value	ci_low	ci_high	confidence_level
Llama3.1-70B R8	R8	accuracy	84.125	82.625	85.5833	0.95
Llama3.1-70B R8	R8	precision	81.7743	79.4145	84.1289	0.95
Llama3.1-70B R8	R8	recall	81.5385	79.0351	83.8562	0.95
Llama3.1-70B R8	R8	f1	81.6562	79.8457	83.4368	0.95
Llama3.1-70B R16	R16	accuracy	87.5	86.1667	88.8333	0.95
Llama3.1-70B R16	R16	precision	92.9234	91.1035	94.5665	0.95
Llama3.1-70B R16	R16	recall	77.0192	74.3046	79.5586	0.95
Llama3.1-70B R16	R16	f1	84.2271	82.3969	85.9823	0.95
Llama3.1-70B FT	FT(R25)	accuracy	85.3333	83.9167	86.7083	0.95
Llama3.1-70B FT	FT(R25)	precision	93.6548	91.8749	95.3224	0.95
Llama3.1-70B FT	FT(R25)	recall	70.9615	68.2738	73.6994	0.95
Llama3.1-70B FT	FT(R25)	f1	80.744	78.7553	82.6638	0.95
Llama3.1-70B R32	R32	accuracy	82.9583	81.4573	84.4594	0.95
Llama3.1-70B R32	R32	precision	91.0273	88.9453	93.0264	0.95
Llama3.1-70B R32	R32	recall	67.3077	64.3753	70.1323	0.95
Llama3.1-70B R32	R32	f1	77.3908	75.1114	79.5156	0.95
Llama3.1-8B R8	R8	accuracy	79.75	78.0833	81.3333	0.95
Llama3.1-8B R8	R8	precision	84.8866	82.3828	87.4026	0.95
Llama3.1-8B R8	R8	recall	64.8077	61.779	67.7357	0.95
Llama3.1-8B R8	R8	f1	73.5005	71.1416	75.7197	0.95
Llama3.1-8B R16	R16	accuracy	80.2917	78.7083	81.8333	0.95
Llama3.1-8B R16	R16	precision	86.2069	83.724	88.5527	0.95
Llama3.1-8B R16	R16	recall	64.9038	62.1544	67.742	0.95
Llama3.1-8B R16	R16	f1	74.0538	71.786	76.2314	0.95
Llama3.1-8B FT	FT(R25)	accuracy	78.7083	77.0833	80.2917	0.95
Llama3.1-8B FT	FT(R25)	precision	88.1674	85.6749	90.4762	0.95
Llama3.1-8B FT	FT(R25)	recall	58.75	55.8317	61.6638	0.95
Llama3.1-8B FT	FT(R25)	f1	70.5136	68.115	72.8684	0.95
Llama3.1-8B R32	R32	accuracy	80.2083	78.625	81.7917	0.95
Llama3.1-8B R32	R32	precision	86.2644	83.8046	88.6792	0.95
Llama3.1-8B R32	R32	recall	64.6154	61.7082	67.583	0.95
Llama3.1-8B R32	R32	f1	73.8868	71.6131	76.1112	0.95

## Sheet: S9_File_QLoRA Figure
model	display_label	metric	value	ci_low	ci_high	confidence_level
GPT-4o base	GPT-4o base	accuracy	83.7917	82.25	85.25	0.95
GPT-4o base	GPT-4o base	precision	86.863	84.6063	89.1089	0.95
GPT-4o base	GPT-4o base	recall	73.75	70.9799	76.4199	0.95
GPT-4o base	GPT-4o base	f1	79.7712	77.6833	81.7724	0.95
GPT-4o FT	GPT-4o FT	accuracy	90.2917	89.0833	91.4583	0.95
GPT-4o FT	GPT-4o FT	precision	92.0751	90.3093	93.7502	0.95
GPT-4o FT	GPT-4o FT	recall	84.9038	82.7137	87.0843	0.95
GPT-4o FT	GPT-4o FT	f1	88.3442	86.802	89.794	0.95
GPT-4o FT+QSP	GPT-4o FT+QSP	accuracy	88	86.6667	89.251	0.95
GPT-4o FT+QSP	GPT-4o FT+QSP	precision	88.2892	86.2704	90.2393	0.95
GPT-4o FT+QSP	GPT-4o FT+QSP	recall	83.3654	80.9845	85.5689	0.95
GPT-4o FT+QSP	GPT-4o FT+QSP	f1	85.7567	84.0521	87.3485	0.95
GPT-4o QSP	GPT-4o QSP	accuracy	84.5	83	85.9167	0.95
GPT-4o QSP	GPT-4o QSP	precision	83.4669	81.1144	85.6857	0.95
GPT-4o QSP	GPT-4o QSP	recall	80.0962	77.5962	82.4803	0.95
GPT-4o QSP	GPT-4o QSP	f1	81.7468	79.8551	83.5095	0.95
Llama3.1-70B base	Llama3.1-70B base	accuracy	79.9167	78.3333	81.5417	0.95
Llama3.1-70B base	Llama3.1-70B base	precision	77.9	75.3422	80.4529	0.95
Llama3.1-70B base	Llama3.1-70B base	recall	74.9038	72.2971	77.5195	0.95
Llama3.1-70B base	Llama3.1-70B base	f1	76.3725	74.3202	78.39	0.95
Llama3.1-70B FT	Llama3.1-70B FT	accuracy	85.3333	83.875	86.75	0.95
Llama3.1-70B FT	Llama3.1-70B FT	precision	93.6548	91.8545	95.3283	0.95
Llama3.1-70B FT	Llama3.1-70B FT	recall	70.9615	68.1596	73.7854	0.95
Llama3.1-70B FT	Llama3.1-70B FT	f1	80.744	78.6688	82.6914	0.95
Llama3.1-70B FT+QSP	Llama3.1-70B FT+QSP	accuracy	83.0417	81.5417	84.5417	0.95
Llama3.1-70B FT+QSP	Llama3.1-70B FT+QSP	precision	95.0213	93.3987	96.6293	0.95
Llama3.1-70B FT+QSP	Llama3.1-70B FT+QSP	recall	64.2308	61.3497	67.2365	0.95
Llama3.1-70B FT+QSP	Llama3.1-70B FT+QSP	f1	76.6495	74.4294	78.8864	0.95
Llama3.1-70B QSP	Llama3.1-70B QSP	accuracy	87.2083	85.8333	88.5417	0.95
Llama3.1-70B QSP	Llama3.1-70B QSP	precision	87.9007	85.79	89.9398	0.95
Llama3.1-70B QSP	Llama3.1-70B QSP	recall	81.7308	79.3604	84.0001	0.95
Llama3.1-70B QSP	Llama3.1-70B QSP	f1	84.7035	82.9168	86.3297	0.95
Llama3.1-8B base	Llama3.1-8B base	accuracy	78.125	76.4583	79.75	0.95
Llama3.1-8B base	Llama3.1-8B base	precision	79.7688	77.0708	82.4407	0.95
Llama3.1-8B base	Llama3.1-8B base	recall	66.3462	63.4502	69.202	0.95
Llama3.1-8B base	Llama3.1-8B base	f1	72.4409	70.1098	74.6451	0.95
Llama3.1-8B FT	Llama3.1-8B FT	accuracy	78.7083	77.0417	80.2917	0.95
Llama3.1-8B FT	Llama3.1-8B FT	precision	88.1674	85.7143	90.4828	0.95
Llama3.1-8B FT	Llama3.1-8B FT	recall	58.75	55.7864	61.678	0.95
Llama3.1-8B FT	Llama3.1-8B FT	f1	70.5136	68.0459	72.9098	0.95
Llama3.1-8B FT+QSP	Llama3.1-8B FT+QSP	accuracy	70.6667	68.8333	72.5	0.95
Llama3.1-8B FT+QSP	Llama3.1-8B FT+QSP	precision	69.222	66.0885	72.2739	0.95
Llama3.1-8B FT+QSP	Llama3.1-8B FT+QSP	recall	58.1731	55.1914	61.197	0.95
Llama3.1-8B FT+QSP	Llama3.1-8B FT+QSP	f1	63.2184	60.7028	65.7278	0.95
Llama3.1-8B QSP	Llama3.1-8B QSP	accuracy	78.2917	76.5833	79.9583	0.95
Llama3.1-8B QSP	Llama3.1-8B QSP	precision	71.2183	68.6527	73.7692	0.95
Llama3.1-8B QSP	Llama3.1-8B QSP	recall	83.75	81.4741	85.9804	0.95
Llama3.1-8B QSP	Llama3.1-8B QSP	f1	76.9775	75.0114	78.8784	0.95
GPT-4o RAG	GPT-4o RAG	accuracy	69.1667	67.25	71.0417	0.95
GPT-4o RAG	GPT-4o RAG	precision	61.2108	58.6607	63.8476	0.95
GPT-4o RAG	GPT-4o RAG	recall	78.75	76.1764	81.2002	0.95
GPT-4o RAG	GPT-4o RAG	f1	68.8814	66.6955	71.0205	0.95
Llama3.1-70B RAG	Llama3.1-70B RAG	accuracy	78.9583	77.2917	80.5833	0.95
Llama3.1-70B RAG	Llama3.1-70B RAG	precision	75.7956	73.2175	78.3485	0.95
Llama3.1-70B RAG	Llama3.1-70B RAG	recall	75.5769	72.8813	78.1621	0.95
Llama3.1-70B RAG	Llama3.1-70B RAG	f1	75.6861	73.5412	77.734	0.95
Llama3.1-8B RAG	Llama3.1-8B RAG	accuracy	71.6667	69.8333	73.5	0.95
Llama3.1-8B RAG	Llama3.1-8B RAG	precision	64.3541	61.6805	67.0162	0.95
Llama3.1-8B RAG	Llama3.1-8B RAG	recall	77.5962	75.0243	80.1513	0.95
Llama3.1-8B RAG	Llama3.1-8B RAG	f1	70.3575	68.1697	72.5108	0.95
