# Supplementary material for: Fine-tuning and structured prompting strategies for question answering over full-text biomedical research articles
Source: PLoS One. 2026 Jun 24;21(6):e0351631. doi: 10.1371/journal.pone.0351631 (PMC13293408; doi:10.1371/journal.pone.0351631)
Supplement: S7 File — (XLSX) [file pone.0351631.s007.xlsx]

## Sheet: FisherExactTest
Table 3. Accuracy, Precision, and Recall for the Research Questions for which an Improvement was Observed After Fine-Tuning (FT) or Question-Specific Prompting (QSP) using Fisher Exact Test
		Accuracy			Precision			Recall
		B	FT	QSP	B	FT	QSP	B	FT	QSP
GPT-4o
2	Does the paper report in vitro drug susceptibility data?	82.7	96.7**	76.7	50.9	89.3**	43.5	100.0	92.6	100.0
6	From which countries were the sequenced samples obtained?	80.7	92.0*	85.3	96.9	94.3	83.3	70.0	92.2**	94.4**
7	From what years were the sequenced samples obtained?	86.0	92.7	88.0	95.7	94.0	85.3	78.8	92.9*	95.3*
11	What type of samples were sequenced?	70.7	84.7*	78.0	88.7	92.6	87.3	59.8	81.5**	75.0
15	Which drug classes were received by individuals in the study before sample sequencing?	68.7	86.0**	71.3	63.5	85.9**	70.7	70.1	82.1	61.2
16	Which drugs were received by individuals in the study before sample sequencing?	62.7	80.7**	62.0	51.0	78.0*	50.0	43.9	68.4*	29.8
Llama3.1-70B
1	Does the paper report HIV sequences from patient samples?	77.3	82.7	88.0	91.5	92.2	89.6	73.5	81.4	93.1**
6	From which countries were the sequenced samples obtained?	80.0	86.7	91.3*	87.5	96.1	97.5*	77.8	81.1	87.8
14	Does the paper report HIV sequences from individuals who had previously received ARV drugs?	78.0	85.3	87.3	77.0	98.1**	88.6	78.1	71.2	84.9
15	Which drug classes were received by individuals in the study before sample sequencing?	51.3	72.7**	78.0**	47.5	77.1**	78.3**	85.1	55.2	70.1
16	Which drugs were received by individuals in the study before sample sequencing?	43.3	70.7**	72.0**	36.5	69.7**	68.3**	66.7	40.4	49.1
Llama3.1-8B
1	Does the paper report HIV sequences from patient samples?	82.0	76.7	77.3	93.1	91.4	75.0	79.4	72.5	100.0**
2	Does the paper report in vitro drug susceptibility data?	87.3	94.0	75.3	59.1	87.5*	42.2	96.3	77.8	100.0
6	From which countries were the sequenced samples obtained?	69.3	74.7	80.0	100.0	93.3	84.9	48.9	62.2	81.1**
7	From what years were the sequenced samples obtained?	80.7	77.3	84.0	92.4	96.4	79.0	71.8	62.4	97.6**
9	Which HIV genes were reported to have been sequenced?	60.0	55.3	78.7**	97.1	98.3	94.3	53.6	47.2	79.2**
12	Were any sequences obtained from individuals with virological failure on a treatment regimen?	79.3	81.3	80.0	85.7	92.3	69.1	59.0	59.0	91.8**
14	Does the paper report HIV sequences from individuals who had previously received ARV drugs?	76.0	79.3	73.3	76.1	88.9	65.1	74.0	65.8	97.3**
16	Which drugs were received by individuals in the study before sample sequencing?	51.3	64.7*	54.7	37.9	57.1	40.7	43.9	28.1	42.1
Footnote: **: adjusted p < 0.01; *: adjusted p < 0.05

## Sheet: McNemarTest
Table 3. Accuracy and Recall for the Research Questions for which an Improvement was Observed After Fine-Tuning (FT) or Question-Specific Prompting (QSP) using McNemar Test
		Accuracy			Recall
		B	FT	QSP	B	FT	QSP
GPT-4o
2	Does the paper report in vitro drug susceptibility data?	82.7	96.7**	76.7	100.0	92.6	100.0
6	From which countries were the sequenced samples obtained?	80.7	92.0**	85.3	70.0	92.2**	94.4**
7	From what years were the sequenced samples obtained?	86.0	92.7	88.0	78.8	92.9**	95.3**
9	Which HIV genes were reported to have been sequenced?	66.7	74.7	71.3	60.8	73.6**	68.0
11	What type of samples were sequenced?	70.7	84.7**	78.0	59.8	81.5**	75.0**
12	Were any sequences obtained from individuals with virological failure on a treatment regimen?	88.0	90.7	91.3	73.8	88.5*	86.9
14	Does the paper report HIV sequences from individuals who had previously received ARV drugs?	87.3	90.7	88.0	76.7	91.8*	83.6
15	Which drug classes were received by individuals in the study before sample sequencing?	68.7	86.0**	71.3	70.1	82.1	61.2
16	Which drugs were received by individuals in the study before sample sequencing?	62.7	80.7**	62.0	43.9	68.4**	29.8
Llama3.1-70B
1	Does the paper report HIV sequences from patient samples?	77.3	82.7	88.0*	73.5	81.4	93.1**
6	From which countries were the sequenced samples obtained?	80.0	86.7	91.3**	77.8	81.1	87.8*
7	From what years were the sequenced samples obtained?	84.0	86.0	92.7*	82.4	80.0	92.9*
9	Which HIV genes were reported to have been sequenced?	66.7	70.7	75.3	62.4	65.6	73.6*
10	What method was used for sequencing?	78.7	85.3	87.3	61.7	75.3	80.2*
12	Were any sequences obtained from individuals with virological failure on a treatment regimen?	83.3	84.0	90.0	68.9	62.3	85.2*
15	Which drug classes were received by individuals in the study before sample sequencing?	51.3	72.7**	78.0**	85.1	55.2	70.1
16	Which drugs were received by individuals in the study before sample sequencing?	43.3	70.7**	72.0**	66.7	40.4	49.1
Llama3.1-8B
1	Does the paper report HIV sequences from patient samples?	82.0	76.7	77.3	79.4	72.5	100.0**
5	How many individuals had samples obtained for HIV sequencing?	73.3	73.3	78.0	64.0	63.0	81.0*
6	From which countries were the sequenced samples obtained?	69.3	74.7	80.0	48.9	62.2	81.1**
7	From what years were the sequenced samples obtained?	80.7	77.3	84.0	71.8	62.4	97.6**
9	Which HIV genes were reported to have been sequenced?	60.0	55.3	78.7**	53.6	47.2	79.2**
12	Were any sequences obtained from individuals with virological failure on a treatment regimen?	79.3	81.3	80.0	59.0	59.0	91.8**
14	Does the paper report HIV sequences from individuals who had previously received ARV drugs?	76.0	79.3	73.3	74.0	65.8	97.3**
16	Which drugs were received by individuals in the study before sample sequencing?	51.3	64.7*	54.7	43.9	28.1	42.1
Footnote: **: adjusted p < 0.01; *: adjusted p < 0.05

## Sheet: IndividQuest_FisherExact(Tab3)
Question	PcntTrue	Model	State	TP	FN	FP	TN	Accuracy	Precision	Recall	F1		State	TP	FN	FP	TN	Accuracy	Precision	Recall	F1		Accuracy P	Rank	Adjusted P	BH sig		Precision P	Rank	Adjusted P	BH sig		Recall P	Rank	Adjusted P	BH sig		Base (base model)
1	0.68	GPT-4o	Base	88	14	8	40	0.8533	0.9167	0.8627	0.8889		FT	96	6	6	42	0.92	0.9412	0.9412	0.9412		0.1	7	0.3	no		0.585	9	0.965	no		0.0974	8	0.195	no		Base (base model)
2	0.18	GPT-4o	Base	27	0	26	97	0.8267	0.5094	1	0.675		FT	25	2	3	120	0.9667	0.8929	0.9259	0.9091		8.69e-05	1	0.000521	yes		0.000582	1	0.00349	yes		0.491	10	0.982	no		FT (fine-tuned model)
3	0.1867	GPT-4o	Base	27	1	2	120	0.98	0.931	0.9643	0.9474		FT	26	2	0	122	0.9867	1	0.9286	0.963		1	12	1	no		0.492	7	0.738	no		1	12	1	no
4	0.1467	GPT-4o	Base	21	1	0	128	0.9933	1	0.9545	0.9767		FT	21	1	0	128	0.9933	1	0.9545	0.9767		1	12	1	no		1	12	1	no		1	12	1	no		P (p value)
5	0.6667	GPT-4o	Base	77	23	3	47	0.8267	0.9625	0.77	0.8556		FT	78	22	3	47	0.8333	0.963	0.78	0.8619		1	12	1	no		1	12	1	no		1	12	1	no		BH sig (Benjamini Hochberg): Is adjusted p value <0.05?
6	0.6	GPT-4o	Base	63	27	2	58	0.8067	0.9692	0.7	0.8129		FT	83	7	5	55	0.92	0.9432	0.9222	0.9326		0.0066	5	0.0235	yes		0.699	10	0.699	no		0.000217	1	0.000434	yes		Cyan: unadjusted p value <0.01; Light blue: unadjusted p value <0.05
7	0.5667	GPT-4o	Base	67	18	3	62	0.86	0.9571	0.7882	0.8645		FT	79	6	5	60	0.9267	0.9405	0.9294	0.9349		0.0911	6	0.273	no		0.729	11	0.729	no		0.0141	4	0.0282	yes
8	0.06	GPT-4o	Base	5	4	1	140	0.9667	0.8333	0.5556	0.6667		FT	4	5	0	141	0.9667	1	0.4444	0.6154		1	12	1	no		1	12	1	no		1	12	1	no
9	0.8333	GPT-4o	Base	76	49	1	24	0.6667	0.987	0.608	0.7525		FT	92	33	5	20	0.7467	0.9485	0.736	0.8288		0.163	8	0.326	no		0.229	5	0.936	no		0.043	6	0.129	no		TP (true positive)
10	0.54	GPT-4o	Base	64	17	5	64	0.8533	0.9275	0.7901	0.8533		FT	67	14	5	64	0.8733	0.9306	0.8272	0.8758		0.737	11	0.879	no		1	12	1	no		0.69	11	0.828	no		TN (true negative)
11	0.6133	GPT-4o	Base	55	37	7	51	0.7067	0.8871	0.5978	0.7143		FT	75	17	6	52	0.8467	0.9259	0.8152	0.8671		0.00532	4	0.0319	yes		0.559	8	0.769	no		0.00195	2	0.0117	yes		FP (false positive)
12	0.4067	GPT-4o	Base	45	16	2	87	0.88	0.9574	0.7377	0.8333		FT	54	7	7	82	0.9067	0.8852	0.8852	0.8852		0.575	10	1	no		0.294	6	0.582	no		0.0625	7	0.125	no		FN (false negative)
13	0.14	GPT-4o	Base	21	0	3	126	0.98	0.875	1	0.9333		FT	21	0	3	126	0.98	0.875	1	0.9333		1	12	1	no		1	12	1	no		1	12	1	no
14	0.4867	GPT-4o	Base	56	17	2	75	0.8733	0.9655	0.7671	0.855		FT	67	6	8	69	0.9067	0.8933	0.9178	0.9054		0.461	9	0.829	no		0.185	4	0.222	no		0.0216	5	0.0648	no
15	0.4467	GPT-4o	Base	47	20	27	56	0.6867	0.6351	0.7015	0.6667		FT	55	12	9	74	0.86	0.8594	0.8209	0.8397		0.000507	2	0.00101	yes		0.00339	2	0.00678	yes		0.155	9	0.31	no
16	0.38	GPT-4o	Base	25	32	24	69	0.6267	0.5102	0.4386	0.4717		FT	39	18	11	82	0.8067	0.78	0.6842	0.729		0.000809	3	0.00162	yes		0.00637	3	0.0127	yes		0.0138	3	0.0414	yes
1	0.68	GPT-4o	Base	88	14	8	40	0.8533	0.9167	0.8627	0.8889		QSP	95	7	13	35	0.8667	0.8796	0.9314	0.9048		0.868	11	0.868	no		0.49	10	0.965	no		0.166	5	0.249	no
2	0.18	GPT-4o	Base	27	0	26	97	0.8267	0.5094	1	0.675		QSP	27	0	35	88	0.7667	0.4355	1	0.6067		0.251	3	0.301	no		0.458	7	0.523	no		1	12	1	no
3	0.1867	GPT-4o	Base	27	1	2	120	0.98	0.931	0.9643	0.9474		QSP	28	0	7	115	0.9533	0.8	1	0.8889		0.335	4	0.976	no		0.166	4	0.498	no		1	12	1	no
4	0.1467	GPT-4o	Base	21	1	0	128	0.9933	1	0.9545	0.9767		QSP	22	0	1	127	0.9933	0.9565	1	0.9778		1	13	1	no		1	14	1	no		1	12	1	no
5	0.6667	GPT-4o	Base	77	23	3	47	0.8267	0.9625	0.77	0.8556		QSP	81	19	6	44	0.8333	0.931	0.81	0.8663		1	13	1	no		0.499	11	0.998	no		0.603	10	0.904	no
6	0.6	GPT-4o	Base	63	27	2	58	0.8067	0.9692	0.7	0.8129		QSP	85	5	17	43	0.8533	0.8333	0.9444	0.8854		0.357	5	0.368	no		0.00604	1	0.0181	yes		2.32e-05	1	6.96e-05	yes
7	0.5667	GPT-4o	Base	67	18	3	62	0.86	0.9571	0.7882	0.8645		QSP	81	4	14	51	0.88	0.8526	0.9529	0.9		0.732	10	0.747	no		0.0373	2	0.112	no		0.00231	2	0.00693	yes
8	0.06	GPT-4o	Base	5	4	1	140	0.9667	0.8333	0.5556	0.6667		QSP	3	6	5	136	0.9267	0.375	0.3333	0.3529		0.198	2	0.594	no		0.138	3	0.828	no		0.637	11	1	no
9	0.8333	GPT-4o	Base	76	49	1	24	0.6667	0.987	0.608	0.7525		QSP	85	40	3	22	0.7133	0.9659	0.68	0.7981		0.454	7	0.534	no		0.624	12	0.936	no		0.291	7	0.436	no
10	0.54	GPT-4o	Base	64	17	5	64	0.8533	0.9275	0.7901	0.8533		QSP	64	17	3	66	0.8667	0.9552	0.7901	0.8649		0.868	11	0.879	no		0.718	13	1	no		1	12	1	no
11	0.6133	GPT-4o	Base	55	37	7	51	0.7067	0.8871	0.5978	0.7143		QSP	69	23	10	48	0.78	0.8734	0.75	0.807		0.186	1	0.372	no		1	14	1	no		0.0405	3	0.121	no
12	0.4067	GPT-4o	Base	45	16	2	87	0.88	0.9574	0.7377	0.8333		QSP	53	8	5	84	0.9133	0.9138	0.8689	0.8908		0.449	6	1	no		0.456	6	0.582	no		0.11	4	0.165	no
13	0.14	GPT-4o	Base	21	0	3	126	0.98	0.875	1	0.9333		QSP	21	0	6	123	0.96	0.7778	1	0.875		0.501	8	1	no		0.473	9	1	no		1	12	1	no
14	0.4867	GPT-4o	Base	56	17	2	75	0.8733	0.9655	0.7671	0.855		QSP	61	12	6	71	0.88	0.9104	0.8356	0.8714		1	13	1	no		0.284	5	0.284	no		0.407	9	0.447	no
15	0.4467	GPT-4o	Base	47	20	27	56	0.6867	0.6351	0.7015	0.6667		QSP	41	26	17	66	0.7133	0.7069	0.6119	0.656		0.706	9	0.847	no		0.458	7	0.55	no		0.363	8	0.363	no
16	0.38	GPT-4o	Base	25	32	24	69	0.6267	0.5102	0.4386	0.4717		QSP	17	40	17	76	0.62	0.5	0.2982	0.3736		1	13	1	no		1	14	1	no		0.174	6	0.209	no
1	0.68	Llama3.1-70B	Base	75	27	7	41	0.7733	0.9146	0.7353	0.8152		FT	83	19	7	41	0.8267	0.9222	0.8137	0.8646		0.312	6	0.468	no		1	14	1	no		0.241	6	0.289	no
2	0.18	Llama3.1-70B	Base	27	0	8	115	0.9467	0.7714	1	0.871		FT	24	3	4	119	0.9533	0.8571	0.8889	0.8727		1	13	1	no		0.523	11	0.523	no		0.236	5	0.708	no
3	0.1867	Llama3.1-70B	Base	27	1	11	111	0.92	0.7105	0.9643	0.8182		FT	22	6	2	120	0.9467	0.9167	0.7857	0.8462		0.488	7	0.976	no		0.0623	5	0.374	no		0.101	4	0.606	no
4	0.1467	Llama3.1-70B	Base	20	2	0	128	0.9867	1	0.9091	0.9524		FT	20	2	0	128	0.9867	1	0.9091	0.9524		1	13	1	no		1	14	1	no		1	15	1	no
5	0.6667	Llama3.1-70B	Base	75	25	3	47	0.8133	0.9615	0.75	0.8427		FT	70	30	0	50	0.8	1	0.7	0.8235		0.884	12	1	no		0.247	8	0.741	no		0.527	9	0.904	no
6	0.6	Llama3.1-70B	Base	70	20	10	50	0.8	0.875	0.7778	0.8235		FT	73	17	3	57	0.8667	0.9605	0.8111	0.8795		0.163	4	0.244	no		0.0802	6	0.12	no		0.713	13	0.713	no
7	0.5667	Llama3.1-70B	Base	70	15	9	56	0.84	0.8861	0.8235	0.8537		FT	68	17	4	61	0.86	0.9444	0.8	0.8662		0.747	11	0.747	no		0.252	9	0.404	no		0.845	14	0.845	no
8	0.06	Llama3.1-70B	Base	2	7	3	138	0.9333	0.4	0.2222	0.2857		FT	3	6	1	140	0.9533	0.75	0.3333	0.4615		0.619	9	1	no		0.524	12	1	no		1	15	1	no
9	0.8333	Llama3.1-70B	Base	78	47	3	22	0.6667	0.963	0.624	0.7573		FT	82	43	1	24	0.7067	0.988	0.656	0.7885		0.534	8	0.534	no		0.364	10	0.936	no		0.693	12	0.693	no
10	0.54	Llama3.1-70B	Base	50	31	1	68	0.7867	0.9804	0.6173	0.7576		FT	61	20	2	67	0.8533	0.9683	0.7531	0.8472		0.176	5	0.352	no		1	14	1	no		0.0902	3	0.204	no
11	0.6133	Llama3.1-70B	Base	69	23	11	47	0.7733	0.8625	0.75	0.8023		FT	64	28	2	56	0.8	0.9697	0.6957	0.8101		0.673	10	0.673	no		0.0378	4	0.113	no		0.51	8	0.752	no
12	0.4067	Llama3.1-70B	Base	42	19	6	83	0.8333	0.875	0.6885	0.7706		FT	38	23	1	88	0.84	0.9744	0.623	0.76		1	13	1	no		0.124	7	0.372	no		0.568	10	0.682	no
13	0.14	Llama3.1-70B	Base	20	1	3	126	0.9733	0.8696	0.9524	0.9091		FT	18	3	1	128	0.9733	0.9474	0.8571	0.9		1	13	1	no		0.613	13	1	no		0.606	11	1	no
14	0.4867	Llama3.1-70B	Base	57	16	17	60	0.78	0.7703	0.7808	0.7755		FT	52	21	1	76	0.8533	0.9811	0.7123	0.8254		0.135	3	0.405	no		0.000533	1	0.0032	yes		0.447	7	0.447	no
15	0.4467	Llama3.1-70B	Base	57	10	63	20	0.5133	0.475	0.8507	0.6096		FT	37	30	11	72	0.7267	0.7708	0.5522	0.6435		0.000212	2	0.000636	yes		0.000535	2	0.00161	yes		0.000275	1	0.00165	yes
16	0.38	Llama3.1-70B	Base	38	19	66	27	0.4333	0.3654	0.6667	0.472		FT	23	34	10	83	0.7067	0.697	0.4035	0.5111		2.67e-06	1	8.01e-06	yes		0.00117	3	0.00351	yes		0.00827	2	0.0414	yes
1	0.68	Llama3.1-70B	Base	75	27	7	41	0.7733	0.9146	0.7353	0.8152		QSP	95	7	11	37	0.88	0.8962	0.9314	0.9135		0.0215	5	0.129	no		0.804	11	0.965	no		0.000261	1	0.000783	yes
2	0.18	Llama3.1-70B	Base	27	0	8	115	0.9467	0.7714	1	0.871		QSP	27	0	26	97	0.8267	0.5094	1	0.675		0.00162	3	0.00486	yes		0.0152	3	0.0456	yes		1	14	1	no
3	0.1867	Llama3.1-70B	Base	27	1	11	111	0.92	0.7105	0.9643	0.8182		QSP	27	1	6	116	0.9533	0.8182	0.9643	0.8852		0.343	11	0.976	no		0.404	7	0.738	no		1	14	1	no
4	0.1467	Llama3.1-70B	Base	20	2	0	128	0.9867	1	0.9091	0.9524		QSP	22	0	0	128	1	1	1	1		0.498	12	1	no		1	12	1	no		0.488	10	0.976	no
5	0.6667	Llama3.1-70B	Base	75	25	3	47	0.8133	0.9615	0.75	0.8427		QSP	80	20	3	47	0.8467	0.9639	0.8	0.8743		0.539	13	1	no		1	12	1	no		0.498	11	0.904	no
6	0.6	Llama3.1-70B	Base	70	20	10	50	0.8	0.875	0.7778	0.8235		QSP	79	11	2	58	0.9133	0.9753	0.8778	0.924		0.00782	4	0.0235	yes		0.0175	4	0.035	yes		0.113	8	0.136	no
7	0.5667	Llama3.1-70B	Base	70	15	9	56	0.84	0.8861	0.8235	0.8537		QSP	79	6	5	60	0.9267	0.9405	0.9294	0.9349		0.0298	6	0.179	no		0.269	6	0.404	no		0.0602	4	0.0903	no
8	0.06	Llama3.1-70B	Base	2	7	3	138	0.9333	0.4	0.2222	0.2857		QSP	4	5	5	136	0.9333	0.4444	0.4444	0.4444		1	15	1	no		1	12	1	no		0.62	12	1	no
9	0.8333	Llama3.1-70B	Base	78	47	3	22	0.6667	0.963	0.624	0.7573		QSP	92	33	4	21	0.7533	0.9583	0.736	0.8326		0.127	10	0.326	no		1	12	1	no		0.0776	6	0.155	no
10	0.54	Llama3.1-70B	Base	50	31	1	68	0.7867	0.9804	0.6173	0.7576		QSP	65	16	3	66	0.8733	0.9559	0.8025	0.8725		0.0644	8	0.217	no		0.634	8	1	no		0.0149	2	0.0894	no
11	0.6133	Llama3.1-70B	Base	69	23	11	47	0.7733	0.8625	0.75	0.8023		QSP	72	20	9	49	0.8067	0.8889	0.7826	0.8324		0.571	14	0.673	no		0.641	9	0.769	no		0.728	13	0.752	no
12	0.4067	Llama3.1-70B	Base	42	19	6	83	0.8333	0.875	0.6885	0.7706		QSP	52	9	6	83	0.9	0.8966	0.8525	0.8739		0.126	9	0.756	no		0.766	10	0.766	no		0.0515	3	0.125	no
13	0.14	Llama3.1-70B	Base	20	1	3	126	0.9733	0.8696	0.9524	0.9091		QSP	19	2	3	126	0.9667	0.8636	0.9048	0.8837		1	15	1	no		1	12	1	no		1	14	1	no
14	0.4867	Llama3.1-70B	Base	57	16	17	60	0.78	0.7703	0.7808	0.7755		QSP	62	11	8	69	0.8733	0.8857	0.8493	0.8671		0.0467	7	0.28	no		0.0804	5	0.204	no		0.394	9	0.447	no
15	0.4467	Llama3.1-70B	Base	57	10	63	20	0.5133	0.475	0.8507	0.6096		QSP	47	20	13	70	0.78	0.7833	0.7015	0.7402		2.03e-06	2	1.22e-05	yes		0.000103	1	0.000618	yes		0.061	5	0.183	no
16	0.38	Llama3.1-70B	Base	38	19	66	27	0.4333	0.3654	0.6667	0.472		QSP	28	29	13	80	0.72	0.6829	0.4912	0.5714		7.67e-07	1	4.6e-06	yes		0.000774	2	0.00351	yes		0.0873	7	0.175	no
1	0.68	Llama3.1-8B	Base	81	21	6	42	0.82	0.931	0.7941	0.8571		FT	74	28	7	41	0.7667	0.9136	0.7255	0.8087		0.318	6	0.468	no		0.776	11	0.965	no		0.325	11	0.325	no
2	0.18	Llama3.1-8B	Base	26	1	18	105	0.8733	0.5909	0.963	0.7324		FT	21	6	3	120	0.94	0.875	0.7778	0.8235		0.0725	2	0.109	no		0.0264	1	0.0528	no		0.1	3	0.6	no
3	0.1867	Llama3.1-8B	Base	24	4	15	107	0.8733	0.6154	0.8571	0.7164		FT	19	9	12	110	0.86	0.6129	0.6786	0.6441		0.865	13	1	no		1	12	1	no		0.205	7	0.615	no
4	0.1467	Llama3.1-8B	Base	20	2	0	128	0.9867	1	0.9091	0.9524		FT	15	7	0	128	0.9533	1	0.6818	0.8108		0.173	5	1	no		1	12	1	no		0.132	6	0.792	no
5	0.6667	Llama3.1-8B	Base	64	36	4	46	0.7333	0.9412	0.64	0.7619		FT	63	37	3	47	0.7333	0.9545	0.63	0.759		1	14	1	no		1	12	1	no		1	14	1	no
6	0.6	Llama3.1-8B	Base	44	46	0	60	0.6933	1	0.4889	0.6567		FT	56	34	4	56	0.7467	0.9333	0.6222	0.7467		0.368	7	0.368	no		0.136	5	0.163	no		0.0987	2	0.136	no
7	0.5667	Llama3.1-8B	Base	61	24	5	60	0.8067	0.9242	0.7176	0.8079		FT	53	32	2	63	0.7733	0.9636	0.6235	0.7571		0.571	9	0.747	no		0.453	8	0.544	no		0.253	10	0.304	no
8	0.06	Llama3.1-8B	Base	3	6	5	136	0.9267	0.375	0.3333	0.3529		FT	2	7	3	138	0.9333	0.4	0.2222	0.2857		1	14	1	no		1	12	1	no		1	14	1	no
9	0.8333	Llama3.1-8B	Base	67	58	2	23	0.6	0.971	0.536	0.6907		FT	59	66	1	24	0.5533	0.9833	0.472	0.6378		0.483	8	0.534	no		1	12	1	no		0.376	13	0.451	no
10	0.54	Llama3.1-8B	Base	57	24	3	66	0.82	0.95	0.7037	0.8085		FT	46	35	6	63	0.7267	0.8846	0.5679	0.6917		0.0725	2	0.217	no		0.299	7	1	no		0.102	4	0.204	no
11	0.6133	Llama3.1-8B	Base	61	31	9	49	0.7333	0.8714	0.663	0.7531		FT	52	40	5	53	0.7	0.9123	0.5652	0.698		0.608	11	0.673	no		0.574	10	0.769	no		0.226	9	0.452	no
12	0.4067	Llama3.1-8B	Base	36	25	6	83	0.7933	0.8571	0.5902	0.699		FT	36	25	3	86	0.8133	0.9231	0.5902	0.72		0.772	12	1	no		0.485	9	0.582	no		1	14	1	no
13	0.14	Llama3.1-8B	Base	19	2	7	122	0.94	0.7308	0.9048	0.8085		FT	13	8	1	128	0.94	0.9286	0.619	0.7429		1	14	1	no		0.222	6	1	no		0.067	1	0.402	no
14	0.4867	Llama3.1-8B	Base	54	19	17	60	0.76	0.7606	0.7397	0.75		FT	48	25	6	71	0.7933	0.8889	0.6575	0.7559		0.579	10	0.829	no		0.102	3	0.204	no		0.367	12	0.447	no
15	0.4467	Llama3.1-8B	Base	46	21	37	46	0.6133	0.5542	0.6866	0.6133		FT	38	29	14	69	0.7133	0.7308	0.5672	0.6387		0.0869	4	0.13	no		0.0459	2	0.0689	no		0.211	8	0.317	no
16	0.38	Llama3.1-8B	Base	25	32	41	52	0.5133	0.3788	0.4386	0.4065		FT	16	41	12	81	0.6467	0.5714	0.2807	0.3765		0.0261	1	0.0392	yes		0.112	4	0.168	no		0.118	5	0.177	no
1	0.68	Llama3.1-8B	Base	81	21	6	42	0.82	0.931	0.7941	0.8571		QSP	102	0	34	14	0.7733	0.75	1	0.8571		0.39	6	0.468	no		0.000553	1	0.00332	yes		3.03e-07	1	1.82e-06	yes
2	0.18	Llama3.1-8B	Base	26	1	18	105	0.8733	0.5909	0.963	0.7324		QSP	27	0	37	86	0.7533	0.4219	1	0.5934		0.0113	2	0.0226	yes		0.117	7	0.176	no		1	15	1	no
3	0.1867	Llama3.1-8B	Base	24	4	15	107	0.8733	0.6154	0.8571	0.7164		QSP	27	1	19	103	0.8667	0.587	0.9643	0.7297		1	14	1	no		0.827	13	0.992	no		0.352	9	0.704	no
4	0.1467	Llama3.1-8B	Base	20	2	0	128	0.9867	1	0.9091	0.9524		QSP	22	0	4	124	0.9733	0.8462	1	0.9167		0.684	10	1	no		0.121	8	0.726	no		0.488	11	0.976	no
5	0.6667	Llama3.1-8B	Base	64	36	4	46	0.7333	0.9412	0.64	0.7619		QSP	81	19	14	36	0.78	0.8526	0.81	0.8308		0.42	7	1	no		0.0828	6	0.497	no		0.0109	7	0.0654	no
6	0.6	Llama3.1-8B	Base	44	46	0	60	0.6933	1	0.4889	0.6567		QSP	73	17	13	47	0.8	0.8488	0.8111	0.8295		0.046	4	0.092	no		0.00441	2	0.0181	yes		9.4e-06	3	5.64e-05	yes
7	0.5667	Llama3.1-8B	Base	61	24	5	60	0.8067	0.9242	0.7176	0.8079		QSP	83	2	22	43	0.84	0.7905	0.9765	0.8737		0.545	8	0.747	no		0.0297	4	0.112	no		2.09e-06	2	1.25e-05	yes
8	0.06	Llama3.1-8B	Base	3	6	5	136	0.9267	0.375	0.3333	0.3529		QSP	5	4	22	119	0.8267	0.1852	0.5556	0.2778		0.0131	3	0.0786	no		0.346	11	1	no		0.637	13	1	no
9	0.8333	Llama3.1-8B	Base	67	58	2	23	0.6	0.971	0.536	0.6907		QSP	99	26	6	19	0.7867	0.9429	0.792	0.8609		0.000679	1	0.00407	yes		0.481	12	0.936	no		2.84e-05	4	0.00017	yes
10	0.54	Llama3.1-8B	Base	57	24	3	66	0.82	0.95	0.7037	0.8085		QSP	63	18	7	62	0.8333	0.9	0.7778	0.8344		0.879	12	0.879	no		0.34	10	1	no		0.37	10	0.555	no
11	0.6133	Llama3.1-8B	Base	61	31	9	49	0.7333	0.8714	0.663	0.7531		QSP	64	28	26	32	0.64	0.7111	0.6957	0.7033		0.105	5	0.315	no		0.0201	3	0.113	no		0.752	14	0.752	no
12	0.4067	Llama3.1-8B	Base	36	25	6	83	0.7933	0.8571	0.5902	0.699		QSP	56	5	25	64	0.8	0.6914	0.918	0.7887		1	14	1	no		0.0508	5	0.305	no		3.96e-05	5	0.000238	yes
13	0.14	Llama3.1-8B	Base	19	2	7	122	0.94	0.7308	0.9048	0.8085		QSP	21	0	9	120	0.94	0.7	1	0.8235		1	14	1	no		1	15	1	no		0.488	11	1	no
14	0.4867	Llama3.1-8B	Base	54	19	17	60	0.76	0.7606	0.7397	0.75		QSP	71	2	38	39	0.7333	0.6514	0.9726	0.7802		0.691	11	0.829	no		0.138	9	0.207	no		7.38e-05	6	0.000443	yes
15	0.4467	Llama3.1-8B	Base	46	21	37	46	0.6133	0.5542	0.6866	0.6133		QSP	52	15	41	42	0.6267	0.5591	0.7761	0.65		0.905	13	0.905	no		1	15	1	no		0.33	8	0.363	no
16	0.38	Llama3.1-8B	Base	25	32	41	52	0.5133	0.3788	0.4386	0.4065		QSP	24	33	35	58	0.5467	0.4068	0.4211	0.4138		0.644	9	0.773	no		0.855	14	1	no		1	15	1	no

## Sheet: IndividQuest_McNemar(Tab3)
Question	PcntTrue	Model	State	TP	FN	FP	TN	Accuracy	Precision	Recall	F1		State	TP	FN	FP	TN	Accuracy	Precision	Recall	F1		Accuracy P	Rank	Adjusted P	BH sig		Recall P	Rank	Adjusted P	BH sig		Base (base model)
1	0.68	GPT-4o	Base	88	14	8	40	0.8533	0.9167	0.8627	0.8889		FT	96	6	6	42	0.92	0.9412	0.9412	0.9412		0.0414	8	0.124	no		0.0386	8	0.0772	no		Base (base model)
2	0.18	GPT-4o	Base	27	0	26	97	0.8267	0.5094	1	0.675		FT	25	2	3	120	0.9667	0.8929	0.9259	0.9091		1.94e-05	2	5.82e-05	yes		0.5	11	1	no		FT (fine-tuned model)
3	0.1867	GPT-4o	Base	27	1	2	120	0.98	0.931	0.9643	0.9474		FT	26	2	0	122	0.9867	1	0.9286	0.963		1	12	1	no		1	12	1	no
4	0.1467	GPT-4o	Base	21	1	0	128	0.9933	1	0.9545	0.9767		FT	21	1	0	128	0.9933	1	0.9545	0.9767		1	12	1	no		1	12	1	no		P (p value)
5	0.6667	GPT-4o	Base	77	23	3	47	0.8267	0.9625	0.77	0.8556		FT	78	22	3	47	0.8333	0.963	0.78	0.8619		1	12	1	no		1	12	1	no		BH sig (Benjamini Hochberg): Is adjusted p value <0.05?
6	0.6	GPT-4o	Base	63	27	2	58	0.8067	0.9692	0.7	0.8129		FT	83	7	5	55	0.92	0.9432	0.9222	0.9326		0.000488	4	0.00146	yes		1.91e-06	1	7.29e-06	yes		Cyan: unadjusted p value <0.01; Light blue: unadjusted p value <0.05
7	0.5667	GPT-4o	Base	67	18	3	62	0.86	0.9571	0.7882	0.8645		FT	79	6	5	60	0.9267	0.9405	0.9294	0.9349		0.0309	7	0.0927	no		0.00418	5	0.00836	yes
8	0.06	GPT-4o	Base	5	4	1	140	0.9667	0.8333	0.5556	0.6667		FT	4	5	0	141	0.9667	1	0.4444	0.6154		1	12	1	no		1	12	1	no
9	0.8333	GPT-4o	Base	76	49	1	24	0.6667	0.987	0.608	0.7525		FT	92	33	5	20	0.7467	0.9485	0.736	0.8288		0.029	6	0.058	no		0.000855	3	0.00257	yes		TP (true positive)
10	0.54	GPT-4o	Base	64	17	5	64	0.8533	0.9275	0.7901	0.8533		FT	67	14	5	64	0.8733	0.9306	0.8272	0.8758		0.508	10	0.762	no		0.453	10	0.544	no		TN (true negative)
11	0.6133	GPT-4o	Base	55	37	7	51	0.7067	0.8871	0.5978	0.7143		FT	75	17	6	52	0.8467	0.9259	0.8152	0.8671		0.000508	5	0.00305	yes		5.95e-05	2	0.000357	yes		FP (false positive)
12	0.4067	GPT-4o	Base	45	16	2	87	0.88	0.9574	0.7377	0.8333		FT	54	7	7	82	0.9067	0.8852	0.8852	0.8852		0.523	11	1	no		0.0225	7	0.045	yes		FN (false negative)
13	0.14	GPT-4o	Base	21	0	3	126	0.98	0.875	1	0.9333		FT	21	0	3	126	0.98	0.875	1	0.9333		1	12	1	no		1	12	1	no
14	0.4867	GPT-4o	Base	56	17	2	75	0.8733	0.9655	0.7671	0.855		FT	67	6	8	69	0.9067	0.8933	0.9178	0.9054		0.424	9	0.766	no		0.00739	6	0.0222	yes
15	0.4467	GPT-4o	Base	47	20	27	56	0.6867	0.6351	0.7015	0.6667		FT	55	12	9	74	0.86	0.8594	0.8209	0.8397		2.43e-05	3	7.29e-05	yes		0.049	9	0.123	no
16	0.38	GPT-4o	Base	25	32	24	69	0.6267	0.5102	0.4386	0.4717		FT	39	18	11	82	0.8067	0.78	0.6842	0.729		7.43e-06	1	1.49e-05	yes		0.00149	4	0.00894	yes
1	0.68	GPT-4o	Base	88	14	8	40	0.8533	0.9167	0.8627	0.8889		QSP	95	7	13	35	0.8667	0.8796	0.9314	0.9048		0.832	12	0.832	no		0.0654	5	0.0785	no
2	0.18	GPT-4o	Base	27	0	26	97	0.8267	0.5094	1	0.675		QSP	27	0	35	88	0.7667	0.4355	1	0.6067		0.0931	2	0.112	no		1	12	1	no
3	0.1867	GPT-4o	Base	27	1	2	120	0.98	0.931	0.9643	0.9474		QSP	28	0	7	115	0.9533	0.8	1	0.8889		0.344	6	0.908	no		1	12	1	no
4	0.1467	GPT-4o	Base	21	1	0	128	0.9933	1	0.9545	0.9767		QSP	22	0	1	127	0.9933	0.9565	1	0.9778		1	13	1	no		1	12	1	no
5	0.6667	GPT-4o	Base	77	23	3	47	0.8267	0.9625	0.77	0.8556		QSP	81	19	6	44	0.8333	0.931	0.81	0.8663		1	13	1	no		0.481	10	0.722	no
6	0.6	GPT-4o	Base	63	27	2	58	0.8067	0.9692	0.7	0.8129		QSP	85	5	17	43	0.8533	0.8333	0.9444	0.8854		0.349	7	0.349	no		1.05e-05	1	2.1e-05	yes
7	0.5667	GPT-4o	Base	67	18	3	62	0.86	0.9571	0.7882	0.8645		QSP	81	4	14	51	0.88	0.8526	0.9529	0.9		0.701	10	0.701	no		0.000519	2	0.00156	yes
8	0.06	GPT-4o	Base	5	4	1	140	0.9667	0.8333	0.5556	0.6667		QSP	3	6	5	136	0.9267	0.375	0.3333	0.3529		0.109	3	0.327	no		0.625	11	1	no
9	0.8333	GPT-4o	Base	76	49	1	24	0.6667	0.987	0.608	0.7525		QSP	85	40	3	22	0.7133	0.9659	0.68	0.7981		0.23	4	0.337	no		0.0931	6	0.14	no
10	0.54	GPT-4o	Base	64	17	5	64	0.8533	0.9275	0.7901	0.8533		QSP	64	17	3	66	0.8667	0.9552	0.7901	0.8649		0.824	11	0.856	no		1	12	1	no
11	0.6133	GPT-4o	Base	55	37	7	51	0.7067	0.8871	0.5978	0.7143		QSP	69	23	10	48	0.78	0.8734	0.75	0.807		0.0614	1	0.13	no		0.0026	3	0.0078	yes
12	0.4067	GPT-4o	Base	45	16	2	87	0.88	0.9574	0.7377	0.8333		QSP	53	8	5	84	0.9133	0.9138	0.8689	0.8908		0.332	5	0.996	no		0.0386	4	0.0579	no
13	0.14	GPT-4o	Base	21	0	3	126	0.98	0.875	1	0.9333		QSP	21	0	6	123	0.96	0.7778	1	0.875		0.375	8	1	no		1	12	1	no
14	0.4867	GPT-4o	Base	56	17	2	75	0.8733	0.9655	0.7671	0.855		QSP	61	12	6	71	0.88	0.9104	0.8356	0.8714		1	13	1	no		0.267	8	0.267	no
15	0.4467	GPT-4o	Base	47	20	27	56	0.6867	0.6351	0.7015	0.6667		QSP	41	26	17	66	0.7133	0.7069	0.6119	0.656		0.597	9	0.716	no		0.302	9	0.362	no
16	0.38	GPT-4o	Base	25	32	24	69	0.6267	0.5102	0.4386	0.4717		QSP	17	40	17	76	0.62	0.5	0.2982	0.3736		1	13	1	no		0.238	7	0.429	no
1	0.68	Llama3.1-70B	Base	75	27	7	41	0.7733	0.9146	0.7353	0.8152		FT	83	19	7	41	0.8267	0.9222	0.8137	0.8646		0.134	6	0.228	no		0.0574	4	0.0785	no
2	0.18	Llama3.1-70B	Base	27	0	8	115	0.9467	0.7714	1	0.871		FT	24	3	4	119	0.9533	0.8571	0.8889	0.8727		1	13	1	no		0.25	7	0.75	no
3	0.1867	Llama3.1-70B	Base	27	1	11	111	0.92	0.7105	0.9643	0.8182		FT	22	6	2	120	0.9467	0.9167	0.7857	0.8462		0.454	9	0.908	no		0.125	5	0.681	no
4	0.1467	Llama3.1-70B	Base	20	2	0	128	0.9867	1	0.9091	0.9524		FT	20	2	0	128	0.9867	1	0.9091	0.9524		1	13	1	no		1	15	1	no
5	0.6667	Llama3.1-70B	Base	75	25	3	47	0.8133	0.9615	0.75	0.8427		FT	70	30	0	50	0.8	1	0.7	0.8235		0.851	12	1	no		0.424	9	0.722	no
6	0.6	Llama3.1-70B	Base	70	20	10	50	0.8	0.875	0.7778	0.8235		FT	73	17	3	57	0.8667	0.9605	0.8111	0.8795		0.0414	3	0.0621	no		0.549	12	0.549	no
7	0.5667	Llama3.1-70B	Base	70	15	9	56	0.84	0.8861	0.8235	0.8537		FT	68	17	4	61	0.86	0.9444	0.8	0.8662		0.629	11	0.701	no		0.754	14	0.754	no
8	0.06	Llama3.1-70B	Base	2	7	3	138	0.9333	0.4	0.2222	0.2857		FT	3	6	1	140	0.9533	0.75	0.3333	0.4615		0.375	8	0.75	no		1	15	1	no
9	0.8333	Llama3.1-70B	Base	78	47	3	22	0.6667	0.963	0.624	0.7573		FT	82	43	1	24	0.7067	0.988	0.656	0.7885		0.327	7	0.337	no		0.541	11	0.541	no
10	0.54	Llama3.1-70B	Base	50	31	1	68	0.7867	0.9804	0.6173	0.7576		FT	61	20	2	67	0.8533	0.9683	0.7531	0.8472		0.0755	5	0.151	no		0.0347	2	0.0866	no
11	0.6133	Llama3.1-70B	Base	69	23	11	47	0.7733	0.8625	0.75	0.8023		FT	64	28	2	56	0.8	0.9697	0.6957	0.8101		0.523	10	0.523	no		0.424	9	0.636	no
12	0.4067	Llama3.1-70B	Base	42	19	6	83	0.8333	0.875	0.6885	0.7706		FT	38	23	1	88	0.84	0.9744	0.623	0.76		1	13	1	no		0.344	8	0.413	no
13	0.14	Llama3.1-70B	Base	20	1	3	126	0.9733	0.8696	0.9524	0.9091		FT	18	3	1	128	0.9733	0.9474	0.8571	0.9		1	13	1	no		0.625	13	1	no
14	0.4867	Llama3.1-70B	Base	57	16	17	60	0.78	0.7703	0.7808	0.7755		FT	52	21	1	76	0.8533	0.9811	0.7123	0.8254		0.0522	4	0.157	no		0.227	6	0.267	no
15	0.4467	Llama3.1-70B	Base	57	10	63	20	0.5133	0.475	0.8507	0.6096		FT	37	30	11	72	0.7267	0.7708	0.5522	0.6435		0.000256	2	0.000512	yes		6.6e-05	1	0.000396	yes
16	0.38	Llama3.1-70B	Base	38	19	66	27	0.4333	0.3654	0.6667	0.472		FT	23	34	10	83	0.7067	0.697	0.4035	0.5111		3.06e-06	1	9.18e-06	yes		0.0433	3	0.13	no
1	0.68	Llama3.1-70B	Base	75	27	7	41	0.7733	0.9146	0.7353	0.8152		QSP	95	7	11	37	0.88	0.8962	0.9314	0.9135		0.00522	5	0.0313	yes		1.91e-06	1	5.73e-06	yes
2	0.18	Llama3.1-70B	Base	27	0	8	115	0.9467	0.7714	1	0.871		QSP	27	0	26	97	0.8267	0.5094	1	0.675		7.63e-06	3	4.58e-05	yes		1	14	1	no
3	0.1867	Llama3.1-70B	Base	27	1	11	111	0.92	0.7105	0.9643	0.8182		QSP	27	1	6	116	0.9533	0.8182	0.9643	0.8852		0.227	11	0.908	no		1	14	1	no
4	0.1467	Llama3.1-70B	Base	20	2	0	128	0.9867	1	0.9091	0.9524		QSP	22	0	0	128	1	1	1	1		0.5	13	1	no		0.5	9	1	no
5	0.6667	Llama3.1-70B	Base	75	25	3	47	0.8133	0.9615	0.75	0.8427		QSP	80	20	3	47	0.8467	0.9639	0.8	0.8743		0.359	12	1	no		0.332	8	0.722	no
6	0.6	Llama3.1-70B	Base	70	20	10	50	0.8	0.875	0.7778	0.8235		QSP	79	11	2	58	0.9133	0.9753	0.8778	0.924		0.000488	4	0.00146	yes		0.0225	6	0.0338	yes
7	0.5667	Llama3.1-70B	Base	70	15	9	56	0.84	0.8861	0.8235	0.8537		QSP	79	6	5	60	0.9267	0.9405	0.9294	0.9349		0.0072	6	0.0432	yes		0.0117	5	0.0175	yes
8	0.06	Llama3.1-70B	Base	2	7	3	138	0.9333	0.4	0.2222	0.2857		QSP	4	5	5	136	0.9333	0.4444	0.4444	0.4444		1	15	1	no		0.5	9	1	no
9	0.8333	Llama3.1-70B	Base	78	47	3	22	0.6667	0.963	0.624	0.7573		QSP	92	33	4	21	0.7533	0.9583	0.736	0.8326		0.0192	7	0.0576	no		0.00661	4	0.0132	yes
10	0.54	Llama3.1-70B	Base	50	31	1	68	0.7867	0.9804	0.6173	0.7576		QSP	65	16	3	66	0.8733	0.9559	0.8025	0.8725		0.0241	8	0.0723	no		0.00408	2	0.0245	yes
11	0.6133	Llama3.1-70B	Base	69	23	11	47	0.7733	0.8625	0.75	0.8023		QSP	72	20	9	49	0.8067	0.8889	0.7826	0.8324		0.5	13	0.523	no		0.678	11	0.814	no
12	0.4067	Llama3.1-70B	Base	42	19	6	83	0.8333	0.875	0.6885	0.7706		QSP	52	9	6	83	0.9	0.8966	0.8525	0.8739		0.0525	10	0.315	no		0.00635	3	0.019	yes
13	0.14	Llama3.1-70B	Base	20	1	3	126	0.9733	0.8696	0.9524	0.9091		QSP	19	2	3	126	0.9667	0.8636	0.9048	0.8837		1	15	1	no		1	14	1	no
14	0.4867	Llama3.1-70B	Base	57	16	17	60	0.78	0.7703	0.7808	0.7755		QSP	62	11	8	69	0.8733	0.8857	0.8493	0.8671		0.0288	9	0.157	no		0.267	7	0.267	no
15	0.4467	Llama3.1-70B	Base	57	10	63	20	0.5133	0.475	0.8507	0.6096		QSP	47	20	13	70	0.78	0.7833	0.7015	0.7402		1.11e-06	2	6.66e-06	yes		0.678	11	0.678	no
16	0.38	Llama3.1-70B	Base	38	19	66	27	0.4333	0.3654	0.6667	0.472		QSP	28	29	13	80	0.72	0.6829	0.4912	0.5714		8.91e-07	1	5.35e-06	yes		0.86	13	0.86	no
1	0.68	Llama3.1-8B	Base	81	21	6	42	0.82	0.931	0.7941	0.8571		FT	74	28	7	41	0.7667	0.9136	0.7255	0.8087		0.152	5	0.228	no		0.143	6	0.143	no
2	0.18	Llama3.1-8B	Base	26	1	18	105	0.8733	0.5909	0.963	0.7324		FT	21	6	3	120	0.94	0.875	0.7778	0.8235		0.0414	3	0.0621	no		0.0625	3	0.375	no
3	0.1867	Llama3.1-8B	Base	24	4	15	107	0.8733	0.6154	0.8571	0.7164		FT	19	9	12	110	0.86	0.6129	0.6786	0.6441		0.845	13	1	no		0.227	10	0.681	no
4	0.1467	Llama3.1-8B	Base	20	2	0	128	0.9867	1	0.9091	0.9524		FT	15	7	0	128	0.9533	1	0.6818	0.8108		0.18	6	1	no		0.18	8	1	no
5	0.6667	Llama3.1-8B	Base	64	36	4	46	0.7333	0.9412	0.64	0.7619		FT	63	37	3	47	0.7333	0.9545	0.63	0.759		1	14	1	no		1	14	1	no
6	0.6	Llama3.1-8B	Base	44	46	0	60	0.6933	1	0.4889	0.6567		FT	56	34	4	56	0.7467	0.9333	0.6222	0.7467		0.268	7	0.322	no		0.0652	4	0.0782	no
7	0.5667	Llama3.1-8B	Base	61	24	5	60	0.8067	0.9242	0.7176	0.8079		FT	53	32	2	63	0.7733	0.9636	0.6235	0.7571		0.473	9	0.701	no		0.169	7	0.203	no
8	0.06	Llama3.1-8B	Base	3	6	5	136	0.9267	0.375	0.3333	0.3529		FT	2	7	3	138	0.9333	0.4	0.2222	0.2857		1	14	1	no		1	14	1	no
9	0.8333	Llama3.1-8B	Base	67	58	2	23	0.6	0.971	0.536	0.6907		FT	59	66	1	24	0.5533	0.9833	0.472	0.6378		0.337	8	0.337	no		0.243	11	0.292	no
10	0.54	Llama3.1-8B	Base	57	24	3	66	0.82	0.95	0.7037	0.8085		FT	46	35	6	63	0.7267	0.8846	0.5679	0.6917		0.0161	2	0.0723	no		0.0433	2	0.0866	no
11	0.6133	Llama3.1-8B	Base	61	31	9	49	0.7333	0.8714	0.663	0.7531		FT	52	40	5	53	0.7	0.9123	0.5652	0.698		0.473	9	0.523	no		0.134	5	0.268	no
12	0.4067	Llama3.1-8B	Base	36	25	6	83	0.7933	0.8571	0.5902	0.699		FT	36	25	3	86	0.8133	0.9231	0.5902	0.72		0.701	12	1	no		1	14	1	no
13	0.14	Llama3.1-8B	Base	19	2	7	122	0.94	0.7308	0.9048	0.8085		FT	13	8	1	128	0.94	0.9286	0.619	0.7429		1	14	1	no		0.0312	1	0.187	no
14	0.4867	Llama3.1-8B	Base	54	19	17	60	0.76	0.7606	0.7397	0.75		FT	48	25	6	71	0.7933	0.8889	0.6575	0.7559		0.511	11	0.766	no		0.263	12	0.267	no
15	0.4467	Llama3.1-8B	Base	46	21	37	46	0.6133	0.5542	0.6866	0.6133		FT	38	29	14	69	0.7133	0.7308	0.5672	0.6387		0.0489	4	0.0733	no		0.21	9	0.315	no
16	0.38	Llama3.1-8B	Base	25	32	41	52	0.5133	0.3788	0.4386	0.4065		FT	16	41	12	81	0.6467	0.5714	0.2807	0.3765		0.00779	1	0.0117	yes		0.286	13	0.429	no
1	0.68	Llama3.1-8B	Base	81	21	6	42	0.82	0.931	0.7941	0.8571		QSP	102	0	34	14	0.7733	0.75	1	0.8571		0.41	7	0.492	no		9.54e-07	3	5.72e-06	yes
2	0.18	Llama3.1-8B	Base	26	1	18	105	0.8733	0.5909	0.963	0.7324		QSP	27	0	37	86	0.7533	0.4219	1	0.5934		0.000534	2	0.00107	yes		1	16	1	no
3	0.1867	Llama3.1-8B	Base	24	4	15	107	0.8733	0.6154	0.8571	0.7164		QSP	27	1	19	103	0.8667	0.587	0.9643	0.7297		1	14	1	no		0.375	10	0.75	no
4	0.1467	Llama3.1-8B	Base	20	2	0	128	0.9867	1	0.9091	0.9524		QSP	22	0	4	124	0.9733	0.8462	1	0.9167		0.688	11	1	no		0.5	11	1	no
5	0.6667	Llama3.1-8B	Base	64	36	4	46	0.7333	0.9412	0.64	0.7619		QSP	81	19	14	36	0.78	0.8526	0.81	0.8308		0.371	6	1	no		0.00333	7	0.02	yes
6	0.6	Llama3.1-8B	Base	44	46	0	60	0.6933	1	0.4889	0.6567		QSP	73	17	13	47	0.8	0.8488	0.8111	0.8295		0.0365	4	0.0621	no		2.43e-06	4	7.29e-06	yes
7	0.5667	Llama3.1-8B	Base	61	24	5	60	0.8067	0.9242	0.7176	0.8079		QSP	83	2	22	43	0.84	0.7905	0.9765	0.8737		0.533	8	0.701	no		4.77e-07	2	2.86e-06	yes
8	0.06	Llama3.1-8B	Base	3	6	5	136	0.9267	0.375	0.3333	0.3529		QSP	5	4	22	119	0.8267	0.1852	0.5556	0.2778		0.00149	3	0.00894	yes		0.5	11	1	no
9	0.8333	Llama3.1-8B	Base	67	58	2	23	0.6	0.971	0.536	0.6907		QSP	99	26	6	19	0.7867	0.9429	0.792	0.8609		6.17e-05	1	0.00037	yes		4.43e-07	1	2.66e-06	yes
10	0.54	Llama3.1-8B	Base	57	24	3	66	0.82	0.95	0.7037	0.8085		QSP	63	18	7	62	0.8333	0.9	0.7778	0.8344		0.856	12	0.856	no		0.307	9	0.461	no
11	0.6133	Llama3.1-8B	Base	61	31	9	49	0.7333	0.8714	0.663	0.7531		QSP	64	28	26	32	0.64	0.7111	0.6957	0.7033		0.0649	5	0.13	no		0.845	15	0.845	no
12	0.4067	Llama3.1-8B	Base	36	25	6	83	0.7933	0.8571	0.5902	0.699		QSP	56	5	25	64	0.8	0.6914	0.918	0.7887		1	14	1	no		1.1e-05	5	6.6e-05	yes
13	0.14	Llama3.1-8B	Base	19	2	7	122	0.94	0.7308	0.9048	0.8085		QSP	21	0	9	120	0.94	0.7	1	0.8235		1	14	1	no		0.5	11	1	no
14	0.4867	Llama3.1-8B	Base	54	19	17	60	0.76	0.7606	0.7397	0.75		QSP	71	2	38	39	0.7333	0.6514	0.9726	0.7802		0.678	10	0.814	no		7.63e-05	6	0.000458	yes
15	0.4467	Llama3.1-8B	Base	46	21	37	46	0.6133	0.5542	0.6866	0.6133		QSP	52	15	41	42	0.6267	0.5591	0.7761	0.65		0.901	13	0.901	no		0.0614	8	0.123	no
16	0.38	Llama3.1-8B	Base	25	32	41	52	0.5133	0.3788	0.4386	0.4065		QSP	24	33	35	58	0.5467	0.4068	0.4211	0.4138		0.649	9	0.779	no		0.743	14	0.86	no
